# Supplementary material for: Different cation-protonation patterns in mol­ecular salts of unsymmetrical dimethyhydrazine: C2H9N2·Br and C2H9N2·H2PO3
Source: Acta Crystallogr E Crystallogr Commun. 2016 Jul 29;72(Pt 8):1206–10. doi: 10.1107/S2056989016011993 (PMC4971874; doi:10.1107/S2056989016011993)
Supplement: Supplementary file 1 [file e-72-01206-sup1.cif]

##############################################################################
#                                                                            #
# This CIF contains the data in a paper accepted for publication in          #
# Acta Crystallographica Section E. It conforms to the requirements of       #
# Notes for Authors for Acta Crystallographica Section E, and has been       #
# peer reviewed under the auspices of the IUCr Commission on Journals.       #
#                                                                            #
# Full details of the Crystallographic Information File format               #
# are given in the paper "The Crystallographic Information File (CIF):       #
# a New Standard Archive File for Crystallography" by S. R. Hall, F. H.      #
# Allen and I. D. Brown [Acta Cryst. (1991), A47, 655-685].                  #
#                                                                            #
# The current version of the core CIF dictionary is obtainable from          #
# ftp://ftp.iucr.org/pub/cif_core.dic.                                       #
#                                                                            #
# Software is freely available for graphical display of the structure(s)     #
# in this CIF. For information consult the CIF software page                 #
# http://www.iucr.org/resources/cif/software.                                #
#                                                                            #
# This file may be used for bona fide research purposes within the           #
# scientific community so long as proper attribution is given to the journal # 
# article from which it was obtained.                                        #
#                                                                            #
##############################################################################
data_I
_audit_creation_method     'SHELXL-2014/7'
_chemical_name_systematic
;
1,1-Dimethylhydrazin-1-ium bromide
;
_chemical_name_common     ?
_chemical_formula_moiety     'C2 H9 N2 +, Br -'
_chemical_formula_sum     'C2 H9 Br N2'
_chemical_formula_weight     141.02
_chemical_melting_point     ?
_shelx_space_group_comment
;
The symmetry employed for this shelxl refinement is uniquely defined
by the following loop, which should always be used as a source of
symmetry information in preference to the above space-group names.
They are only intended as comments.
;
_space_group_crystal_system     monoclinic
_space_group_name_H-M_alt     'I 2/a'
_space_group_name_Hall     '-I 2ya'
loop_
    _space_group_symop_operation_xyz
    'x, y, z'
    '-x+1/2, y, -z'
    'x+1/2, y+1/2, z+1/2'
    '-x+1, y+1/2, -z+1/2'
    '-x, -y, -z'
    'x-1/2, -y, z'
    '-x+1/2, -y+1/2, -z+1/2'
    'x, -y+1/2, z+1/2'
_cell_length_a     13.2423(2)
_cell_length_b     5.12390(10)
_cell_length_c     16.1839(3)
_cell_angle_alpha     90
_cell_angle_beta     94.838(2)
_cell_angle_gamma     90
_cell_volume     1094.20(3)
_cell_formula_units_Z     8
_cell_measurement_reflns_used     5743
_cell_measurement_theta_min     2.52
_cell_measurement_theta_max     27.52
_cell_measurement_temperature     100(2)
_exptl_crystal_description     rod
_exptl_crystal_colour     colourless
_exptl_crystal_size_max     0.23
_exptl_crystal_size_mid     0.09
_exptl_crystal_size_min     0.09
_exptl_crystal_density_diffrn     1.712
_exptl_crystal_density_meas     ?
_exptl_crystal_density_method     ?
_exptl_crystal_F_000     560
_exptl_absorpt_coefficient_mu     7.361
_exptl_absorpt_correction_type     multi-scan
_exptl_absorpt_process_details
;
(CrystalClear; Rigaku, 2012)
;
_exptl_absorpt_correction_T_min     0.282
_exptl_absorpt_correction_T_max     0.557
_diffrn_ambient_temperature     100(2)
_diffrn_radiation_type     MoK\a
_diffrn_radiation_wavelength     0.71073
_diffrn_measurement_device_type     'Rigaku Mercury CCD'
_diffrn_measurement_method     \w
_diffrn_detector_area_resol_mean     ?
_diffrn_reflns_number     6485
_diffrn_reflns_av_R_equivalents     0.0289
_diffrn_reflns_theta_min     2.526
_diffrn_reflns_theta_max     27.483
_diffrn_reflns_theta_full     25.242
_diffrn_measured_fraction_theta_max     0.994
_diffrn_measured_fraction_theta_full     0.999
_diffrn_reflns_limit_h_min     -17
_diffrn_reflns_limit_h_max     17
_diffrn_reflns_limit_k_min     -6
_diffrn_reflns_limit_k_max     5
_diffrn_reflns_limit_l_min     -20
_diffrn_reflns_limit_l_max     19
_refine_special_details     ?
_reflns_number_total     1258
_reflns_number_gt     1224
_reflns_threshold_expression     'I > 2\s(I)'
_refine_ls_structure_factor_coef     Fsqd
_refine_ls_matrix_type     full
_refine_ls_R_factor_all     0.0202
_refine_ls_R_factor_gt     0.0197
_refine_ls_wR_factor_gt     0.0506
_refine_ls_wR_factor_ref     0.0509
_refine_ls_goodness_of_fit_ref     1.122
_refine_ls_restrained_S_all     1.122
_refine_ls_number_reflns     1258
_refine_ls_number_parameters     58
_refine_ls_number_restraints     0
_refine_ls_hydrogen_treatment     mixed
_refine_ls_weighting_scheme     calc
_refine_ls_weighting_details
              'w=1/[\s^2^(Fo^2^)+(0.0349P)^2^+0.3874P] where P=(Fo^2^+2Fc^2^)/3'
_atom_sites_solution_hydrogens     mixed
_atom_sites_solution_primary     direct
_atom_sites_solution_secondary     difmap
_refine_ls_shift/su_max     0.001
_refine_ls_shift/su_mean     0.000
_refine_diff_density_max     0.501
_refine_diff_density_min     -0.475
_refine_ls_extinction_method
;
SHELXL2014 (Sheldrick, 2015)
;
_refine_ls_extinction_coef     0.0151(6)
_refine_ls_extinction_expression
                                  'Fc^*^=kFc[1+0.001xFc^2^\l^3^/sin(2\q)]^-1/4^'
loop_
    _atom_type_symbol
    _atom_type_description
    _atom_type_scat_dispersion_real
    _atom_type_scat_dispersion_imag
    _atom_type_scat_source
    'C' 'C' 0.0033 0.0016
                         'International Tables Vol C Tables 4.2.6.8 and 6.1.1.4'
    'H' 'H' 0.0000 0.0000
                         'International Tables Vol C Tables 4.2.6.8 and 6.1.1.4'
    'Br' 'Br' -0.2901 2.4595
                         'International Tables Vol C Tables 4.2.6.8 and 6.1.1.4'
    'N' 'N' 0.0061 0.0033
                         'International Tables Vol C Tables 4.2.6.8 and 6.1.1.4'
_computing_data_collection
;
CrystalClear (Rigaku, 2012)
;
_computing_cell_refinement
;
CrystalClear (Rigaku, 2012)
;
_computing_data_reduction
;
CrystalClear (Rigaku, 2012)
;
_computing_structure_solution
;
SHELXS97 (Sheldrick, 2008)
;
_computing_structure_refinement
;
SHELXL2014 (Sheldrick, 2015)
;
_computing_molecular_graphics
;
ORTEP-3 for Windows (Farrugia, 2012)
;
_computing_publication_material
;
publCIF (Westrip, 2010)
;
loop_
    _atom_site_type_symbol
    _atom_site_label
    _atom_site_fract_x
    _atom_site_fract_y
    _atom_site_fract_z
    _atom_site_U_iso_or_equiv
    _atom_site_adp_type
    _atom_site_calc_flag
    _atom_site_occupancy
    _atom_site_disorder_assembly
    _atom_site_disorder_group
    N N1 0.13506(11) 0.3029(3) 0.30499(9) 0.0197(3) Uani d 1 . .
    H H1n 0.1888(17) 0.204(4) 0.3204(13) 0.024 Uiso d 1 . .
    H H2n 0.1477(17) 0.393(3) 0.2599(15) 0.024 Uiso d 1 . .
    N N2 0.13068(10) 0.4851(2) 0.37297(8) 0.0170(3) Uani d 1 . .
    H H3n 0.1867(17) 0.574(4) 0.3765(12) 0.020 Uiso d 1 . .
    C C1 0.11750(14) 0.3372(3) 0.45000(11) 0.0191(3) Uani d 1 . .
    H H1a 0.1708 0.2047 0.4582 0.029 Uiso calc 1 . .
    H H1b 0.0510 0.2519 0.4454 0.029 Uiso calc 1 . .
    H H1c 0.1220 0.4571 0.4973 0.029 Uiso calc 1 . .
    C C2 0.04544(15) 0.6693(3) 0.35325(15) 0.0278(4) Uani d 1 . .
    H H2a 0.0567 0.7656 0.3025 0.042 Uiso calc 1 . .
    H H2b 0.0416 0.7925 0.3992 0.042 Uiso calc 1 . .
    H H2c -0.0182 0.5715 0.3450 0.042 Uiso calc 1 . .
    Br Br1 0.17057(2) 0.64136(3) 0.12100(2) 0.01501(11) Uani d 1 . .
loop_
    _atom_site_aniso_label
    _atom_site_aniso_U_11
    _atom_site_aniso_U_22
    _atom_site_aniso_U_33
    _atom_site_aniso_U_12
    _atom_site_aniso_U_13
    _atom_site_aniso_U_23
    N1 0.0198(7) 0.0244(6) 0.0150(7) 0.0014(6) 0.0030(5) 0.0027(5)
    N2 0.0120(6) 0.0147(6) 0.0240(7) -0.0019(5) -0.0004(5) 0.0017(5)
    C1 0.0195(8) 0.0226(8) 0.0151(8) -0.0015(5) 0.0010(6) -0.0008(5)
    C2 0.0175(9) 0.0173(8) 0.0479(12) 0.0030(6) -0.0014(8) 0.0067(7)
    Br1 0.01199(13) 0.01558(14) 0.01745(14) -0.00069(4) 0.00116(7) 0.00263(4)
_geom_special_details
;
 All esds (except the esd in the dihedral angle between two l.s. planes)
 are estimated using the full covariance matrix.  The cell esds are taken
 into account individually in the estimation of esds in distances, angles
 and torsion angles; correlations between esds in cell parameters are only
 used when they are defined by crystal symmetry.  An approximate (isotropic)
 treatment of cell esds is used for estimating esds involving l.s. planes.
;
loop_
    _geom_bond_atom_site_label_1
    _geom_bond_atom_site_label_2
    _geom_bond_site_symmetry_2
    _geom_bond_distance
    _geom_bond_publ_flag
    N1 N2 . 1.4478(19) ?
    N1 H1n . 0.89(2) ?
    N1 H2n . 0.89(2) ?
    N2 C1 . 1.482(2) ?
    N2 C2 . 1.485(2) ?
    N2 H3n . 0.87(2) ?
    C1 H1a . 0.98 ?
    C1 H1b . 0.98 ?
    C1 H1c . 0.98 ?
    C2 H2a . 0.98 ?
    C2 H2b . 0.98 ?
    C2 H2c . 0.98 ?
loop_
    _geom_angle_atom_site_label_1
    _geom_angle_atom_site_label_2
    _geom_angle_atom_site_label_3
    _geom_angle_site_symmetry_1
    _geom_angle_site_symmetry_3
    _geom_angle
    _geom_angle_publ_flag
    N2 N1 H1n . . 103.6(14) ?
    N2 N1 H2n . . 108.0(12) ?
    H1n N1 H2n . . 108.8(19) ?
    N1 N2 C1 . . 108.93(12) ?
    N1 N2 C2 . . 108.97(14) ?
    C1 N2 C2 . . 111.38(14) ?
    N1 N2 H3n . . 107.4(13) ?
    C1 N2 H3n . . 111.9(13) ?
    C2 N2 H3n . . 108.1(13) ?
    N2 C1 H1a . . 109.5 ?
    N2 C1 H1b . . 109.5 ?
    H1a C1 H1b . . 109.5 ?
    N2 C1 H1c . . 109.5 ?
    H1a C1 H1c . . 109.5 ?
    H1b C1 H1c . . 109.5 ?
    N2 C2 H2a . . 109.5 ?
    N2 C2 H2b . . 109.5 ?
    H2a C2 H2b . . 109.5 ?
    N2 C2 H2c . . 109.5 ?
    H2a C2 H2c . . 109.5 ?
    H2b C2 H2c . . 109.5 ?
loop_
    _geom_hbond_atom_site_label_D
    _geom_hbond_atom_site_label_H
    _geom_hbond_atom_site_label_A
    _geom_hbond_site_symmetry_A
    _geom_hbond_distance_DH
    _geom_hbond_distance_HA
    _geom_hbond_distance_DA
    _geom_hbond_angle_DHA
    N1 H1n Br1 7 0.89(2) 2.68(3) 3.5666(15) 170.7(18)
    N1 H2n Br1 . 0.89(2) 2.62(2) 3.5117(14) 175.0(19)
    N2 H3n Br1 7_565 0.87(2) 2.39(2) 3.2490(13) 173.3(17)
    C1 H1a Br1 7 0.98 3.11 3.9690(18) 148
    C1 H1b Br1 4_445 0.98 3.09 4.0175(19) 158
    C1 H1c Br1 8_565 0.98 2.90 3.8682(17) 168
    C2 H2c Br1 4_445 0.98 3.07 3.9843(18) 156
_shelx_hkl_file
;
   0   0  -2-4.77212 22.2643   1
   0   0  -2 342.911 44.1226   2
   0   0  -4 999999. 2670.18   2
   0   0   4 974658. 2660.60   1
   0   0   6 397.879 110.004   2
   0   0  -6 268.642 86.4123   1
   0   0   6 230.533 78.1228   1
   0   0  -6 481.017 96.1710   2
   0   0   8 459270. 2810.23   2
   0   0  -8 459868. 2883.02   1
   0   0  10 13579.4 528.880   1
   0   0 -10 12971.5 490.189   2
   0   0 -12 600938. 3630.34   2
   0   0  12 577473. 3829.84   1
   0   0  14 29345.4 969.267   1
   0   0 -14 30188.6 933.883   2
   0   0 -14 31445.1 1023.03   1
   0   0 -16 274380. 3257.80   1
   0   0 -18 19697.8 959.582   1
   0   0 -20 54781.0 1721.73   1
   0  -1  -1 26138.8 383.756   3
   0  -1  -1 27148.5 252.439   1
   0   1  -1 25294.0 346.521   2
   0  -1   1 27862.9 368.333   2
   0   1   1 28519.5 264.005   1
   0   1   1 27253.3 383.949   3
   0  -1  -3 42360.7 516.501   1
   0   1  -3 40084.3 542.968   2
   0   1   3 37626.8 550.666   3
   0  -1  -3 41893.1 561.685   3
   0  -1   3 42954.1 480.151   1
   0   1   3 39496.9 494.926   1
   0   1  -3 41258.0 461.808   1
   0  -1   3 41148.1 525.911   2
   0  -1   5 163032. 1312.70   2
   0  -1   5 154897. 1201.69   1
   0   1  -5 154646. 1252.37   1
   0   1   5 189108. 1460.63   3
   0   1   5 165729. 1285.11   1
   0   1  -5 185255. 1391.30   2
   0  -1  -5 191078. 1410.35   1
   0   1  -7 33386.2 692.402   2
   0   1  -7 33209.7 684.473   1
   0   1   7 34868.3 728.292   3
   0  -1   7 33298.3 658.744   1
   0  -1   7 35714.1 696.250   2
   0   1   7 32714.0 676.746   1
   0  -1  -7 33160.7 649.471   2
   0  -1  -7 35844.0 758.103   1
   0   1   9 128288. 1579.52   3
   0  -1   9 142525. 1578.04   2
   0  -1   9 130428. 1509.40   1
   0  -1  -9 132789. 1464.18   2
   0   1  -9 131685. 1558.78   1
   0   1  -9 134592. 1578.25   2
   0   1   9 145228. 1635.13   1
   0  -1  -9 148302. 1709.41   1
   0  -1 -11 8795.06 499.481   1
   0  -1 -11 9416.23 442.611   2
   0   1  11 10558.5 541.717   3
   0  -1  11 9260.55 469.564   1
   0   1 -11 9522.27 490.098   1
   0  -1  11 10587.9 523.542   2
   0   1  11 9106.24 475.976   1
   0   1 -11 9274.03 484.961   2
   0   1 -13 79658.2 1514.79   2
   0  -1 -13 74290.5 1500.60   1
   0   1  13 77184.4 1579.96   3
   0  -1  13 85487.9 1560.59   1
   0  -1 -13 75073.1 1387.89   2
   0  -1  13 76024.6 1442.62   2
   0   1  13 81930.0 1550.89   1
   0   1 -13 74959.9 1467.07   1
   0  -1 -15 3002.68 372.341   1
   0   1 -15 4241.84 433.145   1
   0  -1  15 3800.19 419.064   2
   0   1 -17 48558.9 1417.23   1
   0  -1 -17 51998.7 1502.91   1
   0   1 -19 2732.93 450.949   1
   0  -1 -19 1779.60 397.622   1
   0  -2   0 95854.0 1033.17   3
   0  -2   0 96135.5 971.872   2
   0   2  -2 2870.60 180.133   2
   0  -2  -2 2849.52 118.943   1
   0   2   2 2592.65 178.132   3
   0   2   4 3170.66 174.081   1
   0   2   4 3134.99 226.427   3
   0  -2  -4 3170.75 178.500   1
   0   2  -4 3296.91 215.999   2
   0   2  -4 3234.02 152.140   1
   0  -2   4 3067.64 201.363   2
   0  -2   6 351.098 112.390   2
   0   2   6 513.241 107.599   1
   0   2   6 611.694 143.045   3
   0   2  -6 596.819 113.769   1
   0   2  -6 613.566 135.703   2
   0  -2  -6 611.183 151.701   3
   0  -2  -6 530.273 114.553   1
   0  -2   6 479.716 93.6537   1
   0  -2   8 5163.75 293.148   1
   0   2   8 4280.15 332.863   3
   0  -2   8 5365.09 328.102   2
   0   2  -8 4866.28 285.430   1
   0  -2  -8 4518.98 297.621   1
   0   2   8 4877.55 300.160   1
   0   2 -10 702.778 175.502   1
   0  -2 -10 906.284 192.609   1
   0  -2 -10 918.735 186.391   2
   0   2  10 685.282 175.070   1
   0   2 -10 858.271 200.827   2
   0  -2  10 1155.50 209.444   2
   0  -2  10 972.103 177.417   1
   0   2  10 1003.77 235.459   3
   0  -2  12 12766.1 591.139   2
   0   2  12 12271.2 667.114   3
   0   2 -12 12329.8 567.352   1
   0   2 -12 12301.2 633.508   2
   0   2  12 12418.3 603.984   1
   0  -2 -12 11096.4 574.327   1
   0   2 -14 1024.01 246.231   1
   0  -2  14 1030.18 273.157   2
   0  -2 -14 704.290 242.861   1
   0  -2 -16 5387.48 517.465   1
   0   2 -16 6057.48 504.912   1
   0  -2  18-287.360 291.988   2
   0   2 -18-101.957 245.463   1
   0  -2 -18 28.1761 289.487   1
   0  -3  -1 169480. 1591.86   2
   0  -3   1 173859. 1578.88   2
   0  -3   3 167661. 1612.01   2
   0   3   3 149018. 1642.57   3
   0  -3  -3 166477. 1065.24   1
   0  -3  -3 155201. 1634.61   3
   0  -3   5 318545. 2279.88   2
   0  -3  -5 314164. 1946.86   1
   0   3  -5 317700. 2398.09   2
   0  -3  -7 169497. 1861.84   3
   0  -3   7 170525. 1747.30   2
   0   3  -7 168306. 1980.28   2
   0  -3  -7 170585. 1674.59   1
   0   3   7 173741. 2160.10   3
   0  -3  -9 292824. 2617.67   3
   0  -3  -9 289494. 2479.45   1
   0  -3   9 290984. 2472.40   2
   0   3  -9 285628. 2906.01   2
   0  -3 -11 52617.1 1189.12   1
   0   3  11 57267.5 1520.69   3
   0  -3  11 57304.0 1195.97   2
   0   3 -11 51911.5 1357.09   2
   0   3 -11 56979.5 1143.44   1
   0  -3 -13 130177. 2058.10   1
   0   3 -13 128040. 1869.13   1
   0  -3  15 20022.5 829.129   2
   0  -3 -15 21355.5 937.754   1
   0   3 -15 21264.3 839.312   1
   0  -3  17 102504. 2036.30   2
   0   3 -17 97377.5 1899.84   1
   0  -4   0 266363. 2504.78   3
   0  -4   0 265780. 2339.47   2
   0  -4  -2 2814.52 280.874   2
   0  -4   2 2376.72 277.322   3
   0  -4  -4 227747. 1352.16   4
   0  -4   4 224113. 2117.90   2
   0  -4  -4 225374. 1337.17   1
   0   4   4 225174. 2438.98   3
   0  -4   6 7403.89 404.308   2
   0   4  -6 7627.14 220.430   1
   0  -4  -6 6348.18 300.879   1
   0   4  -6 7298.66 218.451   4
   0   4  -6 6422.17 208.474   1
   0   4   6 6933.95 470.068   3
   0  -4  -6 7592.23 457.987   3
   0   4  -6 7359.17 474.910   2
   0   4  -6 6631.57 212.322   4
   0   4  -8 159961. 2255.00   2
   0  -4  -8 171054. 1812.65   1
   0  -4   8 159046. 1924.16   2
   0   4  -8 171444. 1443.94   1
   0  -4  -8 164258. 2066.99   3
   0   4   8 152814. 2350.90   3
   0  -4  10 4368.43 367.295   2
   0  -4 -10 5523.56 434.201   3
   0  -4 -10 4528.62 351.329   1
   0   4 -10 4627.88 298.767   1
   0   4 -10 4412.02 451.534   2
   0  -4  12 105974. 1759.14   2
   0   4 -12 103611. 1520.36   1
   0  -4 -14 16367.5 775.633   1
   0   4 -14 17044.3 703.321   1
   0  -4  14 16777.9 761.451   2
   0   4 -16 50815.7 1316.44   1
   0  -4 -16 53099.5 1551.98   1
   0  -4  16 49783.4 1372.13   2
   0  -5   1 28005.9 959.526   3
   0  -5   1 27503.4 870.035   2
   0  -5  -1 27445.3 927.487   3
   0  -5  -1 28573.4 906.338   2
   0  -5  -3 23155.1 826.565   3
   0  -5  -3 24537.4 874.133   2
   0  -5   3 24180.7 922.314   3
   0  -5   3 24841.7 816.497   2
   0  -5  -5 8940.81 237.214   1
   0  -5  -5 8262.51 230.445   4
   0  -5   5 9781.66 614.586   3
   0  -5  -5 8299.26 519.753   3
   0  -5   5 10001.6 533.350   2
   0  -5  -5 9635.54 240.692   4
   0  -5   7 4635.25 394.452   2
   0  -5  -7 4441.42 273.368   4
   0  -5  -7 4630.11 430.282   3
   0  -5  -7 4182.49 256.845   1
   0  -5   9 14515.4 673.482   2
   0  -5  -9 13209.1 673.603   3
   0  -5 -11 3918.86 462.303   3
   0  -5  11 2899.47 374.314   2
   0  -5 -11 3351.41 336.327   1
   0  -5 -13 16241.3 732.411   1
   0  -5  13 19395.7 823.561   2
   0  -6   0 103620. 1987.67   3
   0  -6   0 105845. 1895.29   2
   0  -6   2 481.111 239.324   2
   0  -6   2-79.3567 273.342   3
   0  -6  -2 319.821 226.099   2
   0  -6  -2-45.4771 227.015   3
   0  -6   4 65629.3 1671.83   3
   0  -6   4 65531.8 1444.38   2
   0  -6  -4 69040.6 1604.78   2
   0  -6  -4 68862.1 1598.52   3
   0  -6   6 333.126 228.912   2
   0  -6   6-32.7595 258.393   3
   0  -6  -6-234.370 285.878   2
   0  -6  -6 132.653 261.728   3
   0  -6   8 33561.8 1278.98   3
   0  -6   8 36094.6 1094.01   2
   0  -6  -8 35735.2 1194.91   3
   1   0 -17 35.6460 222.638   1
   1   0 -15-145.215 229.062   1
   1   0 -13-168.417 202.639   1
  -1   0  13 185.402 183.820   1
   1   0 -13 131.061 165.268   2
   1   0 -11-0.33928 155.273   1
   1   0 -11-184.960 143.118   2
  -1   0  11 46.1184 122.635   1
  -1   0   9 75.9411 109.660   1
   1   0  -9 223.356 110.027   2
   1   0  -9 103.689 110.230   1
  -1   0   7 109.724 76.6658   1
   1   0  -7 57.4015 98.0435   1
   1   0  -7 137.562 87.3950   2
   1   0  -5 121.627 72.2117   2
   1   0  -5 90.1382 61.6031   1
  -1   0   5 89.6540 61.4097   1
   1   0  -3 110.581 48.4456   1
  -1   0   3 132.590 45.8013   1
   1   0  -1-3.20320 5.81121   1
   1   0  -1 0.64374 4.90080   4
  -1   0  -1-2.36413 6.52253   3
   1   0   1-4.36696 8.65599   2
  -1   0  -1-2.41029 14.3421   2
   1   0   3 109.437 58.1767   2
  -1   0  -3 16.0147 46.5362   1
  -1   0  -3 107.710 47.1043   2
  -1   0  -5 27.1363 60.1010   2
   1   0   5 170.172 81.5180   2
  -1   0  -5 184.089 73.4119   1
   1   0   7 262.946 95.0728   1
   1   0   7 371.227 141.271   2
  -1   0  -7-84.8171 96.1495   1
  -1   0  -7-43.4004 79.3907   2
  -1   0  -9 98.8703 128.057   1
   1   0   9 76.2355 130.361   2
   1   0   9-65.1837 109.001   1
  -1   0  -9-40.4690 107.155   2
   1   0  11 234.455 178.475   2
  -1   0 -11 200.901 124.177   2
  -1   0 -11 56.6637 137.641   1
   1   0  13 653.519 210.302   3
  -1   0 -13 264.836 175.515   2
  -1   0 -13 297.413 217.521   1
  -1   0 -15 331.170 238.822   1
  -1   0 -17 179.214 250.863   1
  -1   0 -19 265.122 286.484   1
   1  -1 -20 70176.4 1905.67   1
   1   1 -20 75259.7 1943.60   1
   1  -1 -18 313.782 304.799   1
   1  -1 -16 111865. 2109.62   1
   1   1 -16 111058. 2073.37   1
   1  -1 -14 29395.3 994.211   1
  -1  -1  14 33892.7 1048.58   1
  -1  -1  14 31304.8 1008.85   2
   1   1 -14 29837.1 962.460   2
   1  -1 -14 30606.5 937.047   2
  -1   1  14 27078.1 994.352   3
   1   1 -14 29606.7 980.555   1
  -1   1  14 28261.2 967.151   1
  -1  -1  12 191858. 2179.12   1
   1   1 -12 213852. 2362.84   1
   1  -1 -12 203218. 2124.55   2
   1   1 -12 204739. 2281.67   2
  -1   1  12 206335. 2333.78   1
  -1   1  12 204355. 2377.50   3
   1  -1 -12 197831. 2326.04   1
  -1  -1  12 192494. 2162.43   2
  -1   1  10 15851.7 604.981   3
  -1   1  10 16200.7 581.584   1
   1   1 -10 17714.2 604.827   1
  -1  -1  10 18993.0 614.995   1
   1   1 -10 17577.6 594.467   2
  -1  -1  10 19010.1 617.101   2
   1  -1 -10 19138.3 656.665   1
  -1   1   8 449860. 2746.65   3
  -1  -1   8 440419. 2579.06   2
   1  -1  -8 438997. 2765.69   1
   1   1  -8 454116. 2688.57   2
   1   1  -8 443487. 2649.73   1
   1   1  -6 856.950 124.008   1
  -1  -1   6 947.654 129.998   2
  -1  -1   6 964.606 122.304   1
  -1   1   6 919.066 122.989   3
   1  -1  -6 634.626 117.498   1
  -1   1   6 588.891 103.029   1
   1   1  -6 743.831 120.929   2
  -1  -1   4 564238. 2052.55   2
  -1   1   4 550635. 2214.75   3
   1   1  -4 525219. 2029.07   2
   1   1  -4 532649. 2013.58   1
   1  -1  -4 547291. 2187.94   1
  -1   1   4 541012. 2148.64   1
  -1  -1   4 553441. 2044.09   1
   1  -1  -2 103297. 699.258   1
  -1  -1   2 99046.0 611.942   1
   1   1  -2 101038. 628.060   4
   1   1  -2 114689. 742.103   2
  -1   1   2 97281.7 675.515   1
  -1  -1   2 97665.9 660.467   2
   1  -1  -2 103597. 719.738   3
   1   1  -2 100078. 627.115   1
  -1   1   2 119559. 786.596   3
  -1   1   0 186095. 658.252   1
   1  -1   0 195245. 704.153   1
   1  -1   0 188482. 833.835   3
  -1   1   0 191663. 683.425   4
   1  -1   0 212862. 1129.26   2
  -1  -1   0 183490. 666.921   4
   1  -1   0 202536. 723.812   4
  -1  -1   0 198075. 1181.68   3
   1   1   0 199650. 1126.28   3
  -1  -1   0 178672. 656.648   1
   1   1   0 180478. 672.717   1
  -1  -1  -2 160869. 953.210   1
   1   1   2 158332. 1137.63   3
  -1  -1  -2 159477. 1117.71   3
  -1   1  -4 341310. 1858.94   2
  -1  -1  -4 368931. 1876.37   1
   1   1   4 350408. 1934.37   3
  -1   1  -4 363269. 1762.95   1
   1  -1   4 383690. 1904.33   2
  -1  -1  -4 345548. 1911.07   3
  -1  -1  -6 38346.2 725.961   1
  -1   1  -6 38544.1 686.255   1
  -1  -1  -6 37302.0 635.022   2
  -1   1  -6 37701.8 692.709   2
  -1  -1  -8 296404. 2080.07   2
  -1   1  -8 302708. 2263.87   2
  -1  -1  -8 301311. 2359.04   1
  -1  -1 -10 90917.6 1450.87   1
  -1   1 -10 94194.7 1425.68   2
  -1  -1 -10 90649.8 1267.81   2
  -1   1 -10 93603.8 1411.75   1
   1   1  12 55491.1 1322.01   3
  -1  -1 -12 58275.0 1311.86   1
   1  -1  12 50411.3 1179.33   2
  -1   1 -12 52162.3 1196.10   1
  -1  -1 -12 50649.8 1088.05   2
  -1   1 -12 54697.9 1207.35   2
  -1  -1 -14 122801. 2074.04   1
  -1   1 -14 121819. 1998.63   1
  -1  -1 -16 22776.6 979.715   1
  -1   1 -16 25396.6 994.830   1
   1  -1  16 24825.1 998.518   2
  -1   1 -18 60349.7 1634.08   1
  -1  -1 -18 56605.7 1632.47   1
  -1  -1 -20 29552.5 1273.07   1
  -1   1 -20 30364.9 1261.85   1
   1   2 -19 51657.8 1579.07   1
   1  -2 -19 50939.8 1598.03   1
  -1  -2  17 70283.6 1650.04   2
   1   2 -17 67799.3 1632.88   1
  -1  -2  15 94330.7 1714.08   2
   1  -2 -15 102159. 1952.74   1
  -1   2  13 128310. 2242.54   3
  -1  -2  13 131623. 1880.92   2
   1  -2 -13 125893. 2002.10   1
  -1  -2  13 141167. 1992.50   1
  -1   2  13 138121. 2076.87   1
   1   2 -13 122654. 1985.04   2
   1   2 -13 128159. 1892.06   1
   1  -2 -11 201682. 2136.91   2
   1   2 -11 224270. 2422.30   2
  -1  -2  11 211851. 2161.54   2
   1  -2 -11 207302. 2314.12   1
   1   2 -11 213680. 2230.96   1
  -1  -2  11 222132. 2244.35   1
  -1   2  11 213558. 2292.77   1
  -1   2  11 198827. 2446.36   3
   1  -2  -9 64099.0 1145.85   1
  -1  -2   9 63358.3 1049.91   2
   1   2  -9 58159.3 1112.00   2
  -1   2   9 61605.1 1096.02   1
  -1  -2   9 63386.3 1036.82   1
  -1   2   9 57526.6 1172.13   3
   1   2  -9 63798.5 1080.25   1
  -1   2   7 396405. 2389.35   1
  -1  -2   7 398273. 2232.29   1
   1   2  -7 386596. 2509.33   2
   1  -2  -7 382919. 2481.10   1
  -1   2   5 17356.2 511.412   3
  -1   2   5 16465.6 419.903   1
   1  -2  -5 18493.5 480.041   3
   1   2  -5 16961.1 465.300   2
  -1  -2   5 18079.2 456.678   2
  -1  -2   5 17399.4 385.216   1
  -1  -2   3 496449. 1563.12   1
   1  -2  -3 465923. 2191.54   3
  -1   2   3 460856. 2264.75   3
   1  -2  -3 440762. 1767.83   1
  -1  -2   3 465993. 2070.18   2
   1   2  -3 500014. 1561.23   4
   1   2  -3 511238. 2231.53   2
  -1   2   3 480395. 1844.69   1
   1   2  -3 478306. 1502.50   1
   1  -2  -1 112623. 616.513   1
   1  -2  -1 124591. 1089.53   3
  -1  -2   1 128227. 1285.30   3
  -1   2   1 122300. 1042.28   3
   1  -2  -1 111947. 627.456   4
  -1  -2   1 120228. 1015.88   2
  -1   2   1 114197. 624.483   1
  -1  -2  -1 632950. 1541.09   1
   1  -2   1 658289. 2553.90   3
  -1  -2  -1 652101. 1577.94   4
  -1  -2  -1 605898. 1508.95   1
   1  -2   1 642272. 2654.13   2
   1   2   1 594405. 2659.76   3
  -1  -2  -1 626786. 2823.39   3
  -1   2  -3 32919.2 641.204   2
  -1   2  -3 30617.7 404.915   1
   1   2   3 32176.6 661.632   3
   1  -2   3 35143.4 653.097   2
  -1  -2  -3 29032.3 625.162   3
  -1  -2  -3 29972.9 483.403   1
  -1  -2  -5 564904. 2988.05   3
  -1   2  -5 605375. 2475.06   1
   1   2   5 620918. 3179.56   3
  -1   2  -5 562074. 3005.05   2
  -1  -2  -5 560573. 2625.71   1
   1  -2   5 583340. 2820.72   2
  -1   2  -7 792.722 131.455   1
   1  -2   7 878.298 164.802   2
  -1   2  -7 1118.24 181.627   2
  -1  -2  -7 1060.44 169.262   1
   1   2   7 1120.37 196.384   3
  -1  -2  -7 1085.17 176.345   3
   1  -2   9 434106. 2968.22   2
  -1   2  -9 441484. 2950.33   1
  -1  -2  -9 471949. 3250.61   1
  -1   2  -9 448704. 3284.47   2
   1   2   9 463801. 3519.68   3
  -1  -2 -11 2636.61 269.622   2
   1   2  11 2588.42 349.081   3
   1  -2  11 2339.86 279.422   2
  -1   2 -11 2906.47 304.077   1
  -1  -2 -11 2333.86 293.175   1
  -1   2 -13 278697. 3119.54   2
  -1  -2 -13 270971. 2990.28   1
  -1  -2 -13 267264. 2662.36   2
  -1   2 -13 270968. 2776.48   1
   1  -2  13 274818. 2839.79   2
  -1   2 -15 1221.50 262.117   1
   1  -2  15 1710.96 339.785   2
  -1  -2 -15 1561.81 312.945   1
  -1   2 -17 143111. 2387.73   1
  -1  -2 -17 145542. 2525.71   1
   1  -2  19 6371.11 601.692   2
  -1   2 -19 5583.91 557.440   1
  -1  -2 -19 5953.59 607.249   1
   1  -3 -18 30.7079 271.992   1
   1   3 -18 23.9602 244.269   1
  -1  -3  18 180.507 278.597   2
   1  -3 -16 33293.5 1165.68   1
  -1  -3  16 36165.8 1155.25   2
   1   3 -16 34985.1 1113.25   1
   1   3 -14 153.333 204.067   1
  -1  -3  14 28.1019 210.518   2
   1  -3 -14-183.687 222.012   1
  -1  -3  12 45773.9 1086.32   2
   1   3 -12 45266.7 1290.36   2
  -1   3  12 46773.3 1188.85   1
   1   3 -12 48202.3 1097.79   1
   1  -3 -12 47938.3 1179.03   1
   1  -3 -10 1420.38 229.696   1
   1   3 -10 1414.94 258.402   2
  -1  -3  10 1439.77 227.161   2
  -1   3  10 1408.11 275.245   3
  -1   3  10 1330.11 232.510   1
   1   3 -10 1531.68 211.472   1
  -1   3   8 52660.2 994.361   1
  -1  -3   8 56024.4 1011.99   2
   1   3  -8 53889.0 880.017   1
   1  -3  -8 52611.6 1032.28   3
  -1   3   8 54431.3 1232.56   3
   1   3  -8 51356.3 1114.05   2
  -1  -3   8 56385.8 919.918   1
   1  -3  -8 50681.9 961.398   1
   1   3  -6 22954.4 487.204   1
  -1   3   6 19874.1 672.093   3
  -1   3   6 22478.8 561.058   1
  -1  -3   6 21685.6 585.549   2
   1  -3  -6 22184.5 647.846   3
   1   3  -6 20844.0 625.110   2
   1  -3  -6 22732.7 567.191   1
  -1   3   4 104772. 996.176   1
   1  -3  -4 97838.6 1246.20   3
   1  -3  -4 102645. 978.039   1
  -1  -3   4 98582.9 1174.25   2
   1   3  -4 106482. 1299.79   2
  -1   3   4 102761. 1361.72   3
   1   3  -4 103186. 744.117   1
   1   3  -4 106003. 747.301   4
   1  -3  -2 25466.1 349.819   4
  -1   3   2 25740.0 355.426   1
   1  -3  -2 25204.4 342.684   1
  -1  -3   2 26604.2 606.535   2
   1  -3  -2 25717.4 625.270   3
   1  -3   0 95024.1 1244.42   2
   1  -3   0 97027.8 1209.52   3
  -1  -3   0 94179.9 1311.89   3
  -1  -3  -2 21411.1 335.510   1
  -1  -3  -2 21861.2 338.267   4
   1  -3   2 21240.4 598.610   2
  -1  -3  -2 22417.9 340.273   1
   1  -3   2 22373.3 608.821   3
   1   3   4 49948.7 1050.75   3
  -1   3  -4 49268.2 554.446   4
  -1   3  -4 45904.2 949.032   2
  -1  -3  -4 45528.8 946.566   3
  -1   3  -4 48162.4 550.832   1
  -1   3  -4 47251.2 529.122   1
   1  -3   4 44109.5 864.581   2
  -1  -3  -4 48110.8 699.575   1
   1  -3   6 45576.8 907.461   2
  -1  -3  -6 47424.5 839.798   1
  -1   3  -6 44866.0 1005.26   2
  -1   3  -6 49214.0 726.452   1
   1   3   6 49695.6 1133.17   3
  -1  -3  -6 51569.4 1058.08   3
   1  -3   8 23462.0 711.628   2
  -1  -3  -8 24732.8 715.044   1
   1   3   8 23192.8 855.328   3
  -1   3  -8 23152.7 804.530   2
  -1   3  -8 25231.3 624.833   1
  -1  -3  -8 22600.3 734.303   3
  -1  -3 -10 54692.1 1153.80   1
  -1   3 -10 50044.6 1314.86   2
  -1  -3 -10 53456.0 1210.52   3
   1  -3  10 52310.6 1119.24   2
  -1   3 -10 52225.7 1012.93   1
  -1   3 -12 26790.5 820.084   1
  -1  -3 -12 26830.4 896.385   1
   1  -3  12 28081.6 884.085   2
  -1   3 -14 24799.4 881.214   1
  -1  -3 -14 24381.9 941.108   1
   1  -3  14 25572.1 932.361   2
  -1  -3 -16 7087.50 595.789   1
  -1   3 -16 7793.80 573.538   1
   1  -3  16 8304.64 622.392   2
  -1  -3 -18 15443.0 916.087   1
   1  -3  18 16227.0 873.428   2
   1  -4 -15 9279.28 640.925   1
   1   4 -15 8550.66 538.627   1
  -1  -4  15 9579.86 607.743   2
  -1  -4  13 12871.8 640.233   2
   1  -4 -13 12629.6 675.343   1
   1   4 -13 12981.7 582.630   1
   1   4 -11 14242.8 768.745   2
   1  -4 -11 15103.2 642.913   1
  -1  -4  11 14585.7 630.005   2
   1   4 -11 15973.3 584.831   1
   1  -4  -9 335.550 176.052   1
  -1  -4   9 97.0830 162.944   2
  -1   4   9 184.783 220.509   3
   1   4  -9 83.4431 182.722   2
   1  -4  -9 258.164 203.584   3
   1   4  -9 213.764 130.935   4
   1   4  -9 263.202 125.544   1
  -1  -4   7 32934.4 835.407   2
  -1   4   7 33533.7 1037.82   3
   1  -4  -7 34297.0 913.422   3
   1   4  -7 35868.0 588.639   4
   1   4  -7 36386.2 584.591   1
   1   4  -7 34627.1 976.444   2
   1  -4  -7 35280.2 763.207   1
   1  -4  -5 1558.60 158.471   1
  -1   4   5 1204.44 226.146   3
   1  -4  -5 1653.75 159.203   4
  -1  -4   5 1881.99 227.525   2
  -1  -4   5 1815.91 302.105   3
  -1  -4   3 60650.3 1089.86   2
   1  -4  -3 59435.9 529.313   1
   1  -4  -3 60123.7 1118.44   3
   1  -4  -3 60772.0 540.342   4
  -1  -4   1 7635.12 458.958   3
   1  -4  -1 9250.66 461.710   3
   1  -4  -1 8906.61 459.751   2
  -1  -4   1 8591.09 420.852   2
  -1  -4  -1 64355.4 1143.60   2
  -1  -4  -1 61604.1 1288.22   3
   1  -4   1 61842.5 1178.39   2
   1  -4   1 60296.6 1150.16   3
   1  -4   3 1959.03 254.935   3
  -1  -4  -3 1508.23 95.0615   1
  -1  -4  -3 1321.75 248.437   3
  -1  -4  -3 1581.63 100.387   4
   1  -4   3 1533.48 228.182   2
  -1  -4  -3 1529.97 99.6668   1
   1   4   3 1496.15 257.305   3
  -1  -4  -5 59220.8 1208.79   3
   1   4   5 56405.6 1312.02   3
   1  -4   5 57285.5 1144.21   2
   1  -4   7 5496.03 388.439   2
   1   4   7 5942.52 495.469   3
  -1  -4  -7 5353.14 322.691   1
  -1   4  -7 5140.17 251.290   4
  -1   4  -7 5396.61 248.098   1
  -1   4  -7 5530.25 465.793   2
  -1   4  -7 4997.74 242.426   1
  -1  -4  -7 5588.35 424.034   3
  -1  -4  -9 52966.8 1100.16   1
  -1  -4  -9 55626.9 1282.95   3
  -1   4  -9 48456.6 1340.09   2
   1  -4   9 51369.0 1173.13   2
  -1   4  -9 56901.7 959.137   1
   1  -4  11 1176.91 266.072   2
  -1  -4 -11 1395.57 287.601   3
  -1   4 -11 1309.60 208.087   1
  -1  -4 -11 1027.45 215.456   1
  -1  -4 -13 37567.4 1152.05   1
  -1   4 -13 35129.9 949.725   1
   1  -4  13 34516.0 1045.24   2
   1  -4  15 3823.97 427.670   2
  -1   4 -15 4278.43 420.631   1
  -1  -5  12 101749. 1780.00   2
   1  -5 -12 101511. 1755.79   1
   1  -5 -12 99587.9 1746.45   4
   1  -5 -10 4402.48 360.911   4
   1  -5 -10 5220.64 468.084   3
  -1  -5  10 5939.08 439.979   2
   1  -5 -10 4772.43 362.429   1
   1  -5  -8 171996. 1734.39   4
   1  -5  -8 175262. 1741.64   1
   1  -5  -8 178973. 2317.09   3
  -1  -5   8 172213. 2637.65   3
   1  -5  -6 12266.6 620.084   3
   1  -5  -6 11850.4 365.678   4
  -1  -5   6 12124.0 715.533   3
  -1  -5   6 11461.9 539.273   2
   1  -5  -6 11348.1 353.290   1
   1  -5  -4 223383. 2460.14   3
  -1  -5   4 228339. 2336.71   2
   1  -5  -4 231277. 2701.83   2
  -1  -5   2 35787.6 1103.47   3
   1  -5  -2 34649.4 1033.51   2
  -1  -5   2 35939.3 930.502   2
   1  -5   0 167087. 2200.14   3
  -1  -5   0 164806. 2051.94   2
   1  -5   2 37569.8 1070.96   3
  -1  -5  -2 38748.8 1131.99   3
   1  -5   2 39324.1 1059.40   2
  -1  -5  -2 37942.8 1012.29   2
   1  -5   4 127357. 1861.32   2
  -1  -5  -4 129316. 2054.92   3
   1  -5   4 132929. 2058.42   3
  -1  -5  -6 31315.6 596.872   4
  -1  -5  -6 34082.5 634.436   1
   1  -5   6 32497.3 1070.72   3
  -1  -5  -6 30883.8 591.285   1
  -1  -5  -6 33493.9 645.740   4
   1  -5   6 31267.0 943.476   2
  -1  -5  -8 101793. 1883.23   3
  -1  -5  -8 98839.2 1304.94   1
   1  -5   8 99611.0 1707.69   2
  -1  -5 -10 53994.3 1143.45   1
   1  -5  10 57317.6 1366.99   2
   1  -5  12 45932.9 1285.52   2
  -1  -5 -12 43042.0 1152.72   1
   1  -6  -9 17811.3 834.280   3
  -1  -6   9 16355.9 951.757   3
  -1  -6   9 16597.6 762.075   2
   1  -6  -7 52495.2 1389.13   3
   1  -6  -7 51703.9 1470.68   2
  -1  -6   7 54076.0 1302.78   2
  -1  -6   7 54448.1 1681.45   3
   1  -6  -5 15347.2 774.188   3
   1  -6  -5 15651.7 837.774   2
  -1  -6   5 15408.9 709.636   2
  -1  -6   5 14693.5 857.191   3
  -1  -6   3 58846.7 1607.74   3
   1  -6  -3 57548.9 1486.26   2
  -1  -6   3 60061.4 1322.58   2
   1  -6  -3 54789.3 1357.83   3
  -1  -6   1 2855.13 411.165   3
  -1  -6   1 3016.42 351.618   2
   1  -6  -1 2935.55 392.810   2
   1  -6  -1 2600.37 372.720   3
  -1  -6  -1 88772.8 1937.36   3
   1  -6   1 90879.6 1857.27   3
  -1  -6  -1 92689.6 1707.90   2
  -1  -6  -3 1320.82 351.617   3
   1  -6   3 985.822 302.915   3
  -1  -6  -3 668.128 255.097   2
   1  -6   3 1134.57 259.661   2
  -1  -6  -5 95575.6 1952.56   3
  -1  -6  -5 94445.7 1875.31   2
   1  -6   5 89510.5 1946.83   3
   1  -6   7 854.173 353.636   3
  -1  -6  -7 762.238 271.100   2
   1  -6   7 705.519 269.582   2
  -1  -6  -7 716.657 313.751   3
   2   0 -20 105152. 2333.41   1
   2   0 -18 38163.4 1297.22   1
   2   0 -16 162192. 2483.72   1
   2   0 -14 18404.3 712.162   2
  -2   0  14 19034.6 783.273   1
  -2   0  12 220579. 2326.19   1
   2   0 -12 226591. 2237.98   2
   2   0 -10 115300. 1568.93   1
  -2   0  10 115690. 1538.87   1
  -2   0   8 318261. 2185.42   1
   2   0  -8 308467. 2035.01   2
   2   0  -6 393081. 2187.71   1
  -2   0   6 394889. 2149.62   1
  -2   0   4 267623. 1497.32   1
   2   0  -4 233048. 1403.75   1
  -2   0   2 75243.1 647.985   1
   2   0  -2 75733.8 662.752   1
  -2   0   2 74428.4 647.647   4
  -2   0   0 157800. 877.922   4
   2   0   0 158912. 893.497   1
  -2   0   0 157257. 691.292   3
  -2   0   0 162362. 661.406   2
   2   0   0 161880. 905.277   4
   2   0   0 162396. 664.445   2
   2   0   2 113629. 794.416   2
  -2   0  -2 106726. 743.786   3
  -2   0  -2 125860. 803.784   2
  -2   0  -2 103534. 836.441   1
   2   0   2 120996. 797.778   3
   2   0   4 77422.9 838.202   2
   2   0   4 73861.1 782.106   3
   2   0   6 667114. 2991.27   2
  -2   0  -6 664254. 3081.89   1
  -2   0  -8 43837.8 905.104   1
   2   0   8 43880.2 850.741   3
   2   0   8 43009.3 888.783   2
   2   0  10 424170. 2990.25   3
  -2   0 -10 417374. 3149.81   1
  -2   0 -12 30511.4 865.926   2
  -2   0 -12 31562.1 988.337   1
   2   0  12 29451.2 894.530   3
  -2   0 -14 166713. 2451.70   1
  -2   0 -16 8991.42 643.988   1
  -2   0 -18 129657. 2447.92   1
  -2   0 -20-338.323 341.492   1
   2   1 -19 40482.8 1394.27   1
   2  -1 -19 41132.5 1461.64   1
   2  -1 -17 561.956 309.389   1
   2   1 -17 823.232 309.222   1
   2  -1 -15 118286. 2074.91   1
   2   1 -15 117818. 2007.02   1
  -2  -1  13 1962.12 277.363   1
   2   1 -13 1994.44 266.784   2
  -2   1  13 2298.63 280.441   1
  -2   1  13 2488.88 319.057   3
   2  -1 -13 2599.00 284.626   2
   2   1 -13 2440.78 308.726   1
   2  -1 -11 222099. 2092.70   2
   2   1 -11 225373. 2205.02   2
   2  -1 -11 222297. 2346.52   1
  -2  -1  11 221113. 2199.54   2
   2   1  -9 10738.3 431.688   2
  -2   1   9 12469.3 486.428   1
   2   1  -9 11371.3 467.696   1
   2  -1  -9 10954.1 434.124   2
  -2  -1   9 11827.8 446.638   2
  -2  -1   9 11912.2 465.469   1
  -2   1   9 11886.8 493.491   3
  -2  -1   7 290929. 1940.44   2
   2  -1  -7 299391. 2127.49   1
  -2  -1   7 297339. 2024.47   1
  -2   1   7 279639. 2024.87   3
   2   1  -7 323162. 2102.12   1
   2   1  -7 320087. 2021.29   2
   2   1  -5 18763.4 418.125   2
   2   1  -5 20075.1 443.788   1
   2  -1  -5 21619.2 492.746   1
  -2   1   5 17846.8 427.441   3
  -2  -1   5 19721.4 401.276   2
  -2   1   5 17795.8 432.856   1
  -2  -1   5 17962.3 413.288   1
   2  -1  -3 524476. 2041.88   4
   2   1  -3 509935. 1873.53   4
   2  -1  -3 526695. 2036.45   1
  -2  -1   3 465897. 1731.51   1
  -2  -1   3 488592. 1493.03   2
  -2   1   3 543093. 1829.69   3
  -2   1   3 466868. 1813.13   1
   2   1  -3 465939. 1766.64   1
   2   1  -3 498973. 1615.94   2
  -2   1   1 102499. 508.852   3
   2  -1  -1 108425. 758.764   4
  -2  -1   1 99634.9 672.677   1
   2   1  -1 111693. 735.962   4
  -2   1   1 102694. 719.808   4
   2  -1  -1 107770. 518.710   3
   2  -1  -1 106631. 750.529   1
  -2  -1   1 110221. 726.879   4
   2   1  -1 98621.2 700.024   1
  -2   1   1 110559. 736.704   1
   2  -1   1 650638. 1894.95   4
  -2   1  -1 626729. 1839.65   4
  -2   1  -1 603321. 1801.44   1
  -2  -1  -1 635140. 2354.02   3
  -2   1  -1 625852. 2148.00   2
   2  -1   1 649164. 1876.74   1
   2  -1   1 664825. 2254.89   2
  -2  -1  -1 649855. 1940.72   1
  -2  -1  -1 608583. 1895.09   4
   2   1   1 633861. 2325.77   3
   2  -1   3 85334.7 904.975   2
  -2  -1  -3 87267.3 920.983   3
   2  -1   5 296316. 1922.74   2
  -2  -1  -5 294475. 1720.39   2
  -2  -1  -5 291426. 1961.04   1
  -2   1  -5 293457. 1843.39   1
  -2  -1  -5 290644. 1926.32   3
  -2   1  -7 32045.2 713.656   1
  -2  -1  -7 30311.4 721.770   1
  -2  -1  -7 31503.5 633.459   2
   2   1   7 31111.7 736.309   3
  -2   1  -9 181372. 1902.54   2
  -2  -1  -9 198261. 2071.15   1
   2   1   9 187230. 2049.22   3
  -2   1  -9 187475. 1920.00   1
  -2  -1  -9 193200. 1786.16   2
   2  -1   9 199963. 1996.14   2
  -2   1 -11 48553.1 1104.52   2
  -2  -1 -11 45909.5 977.905   2
  -2   1 -11 49281.8 1122.50   1
   2  -1  11 53649.5 1153.61   2
  -2  -1 -11 50531.6 1181.68   1
   2   1  11 53633.9 1241.62   3
   2  -1  13 122061. 1947.48   2
  -2  -1 -13 126625. 1996.37   1
  -2   1 -13 122827. 1902.84   1
   2   1  13 123245. 2063.38   3
  -2   1 -13 123140. 1920.46   2
  -2   1 -15 53053.0 1389.70   1
  -2  -1 -15 50983.9 1411.89   1
   2  -1  15 53154.8 1390.68   2
  -2   1 -17 48994.6 1447.43   1
   2  -1  17 49679.0 1465.65   2
  -2  -1 -17 46841.7 1467.91   1
  -2  -1 -19 19513.0 1025.30   1
  -2   1 -19 18905.7 954.646   1
   2  -2 -20 2666.30 466.290   1
   2   2 -20 3105.94 443.574   1
   2   2 -18 9917.78 687.834   1
   2  -2 -18 9196.08 703.509   1
  -2  -2  16 3655.00 402.573   2
   2  -2 -16 3927.79 446.707   1
  -2  -2  14 2095.76 306.328   2
  -2  -2  14 1564.77 278.719   1
   2   2 -14 1619.09 290.603   2
   2   2 -14 1774.94 279.435   1
   2  -2 -14 1758.37 304.566   1
   2   2 -12 1653.76 250.958   1
   2  -2 -12 1498.67 241.908   2
  -2  -2  12 1931.80 259.201   1
   2  -2 -12 1763.59 277.838   1
  -2   2  12 2092.40 277.522   1
  -2   2  12 1699.43 308.188   3
  -2  -2  12 1829.15 262.377   2
   2   2 -12 1961.88 287.530   2
  -2  -2  10 28555.1 736.305   2
   2   2 -10 27699.3 795.973   2
  -2   2  10 28959.9 890.376   3
  -2  -2  10 26980.8 723.434   1
   2   2 -10 30344.2 799.918   1
  -2   2  10 28721.5 785.373   1
   2  -2 -10 30122.4 837.030   1
   2  -2  -8 4322.35 308.879   1
  -2  -2   8 4308.04 273.140   1
  -2  -2   8 4550.05 273.977   2
  -2   2   8 4228.81 291.456   1
   2   2  -8 5438.80 313.093   1
   2   2  -8 4459.48 304.625   2
  -2  -2   6 132506. 1248.60   2
   2   2  -6 120494. 1270.01   2
  -2   2   6 135599. 1337.10   1
   2  -2  -6 129461. 1348.61   1
  -2  -2   6 131871. 1200.36   1
  -2   2   6 126544. 1398.93   3
   2   2  -6 127351. 1206.25   1
  -2   2   4 12339.5 346.281   1
   2  -2  -4 11603.9 340.036   3
   2   2  -4 11925.7 309.536   1
  -2  -2   4 12263.0 325.780   2
   2  -2  -4 11427.9 346.379   1
   2   2  -4 12097.9 313.312   4
   2   2  -4 12924.9 362.809   2
  -2  -2   4 11763.9 295.736   1
  -2  -2   2 21431.7 400.234   2
   2   2  -2 19889.4 317.754   4
  -2   2   2 18191.4 390.967   3
   2   2  -2 20583.3 327.022   1
   2  -2  -2 19566.9 359.491   1
   2  -2  -2 20990.8 413.807   3
   2  -2  -2 19030.3 349.675   4
  -2  -2   2 18876.9 295.280   1
  -2  -2   0 718.564 84.5042   2
  -2   2   0 897.345 73.2250   1
  -2  -2   0 931.926 73.7121   4
   2  -2   0 1095.63 84.7650   4
   2  -2   0 1053.72 80.7411   1
  -2  -2   0 1012.79 76.0538   1
  -2  -2   0 854.373 141.384   3
  -2   2   0 824.189 68.9486   4
   2  -2   0 970.285 103.572   3
   2  -2   0 1067.22 142.000   2
   2  -2   2 16882.8 465.038   2
  -2   2  -2 16889.9 320.175   1
  -2   2  -2 17864.7 333.607   4
  -2   2  -2 16332.5 458.799   2
  -2  -2  -2 17209.9 366.279   1
   2   2   2 16980.4 490.631   3
  -2  -2  -2 17366.4 509.219   3
  -2   2  -4 795.410 103.663   1
  -2   2  -4 719.243 102.446   1
  -2  -2  -4 537.868 134.827   3
  -2  -2  -4 763.030 115.422   1
   2  -2   4 1047.54 153.386   2
  -2   2  -4 938.439 146.233   2
   2   2   4 408.867 106.379   3
   2  -2   6 131360. 1455.84   2
  -2   2  -6 128541. 1290.84   1
  -2  -2  -6 123135. 1475.83   3
  -2  -2  -6 122778. 1359.27   1
  -2   2  -6 117399. 1485.17   2
  -2   2  -8 1350.94 217.744   2
  -2  -2  -8 1269.12 204.286   1
  -2  -2  -8 1131.73 216.916   3
   2  -2   8 1493.59 212.778   2
  -2   2  -8 1218.44 176.232   1
  -2  -2  -8 1092.13 159.810   2
   2   2   8 1373.40 227.238   3
   2   2  10 52526.5 1298.98   3
  -2  -2 -10 53156.2 1067.76   2
   2  -2  10 51673.2 1105.61   2
  -2   2 -10 53121.1 1229.62   2
   2   2  12 3977.64 418.817   3
  -2  -2 -12 4947.72 445.209   1
   2  -2  12 4320.51 369.047   2
  -2   2 -12 3792.02 398.439   2
  -2   2 -12 3522.22 350.092   1
  -2  -2 -12 4176.80 347.874   2
  -2   2 -14 7969.95 535.209   1
   2  -2  14 8620.45 572.277   2
  -2  -2 -14 7396.09 549.133   1
  -2  -2 -16 891.877 319.833   1
   2  -2  16 1039.62 302.177   2
  -2   2 -16 414.717 254.580   1
  -2   2 -18 13335.1 791.846   1
   2  -2  18 12163.9 754.510   2
  -2  -2 -18 12480.8 801.080   1
   2  -3 -17 5317.94 539.733   1
  -2  -3  17 5438.90 487.455   2
   2   3 -17 5308.24 484.576   1
   2  -3 -15 134162. 2250.69   1
   2   3 -15 132041. 2024.45   1
  -2  -3  15 138501. 2083.02   2
   2   3 -13 10.2637 181.609   1
  -2   3  13 118.202 197.055   1
   2   3 -13 107.101 214.416   2
  -2  -3  13-37.4441 174.725   1
  -2  -3  13 145.601 181.935   2
   2  -3 -13 163.658 191.553   1
   2  -3 -11 214679. 2364.79   1
   2   3 -11 216447. 2131.99   1
  -2  -3  11 221271. 2247.11   1
  -2   3  11 210073. 2691.03   3
   2   3 -11 217703. 2644.44   2
  -2  -3  11 210030. 2144.56   2
  -2   3  11 219559. 2412.69   1
  -2   3   9 1336.74 206.440   1
  -2  -3   9 1329.08 186.044   1
  -2  -3   9 1484.77 200.663   2
   2  -3  -9 1563.42 219.353   1
   2   3  -9 1493.70 233.125   2
   2   3  -9 1354.31 185.760   1
  -2   3   9 1166.74 243.280   3
   2  -3  -7 237731. 2043.02   3
  -2   3   7 215069. 2248.46   3
  -2  -3   7 230570. 1875.38   2
   2   3  -7 212368. 2043.17   2
   2  -3  -7 214691. 1868.94   1
   2   3  -7 230137. 1759.24   4
  -2  -3   7 222906. 1682.92   1
   2   3  -7 227988. 1708.45   1
  -2   3   7 212695. 1857.35   1
   2  -3  -5 1366.14 175.106   3
   2   3  -5 1503.68 133.604   1
   2  -3  -5 1450.64 153.941   1
  -2   3   5 1690.45 201.766   3
   2   3  -5 2030.31 194.854   2
  -2   3   5 1512.92 157.293   1
   2   3  -5 1526.57 126.415   4
  -2  -3   5 1447.59 120.272   1
   2  -3  -5 1226.42 152.170   4
  -2  -3   5 1641.10 169.427   2
  -2   3   3 378953. 2339.35   3
   2   3  -3 343144. 1318.52   4
   2  -3  -3 361718. 1750.73   1
   2   3  -3 349434. 1330.93   1
  -2  -3   3 380162. 2827.50   3
  -2   3   3 355140. 1758.29   1
   2  -3  -3 355302. 1733.13   4
  -2  -3   3 377870. 2087.88   2
   2  -3  -3 382813. 2227.30   3
   2  -3  -1 18035.1 302.580   1
   2  -3  -1 18088.9 301.656   4
  -2  -3   1 16737.4 452.955   2
   2  -3  -1 17390.0 575.604   2
  -2   3   1 17698.2 286.150   1
   2  -3  -1 18086.3 499.524   3
  -2   3  -1 423213. 1146.98   1
   2  -3   1 493733. 2936.32   2
   2  -3   1 491234. 2617.63   3
  -2  -3  -1 444699. 3046.45   3
  -2  -3  -1 446548. 1519.60   4
  -2  -3  -1 443796. 1517.96   1
  -2  -3  -1 426982. 1492.33   1
   2  -3   3 8245.14 394.867   2
  -2   3  -3 9705.87 245.761   4
  -2   3  -3 9238.97 240.203   1
  -2   3  -3 8765.37 227.547   1
  -2  -3  -3 8855.21 294.247   1
   2   3   3 8567.91 453.659   3
  -2  -3  -3 8919.55 439.349   3
  -2  -3  -3 9218.88 295.973   1
  -2   3  -5 234958. 1537.78   1
   2  -3   5 240428. 2145.83   2
  -2   3  -5 243169. 1589.45   4
   2   3   5 217854. 2298.57   3
  -2  -3  -5 241279. 1825.16   1
  -2  -3  -5 219241. 2124.92   3
  -2   3  -5 250525. 2374.14   2
  -2   3  -5 242751. 1586.96   1
  -2  -3  -7 1100.91 215.748   3
  -2  -3  -7 1112.20 171.804   1
  -2   3  -7 1103.91 149.936   1
  -2   3  -7 688.013 191.913   2
   2   3   7 1505.70 267.477   3
   2  -3   7 930.972 185.131   2
  -2   3  -9 149712. 2203.33   2
  -2  -3  -9 140234. 1744.70   2
  -2   3  -9 153590. 1747.44   1
   2   3   9 142645. 2278.64   3
  -2  -3  -9 141196. 1897.57   3
  -2  -3  -9 149111. 1905.33   1
   2  -3   9 141157. 1847.84   2
  -2   3 -11 20063.4 696.461   1
  -2   3 -11 20784.0 920.241   2
  -2  -3 -11 19887.9 700.564   2
  -2  -3 -11 19571.2 753.694   1
   2  -3  11 20365.7 779.444   2
   2  -3  13 111842. 1850.58   2
  -2  -3 -13 111107. 1972.61   1
  -2   3 -13 115104. 1808.31   1
   2  -3  15 39978.1 1203.71   2
  -2   3 -15 38446.6 1134.50   1
  -2  -3 -15 38498.6 1255.64   1
   2  -3  17 46217.0 1389.97   2
  -2   3 -17 44736.7 1350.48   1
  -2  -4  16 51028.6 1353.62   2
   2   4 -16 50019.4 1342.93   4
   2  -4 -16 47523.9 1406.90   1
   2   4 -16 51168.5 1346.87   1
   2  -4 -14 44822.4 1253.94   1
   2   4 -14 49236.6 1202.24   1
  -2  -4  14 46395.1 1183.07   2
   2   4 -14 47719.7 1193.07   4
   2   4 -12 101791. 1534.11   4
   2  -4 -12 105560. 1757.36   1
  -2  -4  12 106889. 1673.17   2
   2   4 -12 107169. 1563.00   1
  -2   4  10 91430.2 1898.69   3
  -2   4  10 92595.8 1532.39   1
  -2  -4  10 93835.2 1456.30   2
   2   4 -10 94974.3 1290.35   4
   2  -4 -10 89770.0 1469.17   1
   2   4 -10 86954.9 1680.95   2
   2   4 -10 93710.3 1286.50   1
   2  -4  -8 124442. 1594.51   4
   2   4  -8 124285. 1820.22   2
   2  -4  -8 125461. 1577.40   1
   2   4  -8 130374. 1300.79   1
  -2  -4   8 119687. 1568.12   2
  -2   4   8 125111. 1574.39   1
  -2   4   8 118202. 1916.56   3
   2   4  -8 127768. 1287.24   4
   2  -4  -8 124155. 1680.15   3
  -2   4   6 156185. 1987.10   3
   2  -4  -6 163159. 1515.61   4
   2  -4  -6 167900. 1898.34   3
  -2   4   6 167576. 1576.44   1
  -2  -4   6 153818. 1647.91   2
   2   4  -6 162937. 1117.85   1
   2   4  -6 166157. 1138.27   4
   2  -4  -6 166874. 1557.31   1
  -2   4   4 75939.7 1288.07   3
  -2  -4   4 82160.7 1187.56   2
  -2   4   4 82229.3 883.361   1
   2  -4  -4 82551.1 873.994   1
  -2  -4   4 79910.9 1548.02   3
   2  -4  -4 83705.2 885.990   4
   2  -4  -4 78461.0 1227.13   3
  -2  -4   2 247888. 2072.39   2
   2  -4  -2 244309. 2181.94   3
  -2  -4   0 75304.4 1156.76   2
   2  -4   0 79028.3 1259.23   3
  -2  -4   0 77680.7 1455.89   3
   2  -4   2 280330. 2431.93   3
  -2  -4  -2 247031. 997.783   4
  -2  -4  -2 283543. 2788.74   3
  -2  -4  -2 245858. 993.891   1
  -2  -4  -2 244208. 989.952   1
  -2  -4  -2 261360. 2193.25   2
   2  -4   2 268683. 2523.14   2
  -2  -4  -4 61821.3 790.549   4
   2   4   4 61046.6 1386.53   3
  -2  -4  -4 57751.2 1226.44   3
  -2  -4  -4 62328.7 786.185   1
  -2  -4  -4 63421.0 796.536   1
   2  -4   4 59757.3 1180.24   2
  -2  -4  -6 279063. 2062.75   1
  -2   4  -6 270224. 2938.69   2
   2  -4   6 279773. 2610.79   2
   2   4   6 285357. 3206.89   3
  -2  -4  -6 282094. 2786.48   3
  -2   4  -6 289637. 1697.07   4
  -2  -4  -6 272008. 2048.52   1
  -2   4  -6 289563. 1680.02   1
  -2   4  -6 276737. 1572.64   1
   2  -4   8 16566.9 678.557   2
  -2   4  -8 16422.9 491.663   1
  -2   4  -8 17009.2 519.222   1
  -2   4  -8 16377.3 505.787   4
  -2  -4  -8 16695.5 592.615   1
  -2   4  -8 15485.8 770.972   2
   2  -4  10 214518. 2501.89   2
  -2   4 -10 206628. 2067.64   1
  -2  -4 -10 209548. 2574.45   3
  -2   4 -10 211676. 1995.64   1
  -2  -4 -12 5020.38 441.675   1
  -2   4 -12 4784.94 376.107   1
   2  -4  12 4508.23 442.962   2
  -2   4 -14 132153. 2015.89   1
  -2  -4 -14 135635. 2277.20   1
   2  -4  16 3785.23 456.085   2
  -2  -4 -16 4166.84 498.481   1
   2  -5 -13 8125.05 560.139   4
  -2  -5  13 7350.04 511.725   2
   2  -5 -13 7953.30 536.469   1
  -2  -5  11 2050.92 297.052   2
   2  -5 -11 1793.80 280.694   4
   2  -5 -11 1415.98 247.292   1
  -2  -5   9 1690.01 266.865   2
   2  -5  -9 1245.97 210.581   4
   2  -5  -9 1385.86 218.851   1
   2  -5  -9 1270.27 274.837   3
   2  -5  -7 13832.8 457.878   1
   2  -5  -7 12490.1 445.657   4
  -2  -5   7 13113.2 560.828   2
  -2  -5   7 12156.3 714.474   3
   2  -5  -7 12608.4 592.722   3
   2  -5  -5 1096.59 107.165   1
  -2  -5   5 705.088 282.108   3
   2  -5  -5 1192.75 113.534   4
   2  -5  -5 1409.58 251.104   3
  -2  -5   5 1199.02 223.795   2
  -2  -5   3 8093.63 437.085   2
  -2  -5   3 9042.23 609.929   3
   2  -5  -3 8348.34 562.720   2
   2  -5  -3 9350.75 508.860   3
  -2  -5   1 2817.87 290.554   2
  -2  -5   1 3353.77 398.088   3
   2  -5  -1 3624.09 353.375   3
   2  -5  -1 3129.67 361.157   2
   2  -5   1 1184.04 260.503   3
  -2  -5  -1 1627.13 244.603   2
  -2  -5  -1 1498.79 322.861   3
   2  -5   1 1551.84 285.000   2
   2  -5   3 1079.69 261.079   3
  -2  -5  -3 583.178 220.786   3
   2  -5   3 730.479 243.517   2
  -2  -5  -3 464.749 213.433   2
   2  -5   5 4991.10 427.821   3
  -2  -5  -5 4482.67 210.632   1
  -2  -5  -5 4527.21 205.509   1
  -2  -5  -5 4568.17 209.835   4
   2  -5   7 7139.00 513.759   3
  -2  -5  -7 7378.02 357.117   1
   2  -5   7 7376.21 494.538   2
  -2  -5  -9 7292.46 415.470   1
   2  -5   9 7042.54 502.458   2
  -2  -5  -9 8036.42 581.869   3
   2  -5  11 1583.80 325.470   2
  -2  -5 -11 1065.42 233.889   1
  -2  -5 -11 2005.46 380.322   3
  -2  -5 -13 447.450 225.425   1
   2  -5  13 425.089 278.572   2
   2  -6  -8 18528.8 803.207   3
  -2  -6   8 17640.7 735.892   2
  -2  -6   6 17974.0 722.540   2
   2  -6  -6 17573.6 904.866   2
  -2  -6   6 16859.9 936.158   3
   2  -6  -6 18962.2 816.698   3
  -2  -6   4 9913.94 712.670   3
   2  -6  -4 8478.95 621.576   2
  -2  -6   4 10461.2 574.220   2
   2  -6  -4 9661.69 597.480   3
  -2  -6   2 9026.36 512.398   2
   2  -6  -2 10194.1 679.238   2
  -2  -6   2 9123.13 678.422   3
   2  -6  -2 9867.35 598.418   3
   2  -6   0 8469.90 598.924   3
  -2  -6   0 8317.51 660.588   3
  -2  -6   0 8218.40 538.555   2
   2  -6   0 8566.71 607.129   2
  -2  -6  -2 13773.1 794.066   3
  -2  -6  -2 14346.6 700.223   2
   2  -6   2 13204.7 730.348   3
   2  -6   2 14234.5 757.196   2
  -2  -6  -4 7134.27 521.075   2
   2  -6   4 7082.96 563.015   3
  -2  -6  -4 5979.04 549.033   3
   2  -6   4 6932.76 527.952   2
  -2  -6  -6 32785.5 1182.61   3
   2  -6   6 34153.7 1135.54   2
  -2  -6  -6 31825.4 1099.10   2
   2  -6   6 32224.5 1175.71   3
   2  -6   8 1806.78 374.937   3
   2  -6   8 1685.64 317.558   2
   3   0 -19 583.267 327.538   1
   3   0 -17-266.383 256.416   1
   3   0 -15 225.137 257.446   1
   3   0 -13-119.882 171.718   1
  -3   0  13 71.6918 134.123   1
   3   0 -13-41.7225 157.837   2
  -3   0  11-87.1547 133.657   1
   3   0 -11 211.596 153.757   1
   3   0 -11 174.562 134.529   2
   3   0  -9 172.853 140.205   1
   3   0  -9-25.1270 95.4660   2
  -3   0   9 34.6660 104.164   1
   3   0  -7-137.487 119.763   1
   3   0  -7 77.8772 81.5848   2
  -3   0   7 90.4552 82.2796   1
  -3   0   5 35.4299 61.1647   1
   3   0  -5 68.7426 84.9805   1
   3   0  -5-65.0816 79.3042   4
  -3   0   3 253.961 65.2450   4
   3   0  -3 149.082 64.3024   1
   3   0  -3 19.4643 60.6532   4
  -3   0   3 96.7620 54.0233   1
  -3   0   1 128.651 57.9731   4
   3   0  -1 196.422 60.9820   1
  -3   0   1 41.9911 49.0685   1
   3   0  -1 151.806 53.3890   4
  -3   0  -1 41.8135 53.0220   1
  -3   0  -1 5.96929 33.7857   2
  -3   0  -1 35.1252 49.3342   4
   3   0   1-14.8581 58.5782   4
   3   0   1 32.9550 37.4617   2
  -3   0  -1 5.89239 36.0800   3
   3   0   1 31.6533 61.2184   1
   3   0   1 44.0491 36.0853   3
   3   0   3 41.3587 55.5283   3
  -3   0  -3-6.70750 50.9536   2
  -3   0  -3 110.046 64.5210   3
  -3   0  -3-21.5734 64.2578   1
   3   0   5 8.72616 78.3501   3
   3   0   5-118.298 89.1711   2
  -3   0  -7-163.804 121.312   1
   3   0   7 278.818 127.773   2
  -3   0  -7 83.6031 95.4194   2
   3   0   7 32.0496 95.3909   3
  -3   0  -9 30.6680 131.459   1
   3   0   9 30.2203 134.135   3
   3   0   9 228.552 181.590   2
  -3   0  -9 190.967 131.795   2
  -3   0 -11 1427.21 224.339   2
   3   0  11 75.9924 149.186   3
  -3   0 -13-151.083 205.021   1
   3   0  13 40.7745 202.848   3
  -3   0 -13-163.123 175.677   2
  -3   0 -15 275.128 264.924   1
   3   0  15-435.823 297.122   2
  -3   0 -17 579.864 291.420   1
  -3   0 -19-255.520 287.781   1
   3  -1 -20 5239.53 571.747   1
   3   1 -20 5637.32 578.832   1
   3   1 -18 54002.8 1550.60   1
   3  -1 -18 55990.6 1590.20   1
   3  -1 -16 30271.2 1107.87   1
   3   1 -16 29781.7 1070.34   1
   3   1 -14 172187. 2330.51   1
   3  -1 -14 176849. 2453.80   1
  -3   1  14 158902. 2365.51   3
  -3  -1  14 165842. 2257.03   1
   3   1 -14 167075. 2191.98   2
   3   1 -12 54069.8 1186.03   1
  -3  -1  12 53546.1 1177.31   1
   3  -1 -12 52228.6 1072.75   2
   3   1 -12 54416.9 1145.36   2
   3  -1 -12 53176.6 1227.08   1
   3  -1 -10 213870. 2192.86   1
   3   1 -10 220452. 2183.19   1
   3   1 -10 219767. 2036.69   2
  -3  -1  10 214054. 2097.05   1
  -3   1  10 214760. 2147.42   1
  -3  -1   8 508.040 135.768   1
   3  -1  -8 286.565 134.093   1
   3   1  -8 276.724 108.587   2
   3   1  -8 243.877 124.870   1
  -3  -1   8 497.783 130.179   2
   3   1  -6 231870. 1758.32   1
   3  -1  -6 227504. 1775.24   1
   3   1  -6 241851. 1580.55   2
  -3   1   6 238123. 1746.72   1
   3   1  -4 10933.4 330.606   1
  -3  -1   4 11579.2 325.915   1
   3   1  -4 11303.2 337.163   4
   3  -1  -4 13133.7 383.505   4
  -3   1   4 10753.1 331.084   1
   3   1  -4 11943.0 279.766   2
  -3  -1   4 12667.3 269.865   2
   3  -1  -4 12101.6 360.399   1
  -3   1   2 646698. 2233.68   1
   3   1  -2 645678. 2260.93   4
   3   1  -2 650672. 2251.93   1
   3  -1  -2 692934. 2377.94   1
  -3  -1   2 609086. 2105.55   1
   3  -1  -2 707483. 2450.84   4
  -3  -1   2 624853. 2163.50   4
  -3   1   2 653505. 2287.79   4
  -3  -1   0 22341.3 403.643   1
  -3   1   0 22403.4 401.414   4
   3   1   0 23369.6 420.830   1
   3  -1   0 24542.4 464.013   2
  -3  -1   0 22226.3 407.846   4
   3  -1   0 24646.4 433.211   4
  -3   1   0 22236.0 395.913   1
   3  -1   0 23122.9 416.951   1
   3   1   0 22659.1 415.175   4
  -3  -1   0 24201.1 495.327   3
   3  -1   2 835251. 2935.01   2
  -3  -1  -2 771608. 2884.04   3
  -3   1  -2 767431. 2594.68   4
   3  -1   2 823479. 2717.51   1
  -3  -1  -2 835702. 2007.10   2
  -3   1  -2 807775. 2838.39   2
   3   1   2 851563. 3014.05   3
  -3   1  -4 312.152 102.646   1
  -3   1  -4 243.250 84.0203   2
  -3  -1  -4 321.531 100.990   3
   3  -1   4 184.071 99.1799   2
   3   1   4 276.411 97.8661   3
  -3  -1  -4 532.112 88.2085   2
  -3   1  -6 327141. 2271.42   2
  -3  -1  -6 279732. 1817.62   2
   3   1   6 299618. 2233.85   3
  -3  -1  -6 315773. 2291.07   1
   3  -1   6 268628. 2047.37   2
  -3  -1  -6 318854. 2210.08   3
   3  -1   8 18097.7 605.168   2
  -3   1  -8 19314.3 616.505   1
  -3  -1  -8 20350.4 657.332   1
   3   1   8 19347.9 630.039   3
  -3   1  -8 20100.3 623.620   2
  -3  -1  -8 18096.7 523.659   2
  -3   1 -10 246249. 2417.03   2
   3  -1  10 242764. 2381.37   2
  -3  -1 -10 243658. 2466.67   1
  -3  -1 -10 242484. 2140.75   2
   3   1  10 246774. 2546.23   3
  -3  -1 -12 2442.75 278.056   2
  -3  -1 -12 2736.48 330.952   1
   3  -1  12 2722.36 322.952   2
   3   1  12 2628.36 345.742   3
  -3   1 -12 2765.82 326.874   2
  -3   1 -12 3207.95 359.500   1
   3  -1  14 221469. 2772.08   2
   3  -1  16 2091.53 364.637   2
  -3  -1 -16 2477.44 426.940   1
  -3   1 -16 2883.59 425.238   1
  -3  -1 -18 63961.0 1778.66   1
   3  -1  18 65957.5 1777.33   2
  -3   1 -20 10882.1 811.505   1
   3   2 -19 111768. 2195.75   1
   3  -2 -19 117890. 2367.40   1
   3   2 -17 13075.6 723.732   1
   3  -2 -17 14230.7 826.219   1
   3  -2 -15 148646. 2358.17   1
   3   2 -15 138530. 2122.87   1
   3  -2 -13 45425.7 1209.83   1
   3   2 -13 42739.1 1147.27   2
  -3   2  13 42509.0 1139.35   1
   3   2 -13 41487.2 1074.97   1
  -3  -2  13 45348.3 1138.84   1
  -3   2  13 41736.5 1229.26   3
   3   2 -11 253657. 2465.57   2
   3  -2 -11 274422. 2689.47   1
  -3   2  11 270971. 2664.36   1
  -3  -2  11 270918. 2483.83   1
  -3   2  11 250079. 2694.05   3
  -3  -2  11 271712. 2362.35   2
   3   2 -11 276071. 2495.96   1
   3   2  -9 70473.9 1143.75   1
   3  -2  -9 70460.8 1197.17   1
  -3  -2   9 68723.9 1041.66   2
  -3   2   9 68890.9 1263.34   3
   3   2  -7 475298. 2670.90   2
  -3  -2   7 490516. 2604.15   1
  -3  -2   7 479136. 2424.41   2
   3   2  -7 467690. 2686.08   4
   3  -2  -7 491067. 2868.03   1
  -3   2   7 482939. 2763.40   1
   3   2  -7 465472. 2658.60   1
   3   2  -5 137783. 1259.18   4
  -3   2   5 133719. 1289.28   3
   3  -2  -5 135355. 1326.93   4
   3   2  -5 139713. 1235.80   1
   3  -2  -5 132544. 1308.42   1
  -3  -2   5 141523. 1215.01   1
   3   2  -5 137502. 1209.47   2
  -3  -2   5 137794. 1097.89   2
  -3   2   5 130409. 1256.06   1
   3  -2  -3 388571. 1680.05   3
   3   2  -3 386929. 1827.27   1
  -3   2   3 377907. 1891.51   1
   3   2  -3 359284. 1518.55   2
  -3   2   3 381584. 1777.26   3
   3  -2  -3 412475. 2032.46   4
   3   2  -3 377583. 1810.93   4
   3  -2  -3 396910. 1989.88   1
  -3  -2   3 367291. 1686.56   1
  -3  -2   3 353224. 1445.92   2
  -3  -2   1 177308. 1106.50   4
   3  -2  -1 178013. 1197.23   1
  -3   2   1 181326. 1177.51   4
  -3  -2   1 207555. 1818.84   3
   3  -2  -1 189159. 1034.35   3
  -3  -2   1 187393. 1124.44   1
   3  -2  -1 184461. 1212.39   4
   3  -2  -1 197665. 1624.53   2
  -3  -2   1 183460. 981.119   2
  -3   2   1 176734. 1142.15   1
  -3  -2  -1 146538. 1100.13   4
  -3  -2  -1 144611. 1096.42   1
   3  -2   1 137931. 941.883   3
  -3   2  -1 149027. 1055.17   1
  -3  -2  -1 158401. 1579.82   3
   3   2   1 157339. 1542.86   3
  -3   2  -1 148075. 1061.90   4
   3  -2   1 160684. 1498.56   2
   3  -2   1 148710. 1090.56   1
   3  -2   3 236430. 1908.62   2
  -3  -2  -3 248294. 2061.60   3
  -3   2  -3 257243. 1609.76   4
   3   2   3 293074. 2178.67   3
  -3  -2  -3 234004. 1636.23   1
  -3   2  -3 281243. 2066.11   2
  -3  -2  -5 242898. 1677.62   2
  -3  -2  -5 256608. 1959.70   1
   3  -2   5 258392. 2076.65   2
  -3  -2  -5 242912. 2075.17   3
  -3   2  -5 246668. 2132.33   2
  -3   2  -7 264199. 2404.54   2
  -3  -2  -7 262566. 1977.93   2
  -3  -2  -7 256111. 2243.59   1
  -3   2  -7 264081. 2084.97   1
  -3  -2  -7 267605. 2371.35   3
   3  -2   7 251072. 2201.21   2
   3  -2   9 136224. 1766.64   2
  -3  -2  -9 132221. 1546.25   2
  -3   2  -9 136220. 1892.95   2
  -3   2  -9 132749. 1641.59   1
  -3   2 -11 221745. 2403.28   1
  -3  -2 -11 216442. 2229.55   2
  -3  -2 -11 223533. 2574.96   1
   3   2  11 216457. 2781.72   3
  -3  -2 -13 21304.9 877.501   1
   3  -2  13 22061.0 845.114   2
  -3   2 -13 21739.6 836.914   1
   3  -2  15 149343. 2329.36   2
  -3   2 -15 142767. 2331.37   1
  -3  -2 -15 141452. 2470.20   1
   3  -2  17 14917.0 842.030   2
  -3   2 -17 13824.0 799.591   1
  -3  -2 -17 13198.1 819.419   1
  -3   2 -19 81697.9 1983.36   1
   3  -2  19 86101.4 2050.79   2
  -3  -2 -19 84584.7 2116.17   1
   3   3 -18 12415.8 749.748   1
   3  -3 -18 12472.1 782.702   1
   3   3 -16 12032.3 667.064   1
   3  -3 -16 12137.7 709.384   1
  -3  -3  14 23884.1 887.690   1
  -3  -3  14 23040.9 821.969   2
   3  -3 -14 25105.7 928.431   1
   3   3 -14 23009.8 841.871   1
  -3  -3  12 5611.04 385.966   2
   3   3 -12 5046.01 427.052   2
   3  -3 -12 4026.18 365.777   1
   3   3 -12 5462.01 406.783   1
   3   3 -12 5909.05 404.133   4
  -3  -3  12 6203.28 424.157   1
  -3   3  12 5030.60 412.668   1
  -3   3  12 4988.39 476.582   3
   3   3 -10 68554.9 1369.80   2
  -3  -3  10 67834.5 1160.52   1
   3   3 -10 66911.3 1187.98   4
  -3   3  10 64471.5 1429.56   3
  -3  -3  10 69747.0 1165.86   2
   3   3 -10 65745.5 1167.41   1
   3  -3 -10 66376.1 1262.11   1
   3  -3  -8 12295.0 509.079   4
   3   3  -8 11887.6 442.266   1
   3  -3  -8 12549.9 515.645   1
  -3   3   8 11567.7 545.040   3
  -3  -3   8 12540.9 443.530   2
  -3  -3   8 12280.3 454.156   1
  -3   3   8 12434.3 511.613   1
   3   3  -8 11916.6 442.310   4
   3   3  -8 12244.7 517.126   2
   3  -3  -6 103091. 1268.88   4
  -3  -3   6 106503. 1108.94   1
  -3   3   6 105515. 1265.65   1
  -3  -3   6 111122. 1203.81   2
   3   3  -6 105224. 1136.20   4
   3   3  -6 107571. 1150.44   1
   3   3  -6 100083. 1238.98   2
   3  -3  -6 101671. 1246.48   1
  -3   3   6 101314. 1378.32   3
   3  -3  -6 114249. 1303.49   3
  -3  -3   4 15293.1 408.147   2
  -3   3   4 16055.8 435.838   1
   3   3  -4 15845.7 383.639   4
   3   3  -4 15332.7 379.075   1
   3  -3  -4 15751.3 432.507   1
   3  -3  -4 15365.0 445.216   3
  -3  -3   4 15637.5 357.629   1
   3  -3  -4 15231.4 425.147   4
   3  -3  -2 88745.4 878.353   4
  -3  -3   2 88211.0 723.387   1
   3  -3  -2 87540.2 993.068   3
   3   3  -2 89901.9 791.973   4
  -3   3   2 89618.9 867.129   1
   3   3  -2 87354.9 790.722   1
  -3  -3   2 88901.8 950.414   2
   3  -3  -2 89639.4 877.639   1
  -3  -3   0 2119.31 127.011   4
  -3   3   0 2277.09 131.955   1
   3  -3   0 2137.82 169.879   3
   3  -3   0 2375.22 139.131   1
   3  -3   0 2145.68 133.491   4
  -3  -3   0 1805.71 225.862   3
  -3  -3   0 1991.85 122.760   1
   3  -3   0 1903.13 216.979   2
  -3  -3   0 2055.36 163.715   2
   3  -3   2 108939. 1195.47   3
   3   3   2 99892.0 1480.67   3
  -3  -3  -2 109355. 1020.96   4
  -3   3  -2 114684. 929.568   4
  -3  -3  -2 112667. 1058.05   1
  -3  -3  -2 105779. 1551.06   3
  -3  -3  -2 109939. 1009.17   1
  -3   3  -2 116051. 935.692   1
   3  -3   2 107892. 1449.03   2
  -3   3  -4 551.205 162.913   2
  -3   3  -4 762.905 107.729   1
  -3  -3  -4 702.225 132.580   1
   3  -3   4 718.011 165.487   2
  -3   3  -4 656.450 106.317   1
  -3  -3  -4 743.063 201.238   3
  -3  -3  -4 612.060 114.977   1
   3   3   4 670.296 183.018   3
  -3   3  -4 1041.78 126.160   4
  -3  -3  -6 106790. 1359.60   1
   3  -3   6 106931. 1533.50   2
  -3   3  -6 109520. 1242.20   4
   3   3   6 107809. 1758.58   3
  -3   3  -6 115657. 1266.15   1
  -3  -3  -6 104868. 1579.18   3
  -3   3  -6 109911. 1239.95   1
  -3   3  -6 117700. 1776.69   2
  -3   3  -8 36.0547 126.635   1
   3  -3   8-142.642 187.566   2
  -3  -3  -8-30.5169 168.815   3
  -3   3  -8-7.21591 115.978   1
   3   3   8 324.322 197.417   3
  -3  -3  -8 275.258 166.260   1
  -3  -3  -8 110.356 122.861   2
  -3   3  -8 437.595 210.640   2
   3  -3  10 55209.0 1217.62   2
   3   3  10 54816.2 1531.74   3
  -3  -3 -10 53720.4 1243.41   3
  -3   3 -10 54114.1 1428.99   2
  -3   3 -12 2107.86 293.702   1
   3  -3  12 1658.53 284.016   2
  -3  -3 -12 1460.51 291.559   1
   3  -3  14 23890.7 903.478   2
  -3  -3 -14 23507.0 959.415   1
  -3   3 -14 25454.9 911.045   1
   3  -3  16 7020.70 594.198   2
  -3  -3 -16 7061.48 606.062   1
  -3   3 -16 6832.05 550.638   1
   3  -3  18 18413.2 950.938   2
  -3  -3 -18 16678.8 948.250   1
  -3   3 -18 18520.1 934.667   1
   3   4 -15 9310.80 570.480   4
   3  -4 -15 9683.27 655.676   1
   3   4 -15 9454.28 572.777   1
  -3  -4  15 9762.67 601.309   2
  -3  -4  13 10948.3 555.279   2
   3  -4 -13 9279.29 592.755   4
   3   4 -13 11262.3 560.162   1
   3   4 -13 10972.3 566.109   4
   3  -4 -13 10637.3 633.963   1
  -3  -4  11 22685.1 732.432   2
  -3   4  11 22733.7 822.201   1
   3  -4 -11 22604.8 828.331   4
   3  -4 -11 25864.4 854.803   1
   3   4 -11 24587.3 736.202   1
  -3   4  11 22748.9 997.556   3
  -3  -4  11 24024.6 742.061   1
   3   4 -11 22790.6 711.074   4
   3   4 -11 21481.9 868.020   2
   3  -4  -9 10992.5 503.251   1
  -3   4   9 12178.5 551.249   1
   3  -4  -9 10885.4 509.521   4
   3   4  -9 12518.3 470.430   1
  -3   4   9 11390.5 639.814   3
  -3  -4   9 11790.1 449.648   1
  -3  -4   9 12030.5 505.462   2
   3   4  -9 10655.5 549.940   2
   3   4  -9 11806.2 457.445   4
   3   4  -7 94453.1 1052.85   1
   3   4  -7 94048.0 1063.16   4
  -3   4   7 91095.3 1572.30   3
   3  -4  -7 87514.2 1250.72   4
   3  -4  -7 84453.8 1205.03   1
  -3   4   7 90465.2 1272.76   1
  -3  -4   7 91304.4 1036.78   1
   3  -4  -7 90639.3 1342.14   3
   3   4  -7 85700.5 1372.05   2
  -3  -4   7 90600.7 1264.07   2
  -3  -4   5 10016.5 262.106   1
  -3   4   5 9655.54 468.816   3
   3  -4  -5 9457.46 360.787   1
   3  -4  -5 9665.07 370.072   4
   3   4  -5 9994.88 280.076   1
   3   4  -5 10071.3 285.182   4
   3  -4  -5 10073.0 444.936   3
  -3   4   5 9025.97 350.833   1
  -3  -4   5 9807.03 399.305   2
   3  -4  -3 48668.1 663.726   1
  -3  -4   3 46276.8 1225.74   3
   3  -4  -3 48795.8 1153.70   2
   3  -4  -3 50200.7 677.940   4
   3  -4  -3 47261.7 901.865   3
  -3  -4   3 47257.4 835.506   2
   3  -4  -1 12319.0 472.039   3
  -3   4   1 11862.3 227.627   1
  -3  -4   1 11192.7 594.253   3
   3  -4  -1 10854.4 546.850   2
  -3  -4   1 12231.5 452.216   2
  -3  -4  -1 12967.3 248.877   4
  -3  -4  -1 12486.9 241.379   1
  -3  -4  -1 12362.3 244.173   1
   3  -4   1 12301.3 484.917   3
  -3  -4  -1 11706.0 611.300   3
  -3  -4  -1 11858.8 453.136   2
   3  -4   1 12241.1 574.538   2
   3   4   3 16680.7 728.717   3
  -3  -4  -3 18196.7 431.375   1
  -3  -4  -3 17988.3 424.242   4
  -3  -4  -3 18178.6 429.304   1
   3  -4   3 17863.6 615.353   3
  -3   4  -3 18274.9 280.762   1
  -3   4  -3 18425.4 286.071   4
  -3  -4  -3 17143.0 717.939   3
   3  -4   3 16564.6 651.236   2
  -3   4  -5 37679.2 595.334   4
   3  -4   5 39536.4 1002.75   2
  -3   4  -5 40873.4 628.086   1
  -3  -4  -5 37618.7 733.242   1
  -3  -4  -5 37552.5 1067.33   3
   3   4   5 34976.7 1114.88   3
  -3  -4  -5 37427.5 745.539   1
  -3  -4  -5 38329.8 755.951   4
  -3   4  -5 40923.0 620.419   1
  -3   4  -7 15333.4 789.178   2
  -3  -4  -7 17165.0 612.488   1
  -3   4  -7 17304.4 510.763   1
  -3   4  -7 16249.2 499.063   4
   3  -4   7 16842.3 674.328   2
  -3  -4  -7 16356.5 720.540   3
  -3   4  -7 17323.7 488.938   1
  -3   4  -9 27602.3 758.842   4
  -3  -4  -9 28010.0 858.052   2
  -3   4  -9 27173.6 749.730   1
  -3  -4  -9 29233.8 1014.18   3
  -3  -4  -9 28684.4 844.090   1
  -3   4  -9 28974.6 741.118   1
  -3   4 -11 13248.4 607.810   1
  -3  -4 -11 10602.2 646.516   3
   3  -4  11 11887.3 631.733   2
  -3  -4 -11 13405.9 665.400   1
  -3   4 -11 11501.0 535.939   1
  -3  -4 -13 858.680 256.746   1
   3  -4  13 1258.64 322.814   2
  -3   4 -13 1026.88 240.703   1
  -3   4 -15 8960.36 581.542   1
   3  -4  15 8677.04 613.247   2
  -3  -4 -15 9391.79 657.833   1
   3  -5 -12 11212.9 604.870   1
  -3  -5  12 12270.1 602.870   2
   3  -5 -12 10710.1 584.094   4
  -3  -5  10 108835. 1641.20   2
   3  -5 -10 106840. 1607.57   1
   3  -5 -10 104259. 1622.67   4
   3  -5  -8 1359.90 204.408   1
   3  -5  -8 1348.29 259.190   3
   3  -5  -8 1630.79 220.339   4
  -3   5   8 1092.45 265.466   3
  -3  -5   8 1475.62 236.819   2
   3  -5  -6 129372. 1306.94   4
   3  -5  -6 130663. 1305.73   1
   3  -5  -4 2235.50 353.306   2
   3  -5  -4 1556.88 264.619   3
  -3  -5   4 1503.76 213.162   2
  -3  -5   4 1583.92 340.219   3
  -3  -5   2 195181. 2013.71   2
  -3  -5   2 196802. 2741.10   3
   3  -5  -2 196827. 2122.16   3
   3  -5  -2 201378. 2560.05   2
  -3  -5   0 572.895 177.883   2
   3  -5   0 458.633 227.029   2
  -3  -5   0 437.770 242.058   3
   3  -5   2 241173. 2780.75   2
  -3  -5  -2 244195. 2383.88   2
   3  -5   4 3344.02 364.127   2
  -3  -5  -4 3244.30 160.061   1
  -3  -5  -4 3255.73 159.898   1
   3  -5   4 3998.03 366.064   3
  -3  -5  -4 2777.87 373.915   3
  -3  -5  -4 2907.84 155.048   4
  -3  -5  -4 3000.97 309.589   2
   3  -5   6 170379. 2365.41   2
  -3  -5  -6 172133. 1571.49   1
  -3  -5  -6 172364. 2484.61   3
  -3  -5  -8 3499.07 307.161   1
   3  -5   8 3491.72 397.463   2
  -3  -5  -8 3446.22 429.068   3
  -3  -5 -10 106887. 1714.98   1
  -3  -5 -10 101752. 2019.05   3
   3  -5  10 107552. 1955.03   2
   3  -5  12 1724.43 365.864   2
  -3  -5 -12 1822.30 315.781   1
  -3  -5 -12 1392.93 355.449   3
   3  -6  -7 55281.3 1305.84   3
  -3  -6   7 50313.2 1639.65   3
  -3  -6   7 53091.0 1186.91   2
   3  -6  -7 52987.7 1587.89   2
  -3  -6   5 31539.3 895.360   2
  -3  -6   5 32133.5 1270.11   3
   3  -6  -5 33363.1 1011.01   3
   3  -6  -5 32305.3 1199.66   2
  -3  -6   3 67749.3 1811.45   3
   3  -6  -3 64324.7 1359.49   3
   3  -6  -3 68010.8 1697.84   2
   3  -6  -1 44944.2 1174.00   3
  -3  -6   1 46264.2 1130.69   2
   3  -6  -1 44933.8 1358.32   2
   3  -6   1 66979.6 1628.23   2
  -3  -6  -1 72737.4 1837.58   3
   3  -6   1 69435.2 1484.67   3
  -3  -6  -1 69334.2 1407.60   2
   3  -6   3 32607.9 1113.37   2
   3  -6   3 34515.7 1113.74   3
  -3  -6  -3 35009.9 1244.38   3
  -3  -6  -3 32606.4 1011.53   2
   3  -6   5 36018.5 1191.92   2
  -3  -6  -5 36450.0 1128.56   2
   3  -6   5 34591.5 1139.70   3
  -3  -6  -5 34187.9 1249.07   3
   3  -6   7 40290.7 1257.62   2
   3  -6   7 38710.3 1251.60   3
  -3  -6  -7 40731.7 1408.37   3
   4   0 -20 2963.46 494.064   1
   4   0 -18 112909. 2222.47   1
   4   0 -16 12353.8 711.851   1
   4   0 -14 259549. 2911.77   1
   4   0 -14 269795. 2703.86   2
   4   0 -12 77867.3 1290.07   2
   4   0 -12 74100.9 1407.85   1
   4   0 -10 447020. 2853.95   2
  -4   0  10 451244. 3101.49   1
   4   0  -8 28246.1 729.110   1
   4   0  -8 27535.6 600.786   2
  -4   0   8 27797.3 687.220   1
  -4   0   6 616451. 2944.75   1
   4   0  -6 603458. 3022.07   1
  -4   0   4 67082.6 875.284   4
  -4   0   4 66724.6 871.653   1
   4   0  -2 794556. 2905.72   4
   4   0  -2 723589. 2745.75   1
  -4   0   2 752197. 2654.30   4
   4   0   0 542605. 1732.58   2
  -4   0   0 591178. 2387.50   1
  -4   0   0 591184. 2379.59   4
   4   0   0 531103. 2366.01   4
   4   0   0 532599. 2355.16   1
   4   0   0 545647. 1854.40   3
  -4   0   0 555133. 1765.37   2
   4   0   2 625750. 2723.62   1
   4   0   2 661100. 2267.57   2
   4   0   2 616774. 2236.17   3
  -4   0  -4 203126. 1429.89   2
   4   0   4 185770. 1476.89   2
   4   0   4 184538. 1403.60   3
  -4   0  -4 197075. 1441.61   3
  -4   0  -6 400490. 2343.00   2
   4   0   6 411024. 2445.84   3
  -4   0  -8 100219. 1336.27   2
  -4   0  -8 95994.7 1447.06   1
   4   0   8 99903.2 1438.38   2
  -4   0 -10 232862. 2267.28   2
   4   0  10 232504. 2420.48   2
   4   0  10 236372. 2396.99   3
  -4   0 -12 212561. 2548.19   1
  -4   0 -12 208443. 2374.66   2
   4   0  12 205686. 2518.66   3
  -4   0 -14 96632.3 1922.50   1
  -4   0 -18 48557.9 1588.41   1
   4  -1 -19 31655.9 1239.47   1
   4   1 -19 32632.6 1237.96   1
   4   1 -17 23225.4 973.462   1
   4  -1 -17 22548.9 989.969   1
   4   1 -15 68158.6 1504.19   1
   4   1 -15 71092.4 1491.52   2
   4   1 -13 39619.5 1028.75   2
  -4   1  13 37743.6 1087.09   1
   4  -1 -13 36255.0 1045.48   1
  -4  -1  13 39227.1 1089.23   1
   4  -1 -11 99560.0 1577.66   1
   4   1 -11 106310. 1480.88   2
   4  -1 -11 103318. 1484.05   2
   4   1 -11 111692. 1644.75   1
  -4  -1  11 118569. 1720.95   1
  -4   1  11 115851. 1662.94   1
   4  -1  -9 89887.2 1379.82   1
   4   1  -9 89667.3 1172.90   2
  -4   1   9 89873.7 1349.91   1
  -4  -1   9 85912.6 1278.11   1
  -4   1   7 93548.0 1221.68   1
  -4  -1   7 93606.0 1203.55   1
   4   1  -7 94057.1 1231.05   1
   4  -1  -7 95128.9 1305.48   4
   4  -1  -7 92458.1 1277.91   1
   4   1  -7 92892.6 1234.95   4
   4   1  -7 92206.3 1034.15   2
   4   1  -5 179442. 1544.36   4
   4  -1  -5 178951. 1556.53   1
   4   1  -5 174420. 1486.53   1
   4   1  -5 181514. 1190.07   2
   4  -1  -5 180714. 1567.57   4
  -4   1   5 173949. 1488.17   1
   4  -1  -3 86201.1 990.473   4
  -4  -1   3 79351.4 886.345   4
   4   1  -3 88617.4 982.282   1
   4   1  -3 83631.0 964.425   4
  -4   1   3 86810.9 952.135   1
  -4  -1   3 80026.3 884.692   1
   4  -1  -3 90762.9 1000.42   1
  -4   1   3 81979.5 934.838   4
   4   1  -3 82670.8 553.318   2
   4   1  -1 133731. 1171.12   4
  -4   1   1 131788. 1121.61   4
  -4  -1   1 134829. 1276.60   3
   4  -1  -1 146957. 1227.68   4
  -4   1   1 131397. 1110.40   1
  -4  -1   1 134317. 1111.01   1
  -4  -1   1 141759. 1154.36   4
   4  -1  -1 156065. 1269.96   1
   4  -1  -1 121887. 1101.80   2
   4   1  -1 134002. 1159.38   1
   4  -1   1 123214. 582.861   3
  -4  -1  -1 133761. 689.632   2
   4  -1   1 141036. 1190.64   1
  -4  -1  -1 141961. 1214.90   1
  -4  -1  -1 136643. 1274.59   3
   4  -1   1 137598. 1193.26   4
   4   1   1 136993. 1229.42   4
  -4   1  -1 136679. 1176.44   4
  -4  -1  -1 140500. 1206.33   4
   4   1   1 133714. 1270.18   3
  -4   1  -1 136646. 1161.89   1
  -4   1  -1 140684. 1214.66   2
   4   1   1 138486. 1204.24   1
   4  -1   1 128579. 1174.45   2
  -4  -1  -3 203780. 1631.52   3
  -4  -1  -3 203052. 1201.58   2
   4   1   3 188079. 1305.73   2
   4   1   3 216443. 1710.75   3
  -4  -1  -3 206199. 1599.88   4
  -4   1  -3 223427. 1624.46   4
  -4   1  -3 214512. 1571.11   1
   4  -1   3 188448. 1096.17   3
  -4  -1  -3 219013. 1627.04   1
   4  -1   3 206885. 1587.25   2
  -4   1  -3 210042. 1629.56   2
   4   1   5 21366.2 551.194   2
  -4  -1  -5 22091.6 587.331   3
  -4  -1  -5 22168.1 585.914   1
   4  -1   5 20909.6 560.523   2
   4   1   5 20487.5 587.269   3
  -4  -1  -5 19630.5 448.677   2
  -4   1  -5 18583.6 518.955   1
  -4   1  -5 18543.2 526.656   2
  -4  -1  -7 218422. 1731.95   2
   4   1   7 230046. 2094.54   2
  -4  -1  -7 217116. 1976.37   3
   4   1   7 222289. 2154.04   3
   4  -1   7 233376. 2082.86   2
   4  -1   9 5376.91 361.114   2
  -4  -1  -9 6383.67 422.429   1
  -4   1  -9 6103.85 387.026   1
  -4  -1  -9 5994.33 346.075   2
  -4   1  -9 6199.79 393.651   2
   4   1   9 5406.99 390.821   3
  -4  -1 -11 116413. 1632.81   2
  -4   1 -11 131163. 1885.04   2
   4  -1  11 136445. 1839.63   3
   4   1  11 111252. 1845.02   3
  -4   1 -11 108946. 1723.30   1
   4  -1  11 120864. 1815.72   2
  -4  -1 -11 110512. 1820.97   1
  -4  -1 -13 4084.94 423.392   1
   4  -1  13 4012.86 387.319   3
  -4  -1 -13 3401.68 349.074   2
   4  -1  13 4285.18 414.868   2
  -4   1 -13 4489.68 432.776   1
  -4  -1 -15 60021.1 1629.96   1
  -4   1 -15 59988.1 1575.20   1
   4  -1  17 800.399 331.358   2
  -4  -1 -17 634.190 318.752   1
  -4   1 -17 266.687 267.179   1
  -4   1 -19 35993.0 1364.28   1
   4  -1  19 38642.5 1436.32   2
  -4  -1 -19 35901.0 1400.21   1
   4  -2 -18 3608.73 466.191   1
   4   2 -18 3478.43 453.431   1
   4   2 -16 142.738 204.387   1
   4  -2 -16 120.662 239.954   1
   4   2 -14 15293.2 713.171   2
   4   2 -14 14192.6 680.474   1
   4  -2 -14 15169.0 733.221   1
  -4   2  14 12970.2 751.513   3
   4  -2 -12 3302.35 346.646   1
   4   2 -12 3360.94 336.808   2
   4   2 -12 3585.94 341.470   1
  -4  -2  12 3594.72 313.570   2
  -4   2  12 3712.12 386.273   3
  -4  -2  12 3467.72 333.312   1
  -4   2  12 3635.52 364.661   1
   4   2 -10 31828.0 861.696   4
   4   2 -10 33092.6 872.010   1
   4   2 -10 30712.2 819.948   2
   4  -2 -10 33867.6 910.065   1
  -4   2  10 32450.4 919.364   3
  -4   2  10 29004.2 824.290   1
  -4  -2  10 31993.8 810.459   1
  -4  -2  10 29758.2 715.570   2
   4   2  -8 11842.8 439.840   2
   4   2  -8 12776.4 485.785   1
   4  -2  -8 13783.5 546.718   4
  -4   2   8 13517.1 519.777   1
  -4  -2   8 13949.1 441.947   2
   4  -2  -8 13814.1 539.406   1
  -4   2   8 11766.6 481.468   3
  -4  -2   8 11688.1 453.701   1
   4   2  -8 13292.3 495.468   4
  -4   2   6 32126.4 701.237   1
   4   2  -6 32597.2 609.408   2
  -4  -2   6 32759.7 544.571   2
   4  -2  -6 31420.8 717.275   1
  -4  -2   6 33235.0 676.823   1
   4   2  -6 32250.3 689.479   4
  -4   2   6 32574.9 658.671   3
   4  -2  -6 31859.1 736.191   4
   4   2  -6 31845.4 676.499   1
  -4   2   4 8413.70 322.444   1
   4   2  -4 8379.46 329.986   4
  -4   2   4 9298.92 294.518   3
  -4  -2   4 9144.80 314.870   1
  -4  -2   4 8799.64 230.447   2
   4  -2  -4 7930.55 328.067   4
   4  -2  -4 8304.31 339.183   1
   4   2  -4 8657.57 331.396   1
   4   2  -4 9102.70 247.259   2
  -4   2   2 34670.2 603.409   4
   4   2  -2 33862.6 593.441   1
  -4  -2   2 34920.6 351.788   2
  -4  -2   2 35658.6 577.295   1
  -4  -2   2 35942.2 586.812   4
  -4   2   2 34287.4 589.860   1
   4  -2  -2 34692.9 617.759   4
   4   2  -2 35598.2 615.406   4
  -4   2   2 35921.4 412.780   3
  -4  -2   2 34836.1 798.371   3
   4  -2  -2 34867.6 617.495   1
   4  -2   0 2756.91 184.304   4
   4  -2   0 2378.16 169.021   1
   4   2   0 2387.31 171.087   4
  -4  -2   0 2238.21 228.355   3
   4  -2   0 2623.44 100.802   3
  -4   2   0 2353.86 155.433   1
  -4  -2   0 2428.22 160.309   4
   4  -2   0 2162.45 203.594   2
  -4  -2   0 2479.26 107.558   2
   4   2   0 2225.21 160.128   1
  -4  -2   0 2801.87 171.973   1
  -4   2   0 2504.02 166.424   4
   4  -2   2 73678.8 1084.02   2
  -4  -2  -2 73238.0 692.289   2
  -4   2  -2 71844.7 880.434   1
  -4  -2  -2 69286.3 892.167   1
  -4  -2  -2 69795.6 902.659   4
   4   2   2 72425.2 1151.29   3
  -4  -2  -2 71917.2 1145.05   3
  -4   2  -2 70329.6 876.968   4
   4  -2   2 70440.6 889.381   1
   4  -2   4 3172.20 254.430   2
  -4   2  -4 3138.92 212.724   1
   4   2   4 3123.37 269.300   3
  -4  -2  -4 2933.79 255.958   3
  -4  -2  -4 3434.95 234.205   1
  -4   2  -4 2986.02 210.395   4
  -4   2  -4 2354.56 221.885   2
  -4   2  -6 35138.6 769.108   1
   4  -2   6 33978.6 801.629   2
   4   2   6 32834.0 907.901   3
  -4  -2  -6 37167.3 698.284   2
  -4  -2  -6 35084.8 831.654   1
  -4  -2  -6 32805.1 849.160   3
  -4   2  -6 34473.0 875.985   2
  -4   2  -8 15348.0 653.523   2
  -4  -2  -8 15863.6 515.495   2
   4  -2   8 15386.3 606.796   2
  -4   2  -8 13722.0 543.160   1
  -4  -2  -8 16286.9 628.749   3
  -4  -2  -8 15164.1 605.059   1
  -4   2 -10 9713.42 564.469   2
   4  -2  10 8895.89 499.398   2
  -4  -2 -10 8643.26 519.708   1
   4   2  10 8293.27 567.693   3
  -4   2 -10 8134.90 466.734   1
  -4  -2 -10 8706.27 441.935   2
  -4  -2 -10 9569.34 549.180   3
  -4  -2 -12 569.714 197.648   2
  -4   2 -12 631.807 205.621   1
  -4  -2 -12 319.865 232.645   1
   4  -2  12 52.6067 212.856   2
  -4  -2 -14 2459.69 384.253   1
   4  -2  14 1919.78 348.503   2
  -4   2 -14 2712.24 387.963   1
   4  -2  16 1494.91 346.874   2
  -4  -2 -16 2102.26 407.577   1
  -4   2 -16 1604.87 357.288   1
   4  -2  18 3042.32 477.098   2
  -4   2 -18 3175.46 449.416   1
  -4  -2 -18 3616.02 543.200   1
   4   3 -17 54278.8 1475.65   1
   4   3 -17 53719.1 1480.35   4
   4   3 -15 55144.3 1374.31   4
   4  -3 -15 53119.1 1430.98   1
  -4  -3  15 58033.6 1326.60   2
   4   3 -15 57015.5 1386.57   1
   4   3 -13 61338.1 1328.74   4
   4   3 -13 57125.3 1382.71   2
  -4  -3  13 59686.9 1330.07   1
  -4   3  13 59173.4 1586.67   3
   4  -3 -13 59860.0 1421.34   1
  -4  -3  13 58701.5 1182.45   2
   4   3 -11 62344.3 1319.72   2
   4  -3 -11 63923.2 1339.02   1
  -4  -3  11 63885.4 1236.65   1
  -4  -3  11 66503.6 1158.58   2
   4   3 -11 64472.2 1250.75   4
   4   3 -11 64563.4 1232.66   1
  -4   3  11 64985.0 1371.03   1
  -4   3  11 62969.1 1469.72   3
   4  -3 -11 59723.0 1311.90   4
   4   3  -9 198382. 2061.67   2
   4  -3  -9 204296. 2177.02   4
  -4  -3   9 191349. 1755.66   2
   4  -3  -9 203705. 2161.26   1
   4   3  -9 205510. 2006.00   1
  -4   3   9 187947. 2219.61   3
   4   3  -9 199266. 1982.95   4
  -4   3   7 18474.3 612.310   3
   4  -3  -7 18854.8 601.342   4
   4   3  -7 20214.3 577.650   4
   4  -3  -7 18768.8 596.829   1
  -4  -3   7 18565.7 483.307   2
   4   3  -7 19695.7 561.546   1
  -4   3   7 18763.4 600.385   1
  -4  -3   7 18686.6 530.407   1
   4   3  -7 20716.7 584.252   2
   4  -3  -5 318627. 2194.46   1
   4  -3  -5 327702. 2225.70   4
  -4  -3   5 319704. 1937.82   1
   4   3  -5 293832. 1911.32   4
  -4   3   5 324806. 2170.89   3
   4   3  -5 292715. 1852.61   2
   4   3  -5 301839. 1952.92   1
  -4  -3   5 296855. 1732.02   2
  -4   3   5 336659. 2182.83   1
   4   3  -3 22395.7 493.497   4
  -4   3   3 20745.4 499.973   1
  -4  -3   3 21117.8 412.446   2
  -4  -3   3 21175.8 445.042   1
  -4  -3   3 20514.2 726.427   3
   4  -3  -3 20730.0 506.838   4
  -4   3   3 20714.0 473.666   3
   4  -3  -3 23359.4 482.868   3
   4  -3  -3 21662.0 514.764   1
   4   3  -3 22016.9 486.703   1
  -4  -3   1 278661. 1607.41   4
  -4   3   1 256206. 1600.37   1
   4  -3  -1 243967. 1623.99   4
   4  -3  -1 254301. 1640.69   1
  -4  -3   1 267443. 1553.52   1
  -4  -3   1 273886. 2590.16   3
   4  -3  -1 277555. 1523.29   3
  -4  -3   1 257897. 1498.53   2
  -4  -3  -1 25434.0 790.614   3
  -4   3  -1 24070.4 483.323   4
   4  -3   1 24648.9 497.615   1
  -4  -3  -1 24323.9 506.442   4
   4  -3   1 25285.2 503.963   3
  -4   3  -1 24628.8 490.708   1
   4  -3   1 25127.4 734.477   2
  -4  -3  -1 25327.9 521.015   1
  -4   3  -3 311902. 1916.87   1
   4  -3   3 342625. 2677.37   2
  -4   3  -3 319063. 1947.05   4
  -4  -3  -3 341405. 2881.87   3
  -4  -3  -3 334900. 2117.54   4
  -4  -3  -3 320799. 2053.31   1
  -4   3  -3 348256. 2782.11   2
   4   3   3 316641. 2807.71   3
  -4   3  -5 625.299 139.721   1
  -4  -3  -5 657.605 139.611   1
   4  -3   5 439.047 169.639   2
   4   3   5 51.1572 144.645   3
  -4   3  -5 615.120 186.540   2
  -4  -3  -5 604.869 139.609   4
  -4  -3  -5 562.357 150.459   1
  -4  -3  -5 1100.27 219.779   3
  -4   3  -5 546.969 127.894   4
   4  -3   7 418740. 3153.94   2
  -4  -3  -7 437884. 3105.04   1
  -4  -3  -7 429095. 2689.43   2
  -4   3  -7 421742. 2793.19   4
   4   3   7 413137. 3730.94   3
  -4  -3  -7 437899. 2992.20   1
  -4   3  -7 452896. 2829.70   1
  -4  -3  -7 416573. 3364.12   3
  -4   3  -7 426755. 2788.73   1
  -4   3  -7 449969. 3709.48   2
  -4   3  -9 3706.40 328.376   1
  -4  -3  -9 2764.57 310.762   1
  -4  -3  -9 3640.96 318.002   2
   4  -3   9 3664.85 364.697   2
   4   3   9 3272.41 410.298   3
  -4  -3  -9 3786.38 400.846   3
  -4   3  -9 3614.33 300.438   1
  -4   3  -9 3373.10 396.719   2
  -4  -3 -11 233761. 2400.95   2
   4  -3  11 232444. 2644.95   2
  -4  -3 -11 233468. 2738.46   3
  -4   3 -11 231767. 2499.43   1
  -4  -3 -13 1464.18 315.122   1
  -4   3 -13 1612.61 281.294   1
   4  -3  13 1406.59 299.932   2
  -4   3 -15 117433. 2086.17   1
   4  -3  15 113467. 2067.95   2
   4  -3  17 139.535 285.541   2
  -4   3 -17 63.4133 259.379   1
  -4  -3 -17-64.3329 292.087   1
   4   4 -16 209.276 236.273   4
   4  -4 -16 471.685 283.549   1
  -4  -4  16 715.171 255.955   2
   4  -4 -16 163.538 248.841   4
   4   4 -16 365.182 220.748   1
   4  -4 -14 113476. 2048.64   4
   4  -4 -14 116583. 2068.32   1
   4   4 -14 121297. 1903.91   1
   4   4 -14 114864. 1852.33   4
  -4   4  12 184.205 187.606   1
   4   4 -12 223.666 176.329   1
  -4  -4  12 369.083 173.538   1
   4   4 -12 426.792 239.112   2
  -4  -4  12 574.478 203.547   2
   4   4 -12 505.919 207.486   4
  -4   4  12 495.769 281.875   3
   4  -4 -12 253.163 181.386   4
   4  -4 -12 333.842 192.581   1
   4   4 -10 154968. 1785.46   4
   4  -4 -10 145951. 1937.17   4
   4   4 -10 146109. 1989.99   2
  -4  -4  10 154487. 1800.09   1
  -4  -4  10 155887. 1755.56   2
   4   4 -10 157515. 1776.35   1
  -4   4  10 147371. 2001.58   1
   4  -4 -10 152354. 1967.92   1
  -4   4  10 142334. 2215.10   3
  -4  -4   8 3082.28 237.912   1
   4  -4  -8 3209.38 298.551   4
   4  -4  -8 2765.08 271.844   1
  -4   4   8 3166.34 333.551   3
  -4   4   8 3126.41 288.624   1
  -4  -4   8 2719.07 243.438   2
   4   4  -8 2623.24 243.461   4
   4   4  -8 2815.58 245.954   1
   4   4  -8 2947.72 280.520   2
  -4  -4   6 273266. 2012.12   2
   4   4  -6 283920. 1879.99   1
   4  -4  -6 257621. 2104.33   4
   4   4  -6 277365. 1875.70   4
  -4  -4   6 271127. 1775.71   1
  -4   4   6 267097. 2455.47   3
  -4  -4   6 247214. 2915.71   3
   4  -4  -6 258859. 2086.95   1
   4  -4  -6 286221. 2239.88   3
  -4   4   6 264620. 2144.40   1
   4  -4  -4 9848.83 371.843   4
  -4  -4   4 10287.7 375.767   2
   4   4  -4 9941.73 306.863   4
   4  -4  -4 10374.0 415.758   3
   4   4  -4 10078.0 310.998   1
  -4   4   4 9480.99 353.754   1
  -4  -4   4 10508.4 295.992   1
   4  -4  -4 10377.4 384.486   1
  -4  -4   2 295647. 1347.74   1
  -4  -4   2 300716. 1952.19   2
  -4  -4   2 298224. 3100.28   3
   4  -4  -2 299938. 1723.19   1
   4  -4  -2 307742. 1752.76   4
   4  -4  -2 307076. 2087.49   3
   4  -4  -2 308168. 2973.33   2
  -4   4   2 308093. 1716.13   1
  -4   4   0 27030.0 445.462   1
  -4  -4   0 26806.6 434.244   1
  -4  -4   0 24630.7 900.336   3
  -4  -4   0 25051.0 448.376   1
   4  -4   0 26780.8 630.165   3
  -4  -4   0 28103.9 450.427   4
   4  -4   0 24652.1 825.850   2
  -4  -4   0 28654.2 650.889   2
   4  -4   2 195218. 2297.66   2
   4  -4   2 209315. 1895.11   3
  -4  -4  -2 211278. 1478.30   4
  -4  -4  -2 198676. 2500.31   3
  -4   4  -2 211620. 1264.79   1
  -4  -4  -2 207256. 1520.52   1
  -4   4  -2 210190. 1286.99   4
  -4  -4  -2 213507. 1486.30   1
  -4  -4  -2 210138. 1844.61   2
   4  -4   4 31215.7 927.065   2
  -4   4  -4 32469.9 596.815   4
  -4  -4  -4 31446.8 690.358   1
   4  -4   4 30466.4 789.640   3
   4   4   4 27454.7 996.527   3
  -4   4  -4 32199.0 579.007   1
  -4  -4  -4 29399.9 974.255   3
  -4   4  -4 33965.7 608.639   1
  -4  -4  -4 31166.9 698.080   4
  -4   4  -6 145678. 1459.58   1
  -4  -4  -6 137624. 1607.32   1
  -4   4  -6 143450. 1394.46   1
  -4  -4  -6 144009. 2123.63   3
  -4   4  -6 148051. 1490.00   4
  -4  -4  -6 140517. 1665.56   1
  -4  -4  -6 138012. 1630.98   4
  -4  -4  -8 33332.4 889.369   2
  -4  -4  -8 34298.8 906.854   1
   4  -4   8 34722.2 1029.69   2
  -4   4  -8 35344.5 831.720   1
  -4  -4  -8 34407.6 1084.39   3
  -4   4  -8 34035.5 827.816   4
  -4   4  -8 36279.4 842.761   1
   4  -4  10 106440. 1869.29   2
  -4  -4 -10 98053.1 1657.55   1
  -4   4 -10 106084. 1646.41   4
  -4  -4 -10 114672. 2016.92   3
  -4  -4 -10 102173. 1697.54   1
  -4   4 -10 110427. 1606.62   1
  -4   4 -10 104907. 1614.95   1
  -4   4 -12 41114.5 1138.84   4
  -4  -4 -12 42224.3 1228.26   1
   4  -4  12 40663.3 1209.19   2
  -4  -4 -12 41961.6 1277.78   3
  -4   4 -12 41874.7 1071.72   1
  -4   4 -12 42506.0 1146.73   1
   4  -4  14 43104.8 1320.95   2
  -4  -4 -14 39520.9 1297.83   1
  -4   4 -14 41005.3 1164.38   1
   4  -5 -13 9824.80 609.769   4
   4  -5 -13 10311.6 605.917   1
  -4  -5  13 11088.9 581.606   2
  -4  -5  11 2726.86 296.034   2
   4  -5 -11 1844.94 269.208   1
   4  -5 -11 2140.66 299.442   4
   4  -5  -9 11713.9 548.204   4
  -4  -5   9 11465.7 769.612   3
  -4  -5   9 11376.2 500.433   2
   4  -5  -9 11317.2 523.295   1
  -4  -5   7 7134.78 390.153   2
  -4  -5   7 6804.20 580.565   3
   4  -5  -7 7005.57 375.534   4
  -4   5   7 6451.63 365.613   1
   4  -5  -7 6512.12 358.695   1
   4  -5  -5 8901.22 618.762   2
   4  -5  -5 8826.16 344.471   4
  -4  -5   5 9458.27 440.507   2
   4  -5  -5 8732.32 342.851   1
  -4   5   5 9258.83 344.319   1
  -4  -5   5 8930.28 673.082   3
   4  -5  -5 9211.34 459.432   3
   4  -5  -3 540.018 65.0991   1
  -4  -5   3 839.163 172.571   2
  -4  -5   3 993.495 326.070   3
   4  -5  -3 1071.93 197.328   3
   4  -5  -3 1152.59 283.431   2
  -4  -5   1 30529.6 767.443   2
   4  -5  -1 31263.5 809.216   3
  -4  -5   1 31259.0 1134.82   3
   4  -5   1 134.459 154.076   3
  -4  -5  -1 128.273 221.146   3
   4  -5   1 239.763 238.767   2
  -4  -5  -1 311.803 171.440   2
   4  -5   3 31793.7 1054.60   2
   4  -5   3 32003.0 899.106   3
  -4  -5  -3 32916.4 1157.82   3
  -4  -5  -3 29034.6 456.429   1
  -4  -5  -3 31607.5 863.411   2
  -4  -5  -3 30117.7 470.836   4
  -4  -5  -3 30220.8 464.985   1
   4  -5   5 1409.16 294.651   2
   4  -5   5 1161.43 255.048   3
  -4  -5  -5 1395.47 316.253   3
  -4  -5  -5 1441.10 170.927   1
  -4   5  -7 9624.84 296.720   1
  -4  -5  -7 9714.92 455.269   1
   4  -5   9-208.434 245.655   2
  -4  -5  -9 9.15340 157.971   1
  -4  -5 -11 7417.54 515.035   1
   4  -5  11 7916.57 608.239   2
  -4  -5 -11 8060.75 641.157   3
  -4  -6   8 5305.64 609.603   3
   4  -6  -8 5141.57 568.030   2
  -4  -6   6 40276.3 1479.89   3
   4  -6  -6 40478.3 1407.71   2
  -4  -6   4 7368.91 649.766   3
   4  -6  -4 8061.86 649.106   2
  -4  -6   2 52642.7 1098.43   2
  -4  -6   2 53569.5 1634.14   3
   4  -6  -2 51389.6 1138.34   3
   4  -6  -2 53729.5 1534.12   2
  -4  -6   0 21436.5 748.522   2
  -4  -6   0 21723.2 1050.84   3
   4  -6   0 22189.7 795.767   3
   4  -6   0 20598.2 959.832   2
   4  -6   2 38271.9 1272.81   2
  -4  -6  -2 35768.9 986.350   2
   4  -6   4 9132.37 629.934   2
  -4  -6  -4 9371.56 712.925   3
  -4  -6  -4 8779.26 522.061   2
   4  -6   6 28161.6 1096.48   2
  -4  -6  -6 26379.5 1130.89   3
  -4  -6  -6 26372.4 948.009   2
   5   0 -19-151.373 300.657   1
   5   0 -17 78.2668 221.541   1
   5   0 -15 75.1895 203.996   1
   5   0 -13 291.066 227.886   1
   5   0 -13-19.1272 154.083   2
  -5   0  13 223.944 171.714   1
   5   0 -11 187.057 188.072   1
   5   0 -11 102.672 157.232   2
  -5   0  11 92.2321 152.210   1
   5   0 -11-74.2187 170.824   4
   5   0  -9 21.8126 120.714   1
  -5   0   9 43.9265 119.327   1
   5   0  -9 71.9023 120.791   4
  -5   0   7-77.8207 100.440   1
   5   0  -7-2.32066 121.999   1
   5   0  -7 90.1119 127.407   4
   5   0  -5-8.86382 99.8543   1
   5   0  -5 34.2065 105.582   4
  -5   0   5 57.8835 76.5798   1
  -5   0   3-45.2667 73.4832   4
   5   0  -3 130.821 81.1227   4
  -5   0   3-15.7519 76.7638   1
   5   0  -3 77.0925 82.2827   1
   5   0  -1 162.461 91.8161   4
   5   0  -1 14.5352 46.0820   2
  -5   0   1 41.7424 73.2882   4
   5   0  -1 117.907 82.8670   1
  -5   0   1 136.671 70.1404   3
  -5   0   1 95.1224 79.3001   1
   5   0   1 87.6416 101.348   1
  -5   0  -1 37.2712 51.2935   2
   5   0   1 104.811 85.5988   4
  -5   0  -1 167.943 80.0372   4
   5   0   1 39.8673 52.0244   3
  -5   0  -1 29.2409 60.3412   3
  -5   0  -3 108.285 68.0974   2
   5   0   3 124.882 97.8205   2
  -5   0  -3 90.4765 85.9719   1
  -5   0  -3 87.1704 82.5589   3
  -5   0  -3-3.27843 77.7127   4
   5   0   3-86.8927 96.7984   1
  -5   0  -5-13.5558 80.2088   2
  -5   0  -5-20.0114 107.734   1
   5   0   5 149.770 91.6163   3
  -5   0  -5-10.8258 97.8825   3
  -5   0  -7 36.0857 121.847   1
  -5   0  -7 558.377 142.550   2
   5   0   7 332.206 150.442   2
  -5   0  -9 198.103 118.332   2
  -5   0  -9 465.674 200.833   1
   5   0   9 46.1610 160.309   2
   5   0   9 429.594 175.377   3
  -5   0 -11 124.076 157.005   2
  -5   0 -11-125.565 221.194   1
   5   0  11 599.417 221.379   2
   5   0  11 64.8793 176.237   3
  -5   0 -13 100.047 223.201   1
   5   0  13 145.394 190.888   3
  -5   0 -15-340.461 276.875   1
  -5   0 -19-697.094 422.295   1
   5   1 -20 16929.9 989.567   4
   5   1 -20 18763.9 1024.12   1
   5  -1 -20 18004.1 1002.10   1
   5  -1 -18 90045.2 2034.27   1
   5   1 -18 96379.1 2064.08   1
   5   1 -16 25402.5 1008.85   1
   5  -1 -16 23594.3 991.117   1
   5  -1 -14 79421.0 1652.69   1
   5   1 -14 74127.5 1587.25   1
   5   1 -14 75533.8 1471.09   2
   5  -1 -12 41073.7 983.259   2
   5   1 -12 45627.5 1162.85   4
   5   1 -12 43482.6 1127.41   1
   5  -1 -12 44935.4 1164.71   1
   5   1 -12 41902.5 978.442   2
  -5   1  12 42575.3 1149.81   1
  -5  -1  12 43900.4 1134.14   1
   5  -1 -10 145416. 1917.63   1
   5  -1 -10 141326. 1899.76   4
   5   1 -10 144817. 1859.68   1
   5   1 -10 147865. 1623.16   2
   5   1 -10 141673. 1854.97   4
  -5   1  10 144811. 1832.04   1
  -5  -1  10 141640. 1775.25   1
  -5   1   8 171280. 1834.79   1
   5   1  -8 167558. 1812.68   1
  -5  -1   8 175397. 1836.76   1
   5   1  -8 170667. 1514.60   2
   5  -1  -8 192689. 2006.46   4
   5   1  -8 170173. 1858.46   4
   5  -1  -8 190195. 1967.00   1
   5   1  -6 330373. 1783.72   2
  -5   1   6 315422. 2234.66   1
  -5  -1   6 306941. 2147.55   1
   5   1  -6 300419. 2243.68   4
   5   1  -6 338375. 2341.41   1
   5  -1  -6 293763. 2254.00   1
   5  -1  -6 310276. 2321.97   4
   5  -1  -4 200323. 1683.50   1
  -5  -1   4 187518. 1568.31   4
   5  -1  -4 201681. 1729.94   4
  -5   1   4 200207. 1670.41   4
  -5  -1   4 187131. 1542.76   1
   5   1  -4 188204. 1030.51   2
   5   1  -4 198117. 1659.63   1
  -5   1   4 198181. 1646.31   1
   5   1  -4 201096. 1692.59   4
   5  -1  -2 177973. 1527.87   4
   5   1  -2 182238. 1534.37   1
  -5   1   2 165824. 1418.25   1
  -5   1   2 165794. 1419.31   4
  -5  -1   2 173652. 1433.67   4
  -5  -1   2 184738. 1458.69   1
  -5  -1   2 172237. 1519.32   3
   5   1  -2 174254. 1506.32   4
   5  -1  -2 184287. 1536.72   1
  -5  -1   0 60152.5 852.216   1
   5  -1   0 57153.2 866.368   1
  -5  -1   0 60520.8 869.545   4
   5   1   0 53939.1 835.316   4
  -5   1   0 53934.3 803.161   4
   5   1   0 59355.0 882.687   3
   5   1   0 53959.3 829.457   1
  -5  -1   0 53010.3 827.791   3
   5  -1   0 56735.9 871.536   4
   5   1   0 55210.2 397.889   2
  -5   1   0 51605.2 782.354   1
  -5  -1   0 53150.9 352.900   2
   5  -1   0 55649.0 789.602   2
   5  -1   2 37197.4 448.607   3
   5  -1   2 35732.1 710.350   1
   5  -1   2 35431.4 677.095   2
  -5  -1  -2 37944.6 475.567   2
   5   1   2 37328.1 729.186   1
  -5  -1  -2 37942.2 729.464   3
   5   1   2 38888.6 537.716   2
  -5  -1  -2 39158.3 743.154   4
   5   1   2 35356.6 712.072   3
  -5   1  -2 37317.5 704.893   1
  -5   1  -2 38941.5 728.493   4
  -5   1  -2 33799.0 653.995   2
  -5  -1  -2 35710.3 696.906   1
  -5   1  -4 222641. 1834.66   2
   5   1   4 231545. 1987.70   3
  -5  -1  -4 215658. 1416.47   2
   5  -1   4 223695. 1782.86   2
  -5  -1  -4 218409. 1860.58   4
  -5  -1  -4 238469. 1904.93   3
  -5   1  -4 218345. 1797.79   1
  -5  -1  -4 222994. 1868.95   1
  -5   1  -4 217655. 1826.51   4
  -5  -1  -6 72822.2 1179.40   1
  -5   1  -6 69885.5 1121.71   2
  -5  -1  -6 69821.9 951.228   2
  -5   1  -6 68199.2 1135.19   1
   5   1   6 74713.0 1125.42   2
   5   1   6 67521.1 1180.73   3
  -5  -1  -6 73218.9 1162.27   3
   5  -1   6 70542.6 950.122   3
   5  -1   6 76157.1 1194.78   2
  -5   1  -8 294908. 2576.77   2
  -5  -1  -8 305757. 2541.46   3
   5   1   8 283783. 2604.10   3
  -5  -1  -8 293880. 2208.20   2
  -5   1  -8 308825. 2688.20   1
   5   1   8 302918. 2631.45   2
   5  -1   8 306565. 2274.92   3
   5  -1   8 312537. 2624.88   2
  -5   1 -10 33942.9 977.205   2
   5  -1  10 34698.3 947.827   2
  -5  -1 -10 33164.9 840.217   2
  -5   1 -10 31572.2 934.783   1
  -5  -1 -10 33703.7 1001.51   1
   5   1  10 34295.4 1017.17   3
   5  -1  10 35268.7 876.667   3
  -5   1 -12 124541. 2010.63   2
  -5  -1 -12 123479. 1795.21   2
   5  -1  12 120869. 1951.46   2
   5  -1  12 118235. 1821.02   3
   5   1  12 121326. 2036.04   3
  -5   1 -12 120121. 1956.92   1
  -5  -1 -12 116371. 1989.99   1
   5  -1  14 2694.73 400.650   2
  -5  -1 -14 2878.13 396.477   1
   5  -1  16 70028.5 1732.04   2
  -5  -1 -16 68096.7 1773.48   1
  -5   1 -16 66009.5 1702.08   1
  -5  -1 -18 1232.09 372.627   1
   5  -1  18 1542.59 396.142   2
  -5   1 -18 2012.16 416.205   1
   5  -2 -19 8640.97 717.033   4
   5   2 -19 8809.24 687.170   1
   5   2 -19 9203.07 722.285   4
   5  -2 -19 8059.85 703.937   1
   5   2 -17 116302. 2222.92   4
   5   2 -17 115446. 2187.20   1
   5   2 -15 12085.8 696.574   4
   5   2 -15 13070.2 701.072   2
   5  -2 -15 10472.9 669.106   4
   5  -2 -15 11328.4 693.769   1
   5   2 -15 13497.3 732.839   1
   5   2 -13 271062. 2792.10   2
   5  -2 -13 263286. 2996.14   4
   5  -2 -13 274662. 3053.13   1
  -5   2  13 255046. 3016.68   3
   5   2 -13 276897. 2899.92   1
  -5  -2  13 279123. 2996.17   1
   5   2 -13 282914. 2959.31   4
   5   2 -11 2348.70 289.164   4
   5  -2 -11 2557.66 306.278   1
   5   2 -11 2101.04 268.348   1
   5   2 -11 2184.18 257.892   2
   5  -2 -11 2168.62 298.824   4
  -5   2  11 2247.06 299.314   3
  -5   2  11 2636.22 314.615   1
  -5  -2  11 2727.32 303.210   1
   5   2  -9 316914. 2359.01   2
   5  -2  -9 330434. 2780.40   4
   5   2  -9 342704. 2696.20   4
   5  -2  -9 350514. 2837.55   1
   5   2  -9 342583. 2694.75   1
  -5   2   9 339199. 2740.11   3
  -5   2   9 349243. 2810.47   1
  -5  -2   9 329912. 2605.24   1
  -5  -2   7 1879.74 160.035   2
  -5   2   7 1823.83 206.344   1
  -5  -2   7 2043.76 206.445   1
   5   2  -7 1828.80 168.172   2
   5  -2  -7 2016.97 224.557   4
   5   2  -7 1751.04 212.401   4
   5  -2  -7 1806.37 215.612   1
   5   2  -7 1751.02 203.666   1
  -5   2   7 1891.96 197.902   3
   5   2  -5 354427. 1613.51   2
  -5   2   5 356181. 2344.24   1
  -5  -2   5 371606. 2228.63   1
   5   2  -5 345561. 2304.18   4
  -5  -2   5 367433. 1522.29   2
  -5   2   5 349796. 1850.56   3
   5   2  -5 339178. 2292.46   1
   5  -2  -5 344961. 2390.99   1
   5  -2  -5 348040. 2409.93   4
   5  -2  -3 7521.52 339.229   4
   5   2  -3 8298.71 346.270   1
   5   2  -3 7840.83 338.316   4
  -5  -2   3 8387.40 326.759   4
  -5   2   3 7759.10 331.214   1
  -5  -2   3 7610.67 305.145   1
  -5  -2   3 6981.90 388.010   3
  -5   2   3 7941.32 197.180   3
  -5   2   3 8336.48 349.051   4
   5  -2  -3 7657.53 335.707   1
  -5   2   1 739099. 2998.13   4
  -5  -2   1 705477. 3785.50   3
  -5   2   1 765169. 3081.33   1
   5  -2  -1 695622. 3022.30   1
   5   2  -1 661470. 2931.87   1
   5   2  -1 644992. 2911.39   4
  -5  -2   1 693650. 2877.14   1
   5  -2  -1 697527. 3046.35   4
   5  -2  -1 690486. 3444.45   2
  -5  -2   1 694991. 2910.13   4
  -5  -2  -1 21226.2 532.785   1
   5   2   1 22374.2 567.770   1
  -5  -2  -1 22867.9 677.472   3
  -5  -2  -1 21925.9 304.268   2
   5   2   1 19094.0 596.594   3
  -5  -2  -1 21198.6 543.778   4
   5  -2   1 20778.5 531.385   4
  -5   2  -1 21881.8 531.590   4
   5  -2   1 20651.1 527.104   1
  -5   2  -1 21161.1 520.664   1
   5  -2   1 19382.2 581.668   2
   5  -2   3 592293. 3256.06   2
  -5   2  -3 593915. 2935.35   4
  -5   2  -3 601319. 2938.27   1
   5   2   3 593922. 3491.72   3
  -5  -2  -3 584187. 3028.79   1
  -5  -2  -3 609107. 3490.52   3
  -5  -2  -3 596541. 3054.10   4
  -5  -2  -3 622419. 2275.42   2
  -5   2  -3 612919. 3368.18   2
  -5   2  -5 27534.4 683.670   1
   5  -2   5 26385.9 724.074   2
  -5  -2  -5 27950.4 562.164   2
  -5  -2  -5 25935.5 743.043   3
  -5   2  -5 27720.8 684.159   4
   5   2   5 28282.3 815.990   3
  -5  -2  -5 27000.8 712.916   4
  -5  -2  -5 27126.6 704.094   1
  -5   2  -5 27973.0 786.195   2
   5  -2   7 296140. 2560.78   2
  -5  -2  -7 314018. 2637.47   1
   5   2   7 325515. 3066.99   3
  -5   2  -7 304859. 2506.86   4
  -5  -2  -7 309174. 2112.11   2
  -5  -2  -7 308709. 2680.00   3
  -5   2  -7 319839. 2573.35   1
   5  -2   9 32347.2 937.101   2
  -5   2  -9 29056.6 948.987   2
  -5   2  -9 32237.6 898.588   1
   5   2   9 27556.5 961.250   3
  -5   2  -9 28125.1 845.194   1
  -5  -2  -9 28374.9 895.437   1
  -5  -2  -9 30842.1 892.924   3
  -5  -2  -9 28120.2 722.831   2
  -5   2 -11 261594. 2822.35   1
  -5  -2 -11 248699. 2370.26   2
   5  -2  11 254279. 2755.45   2
  -5  -2 -11 236313. 2750.96   1
  -5   2 -11 238524. 2614.42   1
   5  -2  13 34530.6 1081.60   2
  -5   2 -13 33527.3 1072.87   1
  -5  -2 -13 36032.6 1200.71   1
   5  -2  15 167338. 2601.84   2
  -5  -2 -15 162858. 2677.62   1
   5  -2  17 33710.6 1234.53   2
  -5   2 -17 30498.0 1154.28   1
  -5  -2 -17 30484.1 1221.63   1
   5   3 -18 13687.4 809.835   4
   5  -3 -18 12016.4 819.431   4
   5  -3 -18 12466.7 826.093   1
   5   3 -18 15165.5 828.482   1
   5  -3 -16 5383.27 525.059   1
   5  -3 -16 5317.06 540.141   4
   5   3 -16 5592.72 503.071   1
   5   3 -16 5715.44 508.951   4
   5  -3 -14 30768.2 1089.12   4
   5   3 -14 34160.8 1042.82   1
   5  -3 -14 33010.4 1119.73   1
   5   3 -14 33875.9 1061.56   4
   5   3 -12 10247.1 551.288   2
  -5   3  12 12419.2 699.854   3
   5  -3 -12 10747.2 607.555   4
   5  -3 -12 11135.7 611.385   1
   5   3 -12 10983.0 553.971   4
   5   3 -12 11144.2 567.728   1
  -5  -3  12 12894.1 623.468   1
  -5   3  12 10729.7 623.000   1
   5   3 -10 51902.5 1099.51   2
   5  -3 -10 48498.0 1125.71   1
   5   3 -10 53346.3 1106.14   1
   5   3 -10 49615.4 1078.88   4
   5  -3 -10 50061.5 1164.14   4
  -5   3  10 47550.3 1151.56   3
  -5   3  10 51358.4 1169.14   1
  -5  -3  10 49826.2 1054.72   1
   5  -3  -8 11495.0 522.023   4
   5   3  -8 11647.1 489.829   4
  -5  -3   8 11401.5 392.755   2
   5  -3  -8 11664.8 512.352   1
   5   3  -8 11475.7 477.493   1
  -5   3   8 11405.9 505.837   3
  -5   3   8 12622.2 545.064   1
  -5  -3   8 12302.1 489.669   1
   5   3  -8 10731.6 432.935   2
  -5  -3   6 29749.1 682.049   1
  -5   3   6 30101.5 685.559   3
   5  -3  -6 29348.6 750.584   4
   5  -3  -6 29518.4 743.680   1
  -5  -3   6 29956.7 539.013   2
   5   3  -6 28956.7 677.907   1
   5   3  -6 29401.3 580.275   2
   5   3  -6 28754.1 688.315   4
  -5   3   6 29117.6 728.434   1
  -5   3   4 45012.7 814.023   1
   5   3  -4 47460.4 821.192   1
  -5  -3   4 45337.5 757.145   1
  -5   3   4 44990.6 678.657   3
   5  -3  -4 44761.6 842.140   4
   5   3  -4 48028.2 832.358   4
   5  -3  -4 45413.8 835.036   1
  -5  -3   2 24833.7 385.708   2
   5  -3  -2 22524.7 562.013   1
  -5   3   2 22084.7 538.960   1
   5  -3  -2 23604.8 380.349   3
   5   3  -2 21754.0 540.435   4
  -5  -3   2 22864.1 519.346   1
   5   3  -2 22502.1 547.319   1
  -5  -3   2 22653.5 515.975   4
   5  -3  -2 25369.5 781.708   2
   5  -3  -2 22322.7 567.328   4
  -5  -3   2 20881.0 776.232   3
  -5   3   0 71646.4 958.145   4
   5  -3   0 74051.8 987.185   1
   5  -3   0 75305.9 1008.62   4
   5  -3   0 75483.2 695.908   3
  -5  -3   0 70954.8 950.696   4
  -5   3   0 71676.3 942.914   1
  -5  -3   0 73288.4 956.469   1
  -5  -3   0 75532.9 744.127   2
   5  -3   0 74519.0 1293.27   2
  -5  -3   0 67546.9 1324.66   3
   5  -3   2 31435.5 855.003   2
  -5  -3  -2 32466.2 682.340   1
   5  -3   2 33760.5 562.949   3
  -5   3  -2 32364.9 666.072   4
  -5   3  -2 32884.3 667.035   1
  -5  -3  -2 31894.4 686.090   4
  -5   3  -4 52178.1 900.434   1
  -5   3  -4 50299.1 895.451   4
  -5  -3  -4 51946.2 776.146   2
  -5  -3  -4 52469.1 962.885   1
  -5  -3  -4 50984.1 1165.29   3
  -5   3  -4 50947.8 1184.53   2
  -5  -3  -4 52194.5 965.530   4
   5  -3   6 14293.9 616.424   2
   5   3   6 14946.4 715.770   3
  -5   3  -6 12994.1 510.109   4
  -5  -3  -6 13843.3 556.184   4
  -5  -3  -6 14056.4 467.010   2
  -5   3  -6 13236.2 507.735   1
  -5  -3  -6 13832.8 567.199   1
  -5  -3  -6 13310.6 620.003   3
  -5  -3  -6 14155.9 552.159   1
  -5   3  -6 11901.6 617.318   2
   5  -3   8 43470.1 1089.56   2
  -5  -3  -8 44931.5 919.408   2
  -5   3  -8 47900.5 1062.09   4
   5   3   8 45494.7 1349.05   3
  -5   3  -8 42947.0 973.152   1
  -5  -3  -8 43340.0 1077.41   1
  -5  -3  -8 48320.7 1213.47   3
  -5   3  -8 46647.0 1041.84   1
  -5   3  -8 48495.1 1334.60   2
  -5   3 -10 1083.05 237.317   1
  -5   3 -10 980.758 207.561   1
   5  -3  10 1422.09 287.688   2
  -5  -3 -10 1188.16 212.035   2
  -5  -3 -10 1599.71 284.156   1
  -5  -3 -10 1290.65 258.402   1
  -5  -3 -10 970.907 270.005   3
  -5  -3 -12 45721.0 1309.89   1
  -5   3 -12 46652.4 1215.60   1
  -5  -3 -12 49751.5 1351.36   3
   5  -3  12 48646.2 1321.92   2
   5  -3  14 1180.89 288.424   2
   5  -3  16 22315.7 1004.49   2
  -5  -3 -16 24648.1 1147.28   1
  -5   3 -16 23904.5 1033.22   1
   5   4 -15 249.693 215.594   4
   5  -4 -15-6.27765 262.512   4
   5  -4 -15-145.930 246.257   1
  -5  -4  15 164.387 196.964   2
   5   4 -15 502.460 262.068   1
  -5  -4  13 33044.7 896.853   2
   5   4 -13 34542.7 991.097   4
   5  -4 -13 32040.2 1057.28   4
   5  -4 -13 33757.6 1079.60   1
   5   4 -13 33659.3 987.974   1
   5   4 -11 336.733 204.635   4
  -5  -4  11 113.709 164.973   1
   5  -4 -11 114.959 199.341   4
   5   4 -11-96.7643 181.257   2
   5  -4 -11 30.8276 188.574   1
  -5  -4  11-138.220 152.483   2
   5   4 -11 108.919 184.272   1
  -5   4  11 243.348 215.512   3
   5   4  -9 18924.9 646.685   4
  -5   4   9 18277.6 710.548   1
  -5   4   9 16486.1 691.093   3
   5  -4  -9 18207.6 685.496   1
   5  -4  -9 17158.3 672.651   4
   5   4  -9 20044.3 650.206   1
  -5  -4   9 18486.7 628.087   1
   5   4  -9 17437.5 624.132   2
  -5  -4   9 20033.5 590.889   2
   5   4  -7 2478.35 239.232   1
   5   4  -7 2604.03 233.142   4
   5  -4  -7 2201.27 244.303   4
  -5   4   7 2314.17 248.255   3
  -5  -4   7 2475.28 205.863   2
   5  -4  -7 2261.09 247.571   1
  -5   4   7 2432.24 249.391   1
  -5  -4   7 2415.33 210.113   1
  -5  -4   5 17159.1 445.609   2
   5  -4  -5 17201.0 558.146   4
  -5   4   5 16031.0 513.286   3
   5   4  -5 16701.3 505.126   4
   5   4  -5 17686.3 507.916   1
  -5  -4   5 15671.3 774.810   3
   5  -4  -5 17631.3 562.172   1
  -5   4   5 16993.9 546.845   1
  -5  -4   5 17058.8 462.127   1
  -5  -4   3 5601.15 246.288   1
   5   4  -3 6458.44 291.239   1
  -5  -4   3 5798.16 259.948   2
   5  -4  -3 5866.54 306.317   4
   5  -4  -3 6111.57 310.441   1
  -5  -4   3 6587.40 528.744   3
   5  -4  -3 5545.22 264.459   3
   5  -4  -3 5877.65 468.792   2
  -5   4   3 6067.11 306.716   1
  -5  -4   1 88082.5 1010.12   2
  -5   4   1 90213.8 1029.75   1
  -5  -4   1 86405.7 933.952   4
  -5  -4   1 85802.9 1702.37   3
   5  -4  -1 84400.5 1019.55   4
  -5  -4   1 86416.1 934.051   1
   5  -4  -1 88574.9 996.458   3
   5  -4  -1 81987.3 983.722   1
   5  -4  -1 82089.6 1551.92   2
  -5   4  -1 2827.44 194.079   1
  -5   4  -1 2983.59 198.957   4
  -5  -4  -1 3053.12 206.038   4
   5  -4   1 3093.38 222.826   3
  -5  -4  -1 2846.68 203.384   1
  -5  -4  -1 2782.00 370.514   3
  -5  -4  -1 2912.04 214.729   2
   5  -4   1 2831.90 328.291   2
   5  -4   3 74594.3 1488.85   2
  -5  -4  -3 74359.8 1062.50   1
  -5  -4  -3 74918.0 1083.71   4
   5  -4   3 75065.0 1091.59   3
  -5   4  -3 75617.1 989.992   1
  -5  -4  -3 77250.3 1610.88   3
   5   4   3 75705.0 1685.93   3
  -5  -4  -3 72872.4 1091.74   1
  -5   4  -3 78123.1 1014.61   4
  -5   4  -5 800.694 146.111   4
  -5  -4  -5 864.335 163.681   4
  -5  -4  -5 1288.89 192.761   1
  -5  -4  -5 1017.90 192.521   1
  -5   4  -5 1373.79 176.302   1
   5  -4   5 1045.43 237.396   2
  -5  -4  -5 956.928 248.435   3
  -5   4  -5 1392.88 182.265   1
  -5   4  -7 16365.5 584.763   4
  -5  -4  -7 15809.7 569.100   2
  -5   4  -7 16122.0 578.047   1
  -5  -4  -7 14736.1 593.935   4
  -5  -4  -7 14651.6 583.940   1
  -5   4  -7 15330.3 540.417   1
  -5  -4  -9 1072.12 247.507   1
  -5   4  -9 979.765 212.388   1
   5  -4   9 516.975 224.355   2
  -5   4  -9 792.650 196.073   4
  -5  -4  -9 830.156 208.474   4
  -5  -4  -9 658.909 201.626   1
  -5  -4  -9 921.076 225.916   2
  -5   4  -9 1010.51 207.478   1
   5  -4  11 24552.4 962.631   2
  -5   4 -11 23549.7 851.008   4
  -5   4 -11 23080.6 831.027   1
  -5  -4 -11 23543.6 972.812   3
  -5   4 -11 24866.2 832.930   1
  -5  -4 -11 25037.9 943.845   1
   5  -4  13 2496.95 417.432   2
  -5  -4 -13 1692.44 355.110   1
  -5  -4 -13 2413.77 448.298   3
  -5   4 -13 1966.42 341.502   1
   5  -4  15 23717.1 1021.90   2
  -5  -4 -15 22666.6 1063.52   1
  -5   4 -15 22936.0 949.967   1
   5  -5 -12 29170.1 997.796   4
   5  -5 -12 31160.2 1021.95   1
  -5  -5  10 95318.7 1408.76   2
   5  -5 -10 93229.9 1584.43   1
   5  -5 -10 92135.8 1593.74   4
   5  -5  -8 61227.4 1172.87   4
  -5  -5   8 62028.6 1038.54   2
   5  -5  -8 61482.7 1152.49   1
   5  -5  -6 110019. 1394.05   1
   5  -5  -6 110949. 1419.83   4
  -5  -5   6 117594. 1370.92   2
   5  -5  -6 114768. 2126.19   2
  -5  -5   4 112006. 1300.35   2
   5  -5  -4 108165. 1188.81   1
   5  -5  -4 108210. 1185.82   4
  -5  -5   4 108760. 2177.32   3
  -5   5   4 107688. 1136.97   1
   5  -5  -4 111182. 1351.43   3
   5  -5  -4 111127. 2078.33   2
  -5  -5   2 70019.6 1043.56   2
  -5   5   2 66248.5 698.027   1
  -5  -5   2 65854.5 1652.43   3
   5  -5  -2 70036.2 1594.30   2
   5  -5  -2 71566.0 1078.45   3
  -5  -5   0 103170. 1330.75   2
  -5  -5   0 102561. 2094.56   3
   5  -5   0 99191.0 1325.61   3
   5  -5   0 98336.4 1845.84   2
   5  -5   2 54576.1 1403.37   2
  -5  -5  -2 50050.3 646.155   1
   5  -5   2 57805.3 1086.14   3
  -5  -5  -2 50818.3 659.900   4
  -5  -5  -2 51438.2 670.296   1
  -5  -5  -2 56994.2 1063.25   2
   5  -5   4 101318. 1835.52   2
   5  -5   4 103180. 1527.99   3
  -5  -5  -4 95919.3 1934.89   3
  -5   5  -4 96081.8 731.510   1
  -5  -5  -4 95781.1 1149.03   1
  -5  -5  -4 102441. 1497.47   2
   5  -5   6 44031.4 1277.14   2
   5  -5   6 38696.0 1032.79   3
  -5  -5  -6 42435.6 1320.94   3
  -5  -5  -6 41134.7 941.197   1
  -5   5  -6 40222.9 637.743   1
   5  -5   8 125720. 2034.87   3
  -5  -5  -8 122352. 1743.72   1
   5  -5  10 11265.3 704.421   2
  -5  -5 -10 10165.4 712.900   3
  -5  -5 -10 10598.6 603.203   1
   5  -6  -7 771.916 380.435   2
  -5  -6   7 540.587 330.957   3
  -5  -6   5 60745.5 1778.78   3
   5  -6  -5 74931.3 1890.30   2
   5  -6  -3 1079.53 369.525   2
  -5  -6   3 581.290 338.903   3
  -5  -6   1 56405.1 1726.78   3
   5  -6  -1 60174.0 1634.86   2
   5  -6   1 2091.57 352.069   2
   5  -6   3 55449.1 1526.32   2
  -5  -6  -3 53396.7 1587.69   3
   5  -6   5 9679.06 674.869   2
  -5  -6  -5 8523.06 681.612   3
   6   0 -20 69719.1 1979.68   4
   6   0 -18 43378.3 1443.82   1
   6   0 -18 41641.7 1443.17   4
   6   0 -16 147089. 2496.90   4
   6   0 -16 147150. 2473.04   1
   6   0 -14 146778. 2347.82   4
   6   0 -14 144178. 2303.44   1
   6   0 -12 219844. 2601.67   4
   6   0 -12 227106. 2635.89   1
   6   0 -12 222761. 2219.00   2
  -6   0  10 110300. 1644.83   1
   6   0 -10 102550. 1631.51   1
   6   0 -10 103037. 1653.00   4
   6   0 -10 110105. 1398.52   2
  -6   0   8 389316. 2763.86   1
   6   0  -8 386983. 2923.89   4
   6   0  -6 9448.95 426.988   4
  -6   0   6 9674.08 414.468   1
   6   0  -6 9254.14 431.881   1
  -6   0   4 494529. 2718.65   4
  -6   0   4 504603. 2716.24   1
   6   0  -4 439081. 2728.31   1
   6   0  -4 462742. 2821.82   4
  -6   0   2 56639.2 753.026   3
   6   0  -2 55055.2 933.623   4
  -6   0   2 52600.1 847.008   1
   6   0  -2 55484.2 675.754   2
  -6   0   2 51452.9 865.305   4
   6   0   0 683531. 2441.61   2
   6   0   0 631424. 3193.35   1
  -6   0   0 635033. 2459.40   3
   6   0   0 648801. 3272.79   4
  -6   0   0 696770. 3133.21   4
  -6   0   0 619911. 2942.56   1
  -6   0  -2 58200.0 943.558   1
   6   0   2 72776.3 870.337   2
   6   0   2 66850.2 1074.26   4
   6   0   2 66369.6 850.694   3
  -6   0  -2 67573.8 837.998   3
  -6   0  -2 57712.6 942.726   4
  -6   0  -2 66015.8 812.833   2
   6   0   2 67620.4 1063.45   1
  -6   0  -4 518520. 2519.25   2
   6   0   4 518012. 2691.68   2
  -6   0  -4 523081. 3070.57   1
  -6   0  -6 5674.56 316.854   2
   6   0   6 5734.24 340.511   2
  -6   0  -6 5516.31 353.424   4
   6   0   6 5459.76 322.761   3
  -6   0  -6 4860.60 334.108   1
  -6   0  -8 459019. 2999.79   2
   6   0   8 455746. 3147.49   3
  -6   0 -10 3306.77 307.193   2
   6   0  10 3231.59 344.621   2
  -6   0 -10 3489.28 364.359   1
  -6   0 -10 3329.94 351.876   1
   6   0  10 3162.94 315.926   3
  -6   0 -12 329728. 3416.05   1
   6   0  12 336088. 3314.22   3
  -6   0 -14 968.056 292.473   1
   6   0  14 1181.39 304.936   2
   6   0  16 177926. 2892.27   2
  -6   0 -16 177373. 2878.05   1
  -6   0 -18 3797.42 566.203   1
   6   1 -19 584.618 310.045   1
   6  -1 -19 233.083 330.624   4
   6   1 -19 429.279 276.593   4
   6  -1 -19 294.399 352.919   1
   6  -1 -17 48822.8 1510.48   4
   6   1 -17 43503.7 1395.65   4
   6  -1 -17 48075.5 1477.93   1
   6   1 -17 44966.5 1391.77   1
   6  -1 -15 13056.2 749.493   4
   6   1 -15 13184.3 742.035   4
   6   1 -15 12485.7 637.480   2
   6   1 -15 14014.2 752.450   1
   6  -1 -15 13499.0 761.189   1
   6   1 -13 63175.2 1443.83   4
   6  -1 -13 66529.4 1343.26   2
   6  -1 -13 62195.5 1464.46   1
   6   1 -13 65229.2 1272.08   2
   6   1 -13 64362.8 1426.33   1
  -6  -1  13 63114.5 1442.85   1
   6  -1 -13 63816.2 1501.49   4
   6   1 -11 33113.2 970.155   4
   6  -1 -11 35654.8 1034.91   4
   6   1 -11 31390.5 790.771   2
   6   1 -11 31823.8 933.268   1
   6  -1 -11 34506.2 996.543   1
  -6   1  11 34959.2 986.034   1
  -6  -1  11 31607.1 922.665   1
  -6   1   9 103815. 1569.34   1
  -6  -1   9 109758. 1590.55   1
   6   1  -9 107964. 1580.98   4
   6  -1  -9 105975. 1596.82   4
   6  -1  -9 103760. 1572.29   1
   6   1  -9 111134. 1297.60   2
  -6   1   7 35360.5 821.431   1
  -6  -1   7 35373.8 829.521   1
   6  -1  -7 36343.8 885.738   4
   6   1  -7 35073.0 847.778   4
   6  -1  -7 34291.0 846.131   1
   6   1  -7 34831.5 840.431   1
  -6   1   5 182753. 1752.23   4
   6   1  -5 182417. 1159.28   2
  -6   1   5 172795. 1712.78   1
   6  -1  -5 185509. 1815.66   1
   6  -1  -5 173745. 1789.55   4
   6   1  -5 167510. 1716.43   4
   6   1  -5 170846. 1718.75   1
  -6  -1   5 164489. 1651.51   1
  -6  -1   5 165111. 1668.53   4
  -6   1   3 80200.2 1093.83   4
   6   1  -3 91430.1 1202.09   4
   6   1  -3 90372.2 571.302   2
  -6   1   3 78530.6 1061.95   1
  -6  -1   3 81770.2 1095.35   4
  -6  -1   3 79779.0 1063.64   1
   6  -1  -3 83842.9 1156.23   4
   6  -1  -3 85103.9 1170.47   1
   6   1  -3 86877.8 1165.21   1
  -6  -1   1 86214.9 1134.08   3
   6   1  -1 87711.9 1176.55   1
   6  -1  -1 89226.6 1176.94   4
   6   1  -1 88041.7 1181.19   4
   6  -1  -1 91302.4 1181.92   1
  -6   1   1 86045.1 1115.85   4
  -6   1   1 92028.5 538.435   3
  -6   1   1 85603.2 1106.91   1
  -6  -1   1 83224.9 1104.83   4
  -6  -1   1 84236.2 1102.62   1
   6  -1  -1 92136.2 1084.17   2
   6  -1   1 191471. 1633.27   2
  -6   1  -1 160383. 1555.12   1
  -6  -1  -1 166752. 1598.90   1
  -6   1  -1 158232. 1544.59   4
  -6  -1  -1 170413. 1634.70   4
   6   1   1 164357. 1021.25   2
   6   1   1 168719. 1654.75   4
   6  -1   1 162867. 909.111   3
  -6  -1  -1 170352. 1636.96   3
   6  -1   1 172502. 1651.78   1
   6   1   1 159404. 1541.51   3
   6  -1   1 179590. 1692.71   4
   6   1   1 182546. 1720.29   1
  -6   1  -1 159230. 1470.39   2
  -6  -1  -1 169320. 939.997   2
   6  -1   3 60761.5 957.988   2
  -6  -1  -3 59472.4 963.581   3
  -6  -1  -3 60060.2 734.345   2
  -6   1  -3 61651.5 1027.07   1
   6  -1   3 62308.4 1053.43   1
   6   1   3 61938.8 817.451   2
  -6  -1  -3 60515.2 1018.76   4
  -6  -1  -3 59517.1 1006.76   1
   6   1   3 63885.0 1039.23   3
   6  -1   3 60998.6 696.263   3
  -6   1  -3 62426.8 1033.23   4
  -6   1  -3 62237.2 973.662   2
  -6   1  -5 102770. 1401.33   2
   6  -1   5 97008.1 1299.15   2
  -6  -1  -5 96323.5 1055.71   2
   6   1   5 97576.4 1429.34   3
  -6  -1  -5 101780. 1429.67   4
  -6   1  -5 111778. 1475.55   4
   6   1   5 103250. 1268.02   2
  -6   1  -5 105764. 1408.92   1
   6  -1   5 105149. 1116.01   3
  -6  -1  -5 98294.2 1357.60   3
  -6  -1  -5 99507.8 1400.01   1
  -6   1  -7 73342.2 1298.63   1
  -6   1  -7 71723.5 1272.91   2
  -6  -1  -7 69960.1 1066.25   2
   6   1   7 68984.2 1307.76   3
   6   1   7 71795.3 1201.52   2
  -6   1  -7 68126.8 1252.14   4
   6  -1   7 73098.8 1094.06   3
  -6  -1  -7 65733.9 1168.93   3
   6  -1   7 73389.3 1256.17   2
  -6   1  -9 86528.7 1493.06   2
  -6  -1  -9 89219.2 1582.34   1
  -6   1  -9 90488.4 1565.07   1
   6  -1   9 87458.6 1484.03   2
   6   1   9 89851.8 1616.54   3
  -6   1 -11 25342.5 906.187   2
  -6  -1 -11 25247.8 802.776   2
   6  -1  11 24231.6 862.420   2
  -6   1 -11 26287.0 957.075   1
  -6   1 -11 23938.0 879.466   1
   6   1  11 24963.8 953.683   3
  -6  -1 -11 28313.5 993.823   1
   6  -1  11 25477.3 849.328   3
   6   1  11 27540.1 962.243   2
  -6  -1 -13 90228.0 1872.06   1
   6  -1  13 87715.1 1710.01   3
   6  -1  15 5228.73 514.971   2
  -6   1 -15 3937.46 439.330   1
  -6  -1 -15 4159.15 473.509   1
  -6   1 -17 49300.2 1545.76   1
  -6  -1 -17 46497.4 1559.28   1
   6   2 -18 746.634 340.243   4
   6  -2 -18 769.154 324.332   1
   6   2 -18 717.465 304.910   1
   6  -2 -18-1.43703 278.419   4
   6   2 -16 4442.29 443.201   1
   6  -2 -16 4403.02 492.195   1
   6  -2 -16 3896.06 479.707   4
   6   2 -16 4051.45 465.601   4
   6   2 -14 2343.44 310.357   2
   6  -2 -14 2413.22 358.921   4
   6   2 -14 2561.35 354.629   1
   6  -2 -14 2030.40 345.325   1
   6   2 -14 2025.88 332.177   4
  -6   2  14 2019.78 348.571   3
   6   2 -12 2652.80 296.514   2
   6  -2 -12 2324.62 318.315   4
   6   2 -12 2225.56 301.507   4
  -6   2  12 2817.22 329.748   3
  -6   2  12 2828.98 346.543   1
  -6  -2  12 3074.74 343.314   1
   6   2 -12 2588.71 326.270   1
   6  -2 -12 3187.33 353.171   1
   6  -2 -10 438.646 184.548   4
   6  -2 -10 225.529 166.622   1
   6   2 -10 178.958 117.140   2
   6   2 -10 390.107 178.927   1
  -6   2  10 405.381 186.566   1
  -6   2  10 489.883 172.706   3
  -6  -2  10 298.958 164.548   1
   6   2 -10 467.065 187.635   4
  -6   2   8 3513.31 307.287   1
   6   2  -8 3087.07 228.070   2
   6  -2  -8 4321.97 352.946   4
   6   2  -8 3694.26 313.032   4
   6  -2  -8 4409.32 341.013   1
   6   2  -8 3510.30 298.188   1
  -6   2   8 3364.51 270.800   3
   6   2  -6 23953.8 449.564   2
  -6   2   6 25137.7 695.821   1
  -6  -2   6 23170.0 627.244   1
   6  -2  -6 24389.0 706.733   4
   6   2  -6 25612.6 698.513   4
   6  -2  -6 24074.0 695.846   1
  -6   2   6 24704.9 545.618   3
   6   2  -6 23826.2 669.855   1
   6   2  -4 14590.7 498.782   4
  -6   2   4 14435.3 500.246   4
  -6  -2   4 17002.1 520.809   4
  -6   2   4 15156.5 509.590   1
   6  -2  -4 16221.6 550.159   4
  -6  -2   4 15919.1 493.937   1
  -6   2   4 15867.5 312.781   3
   6  -2  -4 15563.6 529.077   1
   6   2  -4 15235.4 509.845   1
  -6  -2   2 7675.60 344.764   4
   6  -2  -2 8047.10 376.960   1
  -6   2   2 8135.62 358.662   4
   6   2  -2 7682.06 369.550   1
   6  -2  -2 8062.69 376.313   4
   6   2  -2 7612.49 361.710   4
  -6  -2   2 8854.92 447.109   3
  -6   2   2 7804.93 341.070   1
  -6  -2   2 8060.32 346.322   1
   6  -2  -2 7619.37 393.713   2
  -6   2   0 16285.8 498.573   4
  -6  -2   0 16096.4 495.789   4
   6   2   0 17449.4 543.003   4
   6  -2   0 17841.3 535.547   4
   6  -2   0 18994.7 551.501   1
  -6   2   0 16733.6 504.488   1
  -6  -2   0 17688.2 618.828   3
   6   2   0 17227.3 533.906   1
  -6  -2   0 17791.9 517.596   1
   6  -2   0 16352.0 542.455   2
   6  -2   2 4425.24 311.976   2
  -6   2  -2 5260.65 301.116   1
   6  -2   2 5160.93 313.736   1
  -6  -2  -2 4797.16 292.630   1
  -6   2  -2 4741.71 285.489   4
  -6  -2  -2 5217.21 310.277   4
   6   2   2 4593.18 334.835   3
  -6  -2  -2 4976.87 168.921   2
  -6  -2  -2 4918.55 351.645   3
  -6   2  -2 3798.24 290.480   2
   6  -2   4 9231.64 451.175   2
  -6  -2  -4 9760.03 308.552   2
  -6   2  -4 9980.24 436.485   4
  -6   2  -4 9520.08 423.692   1
  -6  -2  -4 9658.39 448.264   4
  -6  -2  -4 9173.13 466.417   3
   6  -2   4 10112.9 285.470   3
  -6   2  -4 10052.1 476.026   2
  -6   2  -6 21126.5 676.400   1
   6  -2   6 19630.2 669.375   2
  -6  -2  -6 20151.6 518.100   2
  -6   2  -6 20650.2 668.462   4
   6   2   6 20046.3 764.413   3
  -6  -2  -6 20406.3 680.746   4
  -6  -2  -6 18627.2 654.626   1
  -6   2  -6 20702.7 747.199   2
  -6   2  -8 16233.6 716.138   2
  -6  -2  -8 17065.8 549.650   2
  -6  -2  -8 14514.9 632.885   1
   6  -2   8 15612.6 644.486   2
  -6   2  -8 15666.1 644.425   4
   6   2   8 14074.9 714.343   3
  -6  -2  -8 16272.2 681.486   3
   6  -2   8 15276.8 521.351   3
  -6   2  -8 17269.0 665.739   1
  -6   2 -10 10274.8 627.505   2
   6  -2  10 9001.84 549.790   2
  -6   2 -10 8971.87 547.663   1
  -6  -2 -10 9194.31 465.978   2
  -6  -2 -10 9028.51 550.010   1
   6   2  10 8704.78 608.666   3
  -6   2 -10 8010.77 495.944   1
  -6  -2 -10 9209.78 552.801   3
   6  -2  10 9714.89 482.153   3
  -6  -2 -10 9886.86 588.017   1
  -6  -2 -12 18492.7 720.510   2
   6  -2  12 16766.8 699.433   3
  -6   2 -12 17947.0 794.051   1
  -6  -2 -12 18170.4 837.840   1
   6  -2  12 16755.3 767.737   2
  -6  -2 -14 230.603 239.280   1
   6  -2  14 81.9610 241.871   2
   6  -2  16 5532.71 523.481   2
  -6   2 -16 7380.42 637.846   1
  -6  -2 -16 6837.88 646.564   1
   6  -3 -17 88651.9 2041.32   4
   6  -3 -17 90173.7 2033.66   1
   6   3 -17 93110.3 1956.44   1
   6   3 -17 85468.1 1861.81   4
   6   3 -15 18599.0 829.880   4
   6   3 -15 19280.0 856.019   1
   6  -3 -15 17520.2 859.390   1
   6  -3 -15 18110.7 892.918   4
   6   3 -13 122386. 1912.73   2
   6  -3 -13 121102. 2041.65   4
   6  -3 -13 128410. 2086.34   1
   6   3 -13 137364. 2045.43   1
  -6   3  13 111918. 2046.84   3
   6   3 -13 133997. 2044.17   4
  -6  -3  13 126136. 2045.89   1
   6   3 -11 40523.5 996.561   2
   6   3 -11 42849.9 1062.89   4
   6  -3 -11 45741.5 1181.16   1
   6  -3 -11 41539.8 1121.60   4
   6   3 -11 43767.4 1088.73   1
  -6   3  11 41873.4 1153.10   3
  -6   3  11 43695.5 1211.47   1
  -6  -3  11 47460.8 1178.68   1
   6   3  -9 274262. 2149.14   2
   6   3  -9 288629. 2621.66   4
   6  -3  -9 259003. 2602.35   4
  -6  -3   9 269858. 1928.05   2
   6  -3  -9 251890. 2536.89   1
  -6   3   9 264026. 2472.02   3
   6   3  -9 276787. 2508.66   1
  -6   3   9 280413. 2740.15   1
  -6  -3   9 265244. 2440.82   1
  -6   3   7 25554.7 763.504   1
  -6  -3   7 24674.2 702.577   1
   6  -3  -7 22874.7 722.673   4
  -6  -3   7 24400.9 476.503   2
  -6   3   7 23686.3 621.962   3
   6  -3  -7 24468.7 730.756   1
   6   3  -7 22258.0 665.045   1
   6   3  -7 23318.6 693.963   4
   6   3  -7 23450.0 515.268   2
   6   3  -5 389663. 2635.86   1
  -6   3   5 422645. 2803.87   1
  -6  -3   5 420858. 2619.73   1
   6   3  -5 382111. 2630.53   4
  -6  -3   5 383768. 1500.70   2
  -6  -3   5 394621. 3467.21   3
  -6   3   5 385326. 1993.92   3
   6  -3  -5 402417. 2825.41   4
   6  -3  -5 407076. 2817.55   1
   6  -3  -3 59872.6 1018.78   1
  -6  -3   3 60803.3 960.263   4
   6   3  -3 60401.8 1005.58   1
   6  -3  -3 62480.8 1049.00   4
  -6  -3   3 59930.5 408.883   2
  -6  -3   3 62022.9 954.518   1
  -6   3   3 61809.0 1018.93   1
   6   3  -3 61288.2 1024.92   4
  -6  -3   3 64251.0 1366.20   3
   6  -3  -3 64145.4 1275.02   2
  -6  -3   1 271694. 2018.87   4
   6  -3  -1 285776. 2187.25   4
  -6   3   1 273365. 2050.21   1
   6   3  -1 265346. 2113.01   4
  -6  -3   1 292273. 2875.70   3
  -6  -3   1 275725. 2000.52   1
  -6   3   1 270899. 2039.71   4
   6  -3  -1 272924. 2557.46   2
   6   3  -1 267206. 2095.02   1
   6  -3  -1 281965. 2155.26   1
   6  -3   1 133325. 1502.09   1
  -6   3  -1 130486. 1471.17   4
  -6  -3  -1 124866. 1425.13   4
  -6  -3  -1 129664. 871.779   2
  -6  -3  -1 120949. 1847.64   3
   6  -3   1 126003. 705.236   3
  -6   3  -1 127446. 1417.87   1
  -6  -3  -1 123183. 917.303   2
  -6  -3  -1 127116. 1420.66   1
   6  -3   1 121356. 1687.53   2
   6  -3   3 211317. 2334.18   2
  -6  -3  -3 212533. 1394.77   2
  -6  -3  -3 225284. 2055.88   1
  -6   3  -3 206535. 1882.29   4
  -6  -3  -3 218336. 2028.94   4
   6   3   3 197535. 2462.68   3
  -6  -3  -3 204619. 2416.23   3
  -6   3  -3 212796. 1914.58   1
   6  -3   5 61986.4 1271.02   2
  -6   3  -5 64220.9 1134.19   1
  -6  -3  -5 61198.1 865.898   2
  -6   3  -5 63936.6 1136.50   4
  -6  -3  -5 63556.3 1190.53   4
   6   3   5 66228.4 1484.15   3
  -6  -3  -5 63061.7 1184.63   1
  -6  -3  -5 61682.8 1351.81   3
  -6  -3  -7 203120. 2257.02   4
   6  -3   7 205464. 2369.96   2
  -6  -3  -7 205590. 1827.80   2
  -6   3  -7 199983. 2181.45   4
  -6   3  -7 206680. 2191.19   1
   6   3   7 209005. 2805.47   3
  -6  -3  -7 198141. 2290.14   1
  -6  -3  -7 195082. 2447.88   3
  -6  -3  -7 202805. 2248.53   1
  -6   3  -7 190652. 2565.63   2
  -6  -3  -9 50201.9 1251.05   1
  -6  -3  -9 46673.7 1199.97   1
   6  -3   9 53764.5 1288.04   2
  -6   3  -9 52593.7 1192.87   1
  -6   3  -9 49938.5 1176.19   4
  -6  -3  -9 49619.3 1006.17   2
  -6   3  -9 52092.3 1175.69   1
  -6  -3  -9 53082.6 1340.49   3
   6  -3  11 76276.9 1596.73   2
  -6  -3 -11 66709.7 1287.84   2
  -6   3 -11 73291.4 1565.89   4
  -6   3 -11 67215.2 1407.57   1
  -6  -3 -11 68017.4 1544.62   1
  -6  -3 -11 72883.3 1609.42   3
  -6   3 -11 72019.9 1544.20   1
   6  -3  13 71862.8 1634.05   2
  -6   3 -13 67650.4 1537.44   1
  -6  -3 -13 71515.9 1739.61   1
  -6   3 -15 14183.6 789.148   1
  -6  -3 -15 15079.5 891.439   1
   6  -3  15 12122.7 729.462   2
   6  -4 -14 20062.2 919.727   4
   6   4 -14 19281.2 824.625   4
   6  -4 -14 19831.3 889.177   1
   6   4 -14 20412.1 833.125   1
   6   4 -12 88023.2 1580.79   4
   6  -4 -12 86782.6 1691.13   1
  -6   4  12 81603.4 1789.58   3
   6   4 -12 90596.2 1582.91   1
  -6  -4  12 94715.1 1408.48   2
   6  -4 -12 85634.8 1716.25   4
   6   4 -10 15983.2 646.093   4
   6  -4 -10 16820.6 710.961   4
   6  -4 -10 17601.1 721.520   1
  -6   4  10 17283.9 733.617   3
   6   4 -10 17896.3 673.688   1
  -6  -4  10 16895.6 674.681   1
  -6   4  10 16892.9 756.198   1
   6   4 -10 16226.9 593.891   2
   6  -4  -8 158515. 1992.98   4
   6   4  -8 157448. 1807.25   4
  -6  -4   8 161146. 1432.68   2
   6  -4  -8 161862. 1986.11   1
  -6  -4   8 158670. 1791.76   1
   6   4  -8 156410. 1798.60   1
   6   4  -6 5879.61 351.694   4
  -6  -4   6 5861.10 516.525   3
   6   4  -6 5474.99 340.830   1
  -6  -4   6 5605.21 249.512   2
  -6   4   6 4923.77 295.570   3
   6  -4  -6 5300.77 350.829   4
   6  -4  -6 5561.55 362.615   1
  -6   4   6 5278.54 360.104   1
  -6  -4   6 5010.73 299.060   1
  -6   4   4 169971. 1755.09   1
  -6  -4   4 170536. 1597.93   1
   6  -4  -4 170142. 1783.83   1
   6  -4  -4 170324. 1801.79   4
  -6  -4   4 175426. 1195.77   2
   6   4  -4 159055. 1620.24   4
  -6  -4   4 165515. 2494.14   3
   6   4  -4 164962. 1602.37   1
  -6  -4   2 1486.30 170.812   1
  -6   4   2 1336.96 172.683   1
  -6  -4   2 1413.77 115.689   2
  -6  -4   2 1387.99 169.090   4
   6  -4  -2 1328.10 182.249   4
   6  -4  -2 1101.39 247.044   2
   6  -4  -2 1523.07 186.648   1
  -6  -4   2 1691.68 308.763   3
   6  -4  -2 1444.38 123.193   3
  -6  -4   0 239746. 1536.67   2
  -6   4   0 229641. 1845.52   1
   6  -4   0 218423. 1788.54   1
  -6   4   0 229207. 1865.69   4
  -6  -4   0 218910. 1768.50   1
  -6  -4   0 214089. 1758.73   4
  -6  -4   0 242734. 2973.25   3
   6  -4   0 231313. 1323.42   3
   6  -4   0 241447. 2739.04   2
  -6  -4  -2 242.855 122.399   1
  -6   4  -2 166.304 119.833   4
  -6  -4  -2 240.112 123.951   4
  -6  -4  -2-47.9753 99.9940   2
   6  -4   2 306.334 205.617   2
  -6   4  -2 114.037 102.857   1
   6  -4   2 169.416 90.0757   3
  -6  -4  -2-82.2456 237.846   3
   6  -4   4 243319. 2649.46   2
  -6  -4  -4 258102. 2279.07   1
  -6   4  -4 259588. 2184.18   4
  -6  -4  -4 260196. 2311.30   4
  -6  -4  -4 255056. 1860.87   2
   6  -4   4 268516. 2042.24   3
  -6  -4  -4 240582. 2254.01   1
  -6  -4  -4 250079. 2968.11   3
  -6   4  -4 265521. 2164.56   1
  -6   4  -6 7785.26 430.487   1
   6  -4   6 6339.57 490.952   2
  -6   4  -6 6830.80 401.714   4
  -6  -4  -6 5958.75 400.601   4
  -6  -4  -6 6791.96 368.293   2
  -6  -4  -6 6616.29 521.404   3
  -6  -4  -6 5916.00 407.630   1
  -6   4  -6 6338.83 371.121   1
  -6  -4  -6 6497.85 419.688   1
   6  -4   8 160414. 2273.63   2
  -6   4  -8 170723. 2084.83   1
  -6   4  -8 168402. 2075.48   4
  -6  -4  -8 161965. 1858.14   2
  -6  -4  -8 149156. 2026.59   4
  -6  -4  -8 153345. 2027.53   1
  -6   4  -8 170957. 1963.28   1
  -6  -4  -8 162450. 2508.34   3
  -6  -4  -8 158081. 2119.86   1
  -6  -4 -10 7810.00 477.521   2
   6  -4  10 8079.16 590.244   2
  -6   4 -10 7490.95 501.344   1
  -6   4 -10 7823.55 521.842   4
  -6  -4 -10 7811.53 609.373   3
  -6   4 -10 7553.34 474.117   1
  -6  -4 -10 7595.61 551.101   1
   6  -4  12 93611.8 1907.11   2
  -6  -4 -12 101780. 2068.22   3
  -6   4 -12 105099. 1860.23   1
  -6  -4 -12 95630.5 2003.96   1
   6  -4  14 7017.67 612.889   2
  -6  -4 -14 5742.17 557.831   1
  -6   4 -14 6882.30 527.627   1
   6  -5 -11 1724.84 285.949   4
   6  -5 -11 2073.40 316.394   1
  -6  -5  11 1825.76 401.979   3
   6  -5  -9 7800.69 479.752   4
  -6  -5   9 7578.80 646.508   3
   6  -5  -9 8313.65 487.477   1
   6  -5  -7 1387.51 233.415   1
  -6  -5   7 1130.88 161.934   2
   6  -5  -7 825.552 195.196   4
   6  -5  -7 1017.98 330.440   2
  -6  -5   5 10787.0 376.894   2
   6  -5  -5 9574.23 437.588   1
   6  -5  -5 10330.5 454.784   4
  -6  -5   5 8976.94 661.705   3
   6  -5  -5 9780.47 685.468   2
  -6  -5   3 2729.05 194.864   2
   6  -5  -3 2571.38 216.791   4
  -6  -5   3 2892.31 447.663   3
   6  -5  -3 2999.44 213.566   3
   6  -5  -3 2555.81 213.833   1
  -6   5   3 2828.46 223.388   1
   6  -5  -3 2477.78 366.898   2
  -6  -5   1 24417.9 568.308   2
  -6  -5   1 21556.4 1003.28   3
  -6  -5   1 20679.8 429.956   1
  -6   5   1 22764.8 498.058   1
   6  -5  -1 23336.2 959.194   2
   6  -5   1 844.046 287.145   2
  -6  -5  -1 514.974 144.885   2
  -6  -5  -1 1000.14 140.158   1
  -6  -5  -1 838.122 306.505   3
   6  -5   1 674.259 143.954   3
   6  -5   3 12803.5 738.776   2
   6  -5   3 12356.5 484.508   3
  -6  -5  -3 11939.2 744.324   3
  -6   5  -3 12022.6 351.022   1
  -6  -5  -3 12531.7 495.338   2
   6  -5   5 5271.28 496.207   2
   6  -5   5 5102.03 379.559   3
  -6  -5  -5 4718.38 515.362   3
  -6   5  -5 4988.92 259.102   1
  -6  -5  -5 4987.27 349.216   1
   6  -5   7 2633.68 411.560   2
   6  -5   7 2162.90 301.086   3
  -6  -5  -7 2310.67 423.230   3
   6  -5   9 10462.6 664.879   2
  -6  -5  -9 10525.0 740.925   3
  -6  -5  -9 8915.09 538.401   1
   6  -5  11 5695.07 544.684   2
  -6  -5 -11 4089.50 499.565   3
  -6  -6   4 25371.7 1195.94   3
   6  -6  -4 27562.9 1180.99   2
  -6  -6   2 1723.58 439.412   3
   6  -6  -2 1484.19 386.106   2
   6  -6   0 39328.8 1352.21   2
  -6  -6   0 39993.0 1490.33   3
   6  -6   2 3092.37 479.993   2
  -6  -6  -2 2942.35 525.833   3
   6  -6   4 43430.6 1360.95   2
  -6  -6  -4 45421.4 1555.18   3
   7   0 -19 93.2302 309.799   1
   7   0 -19 180.641 326.401   4
   7   0 -17 95.6158 286.696   4
   7   0 -17 176.076 267.309   1
   7   0 -15 324.944 285.777   1
   7   0 -15 716.115 284.889   4
   7   0 -13 425.232 212.592   4
   7   0 -13 27.3594 163.063   2
   7   0 -13 43.5063 190.290   1
   7   0 -11 398.049 189.682   4
   7   0 -11 569.953 203.695   1
  -7   0  11 3.35169 165.395   1
  -7   0   9 165.467 150.586   1
   7   0  -9 64.3014 142.756   4
   7   0  -9 56.9373 134.344   1
  -7   0   7 74.8161 95.1590   1
   7   0  -7 16.6064 134.382   4
   7   0  -7-131.820 142.985   1
  -7   0   5 310.642 108.491   1
  -7   0   5 248.261 112.139   4
   7   0  -5 21.8064 133.750   4
   7   0  -5-41.1006 136.394   1
   7   0  -3-57.8889 77.4839   2
   7   0  -3 137.867 113.701   1
  -7   0   3 242.799 119.803   4
   7   0  -3 209.741 121.744   4
  -7   0   3 19.7248 99.1878   1
  -7   0   1 346.508 129.375   4
   7   0  -1-41.9254 99.7676   4
   7   0  -1 178.002 78.3900   2
   7   0  -1 35.6022 110.910   1
  -7   0   1 95.6706 79.2751   3
  -7   0   1 242.535 102.376   1
  -7   0  -1 322.619 87.1582   2
  -7   0  -1 266.033 118.453   4
  -7   0  -1 275.930 111.821   1
   7   0   1-154.574 122.600   4
   7   0   1 287.796 90.8362   2
   7   0   1-9.55858 114.958   1
   7   0   1 41.7455 75.8089   3
  -7   0  -1 48.5495 82.6005   3
   7   0   3 159.001 126.473   1
  -7   0  -3 37.5486 117.233   4
  -7   0  -3 128.317 91.0482   2
   7   0   3 124.323 103.360   2
   7   0   3 51.3595 86.3248   3
  -7   0  -3 42.7679 94.8184   3
  -7   0  -3-137.443 137.924   1
  -7   0  -5-11.9841 135.002   1
  -7   0  -5 59.1436 129.636   4
   7   0   5 12.4588 124.823   2
  -7   0  -5 78.4245 96.7995   2
   7   0   5 493.880 134.102   3
  -7   0  -5 177.577 128.351   3
  -7   0  -7 478.006 162.985   1
  -7   0  -7 433.488 171.744   4
  -7   0  -7 0.56130 123.985   2
   7   0   7 185.205 150.657   2
   7   0   7-61.7219 128.396   3
  -7   0  -9 28.0111 163.168   2
   7   0   9 87.2725 173.222   2
  -7   0  -9 10.7886 162.053   1
   7   0   9-107.846 171.634   3
  -7   0 -11-91.2414 219.329   1
  -7   0 -11 62.6459 176.156   2
   7   0  11 6.52627 221.015   2
   7   0  11-204.758 195.686   3
  -7   0 -13-207.617 220.149   1
   7   0  13 172.944 253.250   2
  -7   0 -15 192.284 294.919   1
   7   0  15-235.367 310.521   2
  -7   0 -17 117.307 304.758   1
   7   0  17 186.210 334.552   2
   7  -1 -18 1822.82 409.714   1
   7   1 -18 1011.35 343.533   1
   7  -1 -18 1276.53 405.662   4
   7   1 -18 1576.94 387.357   4
   7  -1 -16 87944.7 1957.47   4
   7   1 -16 90850.9 1956.58   4
   7  -1 -16 88407.1 1932.36   1
   7   1 -16 93699.2 1952.34   1
   7   1 -14 4850.24 456.495   4
   7   1 -14 5027.99 407.600   2
   7  -1 -14 5957.94 527.376   4
   7  -1 -14 5411.92 492.677   1
   7   1 -14 5706.71 476.713   1
   7  -1 -12 216101. 2628.16   4
   7  -1 -12 215992. 2619.73   1
   7   1 -12 214445. 2603.29   1
  -7  -1  12 213304. 2573.95   1
  -7   1  10 7980.75 492.662   1
  -7  -1  10 8011.98 482.280   1
   7   1 -10 7640.76 487.395   4
   7   1 -10 7773.96 480.423   1
   7  -1 -10 8924.28 506.343   1
   7   1 -10 7642.96 382.136   2
   7  -1 -10 8269.43 504.648   4
  -7   1   8 224803. 2301.44   1
  -7  -1   8 224784. 2236.95   1
   7   1  -8 221469. 2295.12   4
   7  -1  -8 218237. 2320.01   4
   7   1  -8 227905. 1746.52   2
   7  -1  -8 228806. 2373.99   1
   7   1  -8 218952. 2275.60   1
  -7  -1   6 5215.87 339.547   4
  -7   1   6 5192.81 333.814   1
   7   1  -6 5392.12 230.412   2
  -7  -1   6 4766.94 323.480   1
   7   1  -6 5938.86 373.790   4
   7  -1  -6 5572.56 373.186   4
   7  -1  -6 5853.68 371.470   1
   7   1  -6 4802.48 340.734   1
  -7  -1   4 257202. 2107.10   4
  -7  -1   4 258122. 2132.56   1
   7   1  -4 265471. 2267.25   4
   7  -1  -4 262222. 2245.23   4
   7  -1  -4 255587. 2177.29   1
   7   1  -4 266367. 2244.05   1
   7   1  -2 89174.9 560.918   2
   7  -1  -2 88049.0 1282.09   1
   7   1  -2 87795.0 1264.23   1
  -7  -1   2 88851.2 1235.70   4
   7  -1  -2 89679.8 1307.89   4
   7   1  -2 85756.8 1258.82   4
  -7  -1   2 87517.6 1225.89   3
  -7   1   2 89186.6 668.903   3
  -7   1   2 84564.4 1200.15   1
  -7  -1   2 87307.4 1217.07   1
  -7   1   2 87208.2 1233.60   4
   7  -1  -2 89781.9 1140.26   2
  -7   1   0 506558. 2950.40   4
  -7  -1   0 443036. 2790.71   4
   7  -1   0 425758. 2853.69   4
   7   1   0 425971. 2905.37   4
   7  -1   0 422907. 2835.45   1
  -7  -1   0 466813. 2802.21   3
  -7   1   0 454128. 1491.63   3
  -7   1   0 476630. 2813.68   1
   7   1   0 430621. 1561.80   2
  -7  -1   0 442156. 2758.20   1
   7  -1   0 477235. 2618.11   2
  -7  -1  -2 121371. 972.224   2
   7   1   2 121031. 1067.40   2
   7  -1   2 115481. 1306.12   2
   7   1   2 115083. 1529.10   1
  -7   1  -2 114973. 1467.41   1
  -7  -1  -2 131056. 1578.94   1
  -7  -1  -2 121544. 1522.41   4
  -7   1  -2 114483. 1487.63   4
   7   1   2 115417. 1450.53   3
   7  -1   2 117630. 1512.38   4
   7  -1   2 119438. 955.992   3
  -7  -1  -2 110082. 1383.80   3
  -7   1  -2 124515. 1433.82   2
   7  -1   2 124707. 1552.82   1
  -7  -1  -4 345647. 1997.84   2
   7  -1   4 346258. 2436.83   2
  -7   1  -4 387738. 2885.62   4
   7   1   4 354501. 2257.88   2
  -7   1  -4 367153. 2771.48   1
  -7  -1  -4 372448. 2786.09   1
   7   1   4 345022. 2661.58   3
   7  -1   4 330819. 1974.96   3
  -7  -1  -4 350533. 2537.47   3
  -7  -1  -4 362457. 2754.81   4
  -7   1  -4 365975. 2619.84   2
  -7   1  -6 26329.2 777.801   2
  -7  -1  -6 25531.4 607.013   2
   7  -1   6 27672.2 775.913   2
  -7   1  -6 27486.4 814.505   4
   7   1   6 27301.5 731.363   2
   7   1   6 26588.0 820.962   3
  -7   1  -6 27488.8 820.119   1
   7  -1   6 24695.0 614.519   3
  -7  -1  -6 28261.7 783.825   3
  -7  -1  -6 17015.0 653.929   1
  -7  -1  -6 19772.5 723.977   4
  -7  -1  -8 148766. 2069.99   1
  -7   1  -8 161414. 2088.95   2
  -7  -1  -8 153905. 1685.44   2
   7  -1   8 148756. 1899.76   2
   7   1   8 148037. 1880.40   2
  -7   1  -8 159553. 2129.94   4
   7  -1   8 151839. 1731.71   3
  -7  -1  -8 157532. 1916.27   3
  -7  -1  -8 147968. 2056.41   4
  -7   1  -8 150700. 2051.14   1
  -7  -1 -10 35943.3 1121.36   1
  -7   1 -10 34830.2 1015.31   2
  -7   1 -10 41317.3 1186.54   1
  -7  -1 -10 39327.2 952.959   2
   7  -1  10 36359.0 1013.69   2
   7   1  10 42083.9 1237.40   3
   7  -1  10 40040.8 1025.78   3
  -7  -1 -12 94209.3 1623.36   2
  -7   1 -12 96462.3 1870.09   1
  -7  -1 -12 97787.2 1950.53   1
   7  -1  12 99902.3 1765.91   3
  -7   1 -14 57392.9 1524.09   1
  -7  -1 -14 60372.5 1611.44   1
  -7   1 -16 49161.3 1507.46   1
  -7  -1 -16 49044.6 1560.15   1
  -7   1 -18 21998.9 1112.76   1
   7  -2 -17 71291.4 1843.67   4
   7   2 -17 73771.7 1777.80   4
   7  -2 -17 70951.7 1819.98   1
   7   2 -17 73233.1 1775.97   1
   7   2 -15 51950.3 1299.26   2
   7  -2 -15 54089.6 1519.52   4
   7   2 -15 53426.3 1416.13   4
   7   2 -15 55542.2 1448.72   1
   7  -2 -15 55775.6 1517.88   1
   7   2 -13 107139. 1691.97   2
   7  -2 -13 102562. 1913.68   4
   7  -2 -13 107327. 1943.97   1
   7   2 -13 111596. 1888.02   1
  -7   2  13 106892. 1931.94   3
   7   2 -11 98717.1 1707.63   4
   7   2 -11 92914.9 1387.07   2
   7  -2 -11 101940. 1788.54   4
   7  -2 -11 102611. 1751.22   1
   7   2 -11 99475.7 1692.61   1
  -7   2  11 96609.4 1613.78   3
  -7   2  11 101116. 1784.31   1
  -7  -2  11 97829.3 1659.60   1
  -7   2   9 153376. 2044.68   1
  -7  -2   9 156407. 1970.23   1
   7   2  -9 147032. 1509.35   2
   7  -2  -9 144097. 1997.80   4
   7   2  -9 148852. 1956.80   4
   7  -2  -9 149250. 2009.28   1
   7   2  -9 148444. 1918.99   1
  -7   2   9 140296. 1665.98   3
   7   2  -7 275380. 2517.57   4
   7   2  -7 270947. 1623.74   2
  -7   2   7 287259. 2561.21   1
  -7  -2   7 277238. 2406.46   1
   7  -2  -7 276207. 2551.71   4
   7  -2  -7 271426. 2489.61   1
  -7   2   7 289053. 2030.17   3
   7   2  -7 280249. 2536.67   1
  -7  -2   5 133177. 1618.64   4
  -7   2   5 138670. 1666.70   1
  -7  -2   5 132558. 1608.64   1
   7   2  -5 138579. 1689.39   4
   7  -2  -5 137355. 1727.37   4
  -7   2   5 135830. 1022.84   3
   7   2  -5 134927. 1641.68   1
   7  -2  -3 308587. 2447.16   1
  -7   2   3 283591. 2275.11   4
   7   2  -3 293767. 2358.09   1
  -7  -2   3 289866. 2289.42   4
   7  -2  -3 306376. 2482.26   4
   7   2  -3 296956. 2384.89   4
  -7   2   3 280428. 2249.45   1
  -7  -2   3 289169. 2241.16   1
  -7  -2   3 298441. 2693.56   3
   7  -2  -3 287527. 2396.91   2
   7  -2  -1 83424.4 1254.21   1
  -7   2   1 85380.5 1243.51   4
   7  -2  -1 83513.0 1267.41   4
   7   2  -1 86449.2 1304.79   4
  -7  -2   1 83994.1 1423.38   3
  -7  -2   1 84930.2 1238.21   4
  -7   2   1 85164.7 1224.43   1
  -7  -2   1 88788.5 1260.45   1
   7  -2  -1 84730.6 1283.96   2
  -7  -2  -1 177284. 724.283   2
  -7  -2  -1 193627. 1914.68   1
   7   2   1 194355. 1976.26   1
  -7   2  -1 194591. 1883.50   4
   7  -2   1 193735. 1928.84   4
  -7  -2  -1 193348. 1934.97   4
   7   2   1 186642. 2090.66   3
  -7  -2  -1 183132. 2070.00   3
   7  -2   1 198944. 1943.53   1
  -7   2  -1 195368. 1851.05   1
   7  -2   1 187919. 1932.76   2
   7  -2   3 41070.5 896.069   2
  -7   2  -3 42689.2 924.913   1
  -7  -2  -3 42607.4 567.872   2
   7  -2   3 43986.6 963.970   1
  -7   2  -3 43912.4 952.513   4
  -7  -2  -3 44606.9 975.297   4
   7   2   3 46889.9 1111.65   3
  -7  -2  -3 45811.8 984.663   1
  -7  -2  -3 40899.5 992.579   3
   7  -2   3 45000.3 524.976   3
  -7   2  -3 41134.5 988.084   2
   7  -2   5 356090. 2834.65   2
  -7  -2  -5 346221. 2021.59   2
  -7   2  -5 351528. 2857.87   4
  -7   2  -5 346824. 2829.49   1
   7   2   5 342961. 3116.68   3
  -7  -2  -5 343665. 2834.41   3
   7  -2   5 345773. 1951.39   3
  -7   2  -5 341536. 2972.57   2
   7  -2   7 12250.9 574.735   2
  -7  -2  -7 11792.6 442.047   2
  -7   2  -7 10435.4 539.685   4
  -7  -2  -7 12544.5 608.547   4
   7   2   7 11346.5 624.142   3
  -7   2  -7 10609.3 538.783   1
  -7  -2  -7 11029.4 555.517   3
   7  -2   7 11496.7 430.760   3
  -7  -2  -7 10787.8 552.197   1
  -7   2  -7 11380.4 600.406   2
  -7  -2  -9 315797. 3157.59   1
   7  -2   9 340700. 3138.78   2
  -7   2  -9 338355. 3213.10   4
  -7  -2  -9 335161. 2612.45   2
   7   2   9 324600. 3615.28   3
  -7  -2  -9 316143. 3257.11   1
   7  -2   9 338584. 2619.45   3
  -7  -2  -9 318688. 3041.03   3
  -7   2  -9 321142. 3099.49   1
  -7   2  -9 319803. 3366.13   2
  -7   2 -11 1454.59 289.960   1
  -7  -2 -11 1589.58 250.765   2
   7  -2  11 1256.52 303.708   2
  -7  -2 -11 1803.33 335.754   1
   7  -2  11 1526.16 240.073   3
  -7  -2 -11 1683.77 306.532   3
  -7   2 -13 146020. 2336.15   1
  -7  -2 -13 142545. 2439.99   1
   7  -2  13 141389. 2254.58   2
  -7  -2 -15 921.041 328.873   1
   7  -2  15 726.311 324.767   2
   7  -2  17 81058.5 1953.07   2
  -7   2 -17 85098.9 2051.70   1
  -7  -2 -17 85401.2 2170.37   1
   7   3 -16 27357.1 1063.39   4
   7  -3 -16 28893.8 1155.82   1
   7   3 -16 28441.6 1066.77   1
   7  -3 -16 26741.1 1091.27   4
   7  -3 -14 1102.26 318.605   4
   7   3 -14 1231.20 294.092   4
   7  -3 -14 1280.51 316.469   1
   7   3 -14 1683.16 304.071   1
  -7   3  14 1136.73 314.862   3
   7   3 -14 729.478 235.063   2
   7   3 -12 29448.3 841.890   2
   7   3 -12 34043.2 1042.16   4
   7  -3 -12 30400.5 1045.01   4
   7  -3 -12 32691.4 1056.44   1
   7   3 -12 32978.3 1004.54   1
  -7   3  12 29616.9 987.776   3
  -7  -3  12 34302.9 1069.31   1
   7   3 -10 1277.22 245.931   4
   7   3 -10 1058.35 182.124   2
  -7   3  10 1592.39 254.466   3
   7  -3 -10 1062.32 237.551   1
   7  -3 -10 1070.40 246.752   4
  -7   3  10 1130.76 264.959   1
  -7  -3  10 1182.48 229.502   1
   7   3 -10 1124.94 232.645   1
  -7   3   8 58134.3 1252.29   1
  -7  -3   8 60669.1 1212.43   1
   7  -3  -8 59475.7 1263.69   4
   7   3  -8 56228.4 1160.45   4
  -7   3   8 57199.1 1008.66   3
   7  -3  -8 57399.7 1213.06   1
   7   3  -8 56155.5 1141.86   1
   7   3  -8 57289.8 779.222   2
   7   3  -6 4700.57 351.427   1
  -7   3   6 5070.30 356.863   1
  -7  -3   6 4693.01 332.752   1
   7  -3  -6 4495.61 356.247   4
   7   3  -6 5526.75 374.301   4
  -7  -3   6 4988.43 450.662   3
  -7   3   6 4840.76 238.185   3
   7  -3  -6 5031.77 371.715   1
   7  -3  -4 96242.9 1418.38   1
  -7   3   4 96498.9 1390.48   1
  -7  -3   4 95659.9 1348.27   1
  -7  -3   4 93519.4 1355.15   4
   7   3  -4 98342.1 1406.64   1
   7  -3  -4 97696.0 1444.62   4
   7   3  -4 103555. 1458.66   4
  -7  -3   4 103552. 1809.57   3
   7  -3  -4 87757.0 1519.71   2
  -7   3   2 2528.65 249.231   4
  -7  -3   2 2263.18 220.132   4
   7  -3  -2 2452.74 255.945   1
   7  -3  -2 2772.33 265.803   4
  -7   3   2 2441.44 237.226   1
   7   3  -2 2259.35 232.160   4
  -7  -3   2 2645.66 235.965   1
  -7  -3   2 1842.23 291.240   3
   7   3  -2 2119.15 229.850   1
   7  -3  -2 2170.10 286.303   2
   7   3   0 69655.3 1177.72   1
  -7   3   0 76113.7 1188.81   4
  -7  -3   0 74225.9 1183.42   4
   7  -3   0 76289.7 1223.07   4
  -7   3   0 79174.8 1221.34   1
  -7  -3   0 71761.2 1478.63   3
   7  -3   0 76210.6 1207.06   1
  -7  -3   0 74962.2 1176.16   1
   7  -3   0 73900.4 1377.35   2
   7  -3   2 16734.8 676.846   2
  -7  -3  -2 17326.7 606.335   1
   7  -3   2 15662.6 562.694   1
  -7   3  -2 15582.6 563.148   4
  -7  -3  -2 16020.4 581.367   4
  -7  -3  -2 16101.2 312.762   2
   7   3   2 16662.8 743.832   3
  -7  -3  -2 15259.6 696.056   3
  -7   3  -2 15415.7 557.141   1
  -7   3  -4 46408.6 1016.34   1
   7  -3   4 42093.8 1060.81   2
  -7  -3  -4 45163.6 1027.65   1
  -7  -3  -4 45498.0 674.150   2
  -7  -3  -4 46951.8 1059.49   4
   7   3   4 39429.2 1181.13   3
  -7  -3  -4 40362.8 1122.99   3
   7  -3   4 45949.0 594.754   3
  -7   3  -4 46098.8 1210.83   2
  -7   3  -4 43723.2 984.082   4
   7  -3   6 28151.1 905.081   2
  -7   3  -6 27755.6 839.642   1
  -7   3  -6 25701.2 808.034   4
  -7  -3  -6 26974.3 857.672   4
  -7  -3  -6 28140.2 870.930   1
  -7  -3  -6 27503.6 940.682   3
   7  -3   6 30081.8 623.186   3
  -7  -3  -6 27514.8 627.444   2
   7  -3   8 39723.4 1088.73   2
  -7  -3  -8 43994.3 898.596   2
  -7   3  -8 45858.4 1163.11   4
  -7   3  -8 45736.1 1148.26   1
  -7  -3  -8 41799.2 1149.86   1
  -7  -3  -8 42829.0 1211.85   3
  -7  -3  -8 39894.9 1100.92   1
   7  -3   8 45513.0 901.280   3
  -7  -3  -8 42584.6 1159.28   4
  -7   3 -10 16840.6 764.808   4
   7  -3  10 17249.9 786.280   2
  -7  -3 -10 17910.2 649.566   2
  -7   3 -10 16871.6 759.053   1
  -7   3 -10 17826.7 748.558   1
  -7  -3 -10 17137.2 798.031   1
  -7  -3 -10 17508.9 803.617   3
   7  -3  10 17709.4 650.949   3
  -7   3 -12 24543.1 929.341   1
  -7  -3 -12 23299.2 990.544   1
   7  -3  12 23838.0 842.912   3
  -7  -3 -12 25877.3 1008.79   3
   7  -3  14 11405.5 703.739   2
  -7   3 -14 11973.1 704.764   1
  -7  -3 -14 11664.7 766.967   1
   7   4 -15 5883.95 525.186   4
   7  -4 -15 5005.52 510.751   1
   7   4 -15 6122.07 513.976   1
   7  -4 -15 4850.35 512.773   4
   7  -4 -13 6570.36 528.673   4
   7   4 -13 6478.31 503.454   4
   7  -4 -13 6305.11 516.566   1
   7   4 -13 6610.43 501.335   1
   7   4 -11 8930.74 527.230   4
   7  -4 -11 8794.72 574.789   4
   7  -4 -11 8932.81 564.164   1
   7   4 -11 9452.95 526.280   1
  -7   4   9 8190.69 446.764   3
   7  -4  -9 9544.92 550.582   1
   7  -4  -9 8844.56 532.533   4
  -7   4   9 9171.29 558.028   1
  -7  -4   9 9256.40 491.256   1
   7   4  -9 9354.88 496.261   4
   7   4  -9 10005.1 520.571   1
   7   4  -7 49523.3 1061.83   1
   7   4  -7 51160.7 1080.79   4
  -7  -4   7 51642.0 656.487   2
  -7  -4   7 45772.8 1370.94   3
  -7   4   7 46986.7 848.729   3
   7  -4  -7 45844.7 1069.72   4
   7  -4  -7 47916.1 1095.79   1
  -7   4   7 50267.2 1149.53   1
  -7  -4   7 47645.6 992.988   1
  -7   4   5 11724.3 532.658   1
   7  -4  -5 12038.4 529.286   1
  -7  -4   5 11967.0 492.790   1
   7  -4  -5 11278.7 518.914   4
   7   4  -5 12690.0 521.236   4
   7   4  -5 12715.8 514.329   1
  -7   4   3 32763.5 814.724   1
  -7  -4   3 31134.0 726.822   1
   7  -4  -3 32436.5 822.970   1
  -7  -4   3 34846.1 1183.72   3
   7  -4  -3 33798.3 848.109   4
   7  -4  -3 31258.9 1042.73   2
   7   4  -3 31921.5 789.874   1
  -7  -4   1 6742.85 356.026   1
  -7  -4   1 5987.13 152.188   2
  -7  -4   1 7070.50 364.995   4
  -7  -4   1 6379.42 161.333   2
   7  -4  -1 6558.03 368.838   4
  -7  -4   1 7126.89 549.610   3
  -7   4   1 7135.72 385.447   1
   7  -4  -1 6897.76 378.831   1
   7  -4  -1 7155.51 509.688   2
  -7  -4  -1 9372.39 429.234   4
  -7  -4  -1 9871.93 269.793   2
  -7   4  -1 9612.74 442.396   1
  -7  -4  -1 9846.83 658.349   3
  -7  -4  -1 9952.36 442.097   1
  -7   4  -1 9481.71 434.126   4
  -7  -4  -1 9675.28 286.984   2
   7  -4   1 9392.58 590.278   2
  -7   4  -3 1460.98 232.024   4
  -7  -4  -3 1158.96 216.235   4
  -7  -4  -3 1142.91 133.251   2
   7  -4   3 1554.20 321.071   2
   7  -4   3 1249.01 126.271   3
  -7   4  -3 1342.95 196.017   1
  -7  -4  -3 795.618 270.526   3
  -7  -4  -3 1091.24 192.645   1
   7  -4   5 39449.1 1145.11   2
  -7  -4  -5 39154.1 996.889   1
  -7  -4  -5 42240.8 1042.01   4
   7  -4   5 43091.7 808.801   3
  -7   4  -5 38301.6 937.908   4
  -7  -4  -5 40429.6 1038.96   1
  -7  -4  -5 41067.9 1263.26   3
  -7  -4  -5 41371.1 779.094   2
  -7   4  -5 41711.2 983.415   1
  -7  -4  -7-106.162 164.955   1
  -7   4  -7 222.483 180.489   1
  -7   4  -7 252.025 183.075   1
  -7  -4  -7 111.700 197.327   1
  -7   4  -7 264.236 170.693   4
  -7  -4  -7-172.490 191.913   4
   7  -4   7-0.94048 216.464   2
  -7  -4  -7 190.986 139.354   2
  -7  -4  -7 181.085 273.340   3
   7  -4   9 51210.8 1361.87   2
  -7  -4  -9 51134.5 1080.22   2
  -7   4  -9 53488.9 1305.91   4
  -7   4  -9 53891.7 1301.46   1
  -7   4  -9 52940.9 1208.77   1
  -7  -4  -9 51711.6 1445.76   3
  -7  -4  -9 52020.3 1351.82   1
   7  -4  11 660.497 304.649   2
  -7  -4 -11 67.9444 222.446   1
  -7  -4 -11 262.413 263.912   3
   7  -4  13 12222.5 760.830   2
  -7  -4 -13 12457.6 808.408   3
  -7   4 -13 12681.4 707.196   1
  -7  -4 -13 12480.3 806.995   1
  -7  -5  10 3201.41 480.048   3
   7  -5 -10 4406.84 393.885   1
   7  -5 -10 3603.03 380.193   4
   7  -5  -8 93935.4 1585.69   1
   7  -5  -8 92979.1 1589.04   4
   7  -5  -8 98219.6 2096.35   2
   7  -5  -6 4396.05 341.918   1
   7  -5  -6 4691.84 358.411   4
  -7  -5   6 4112.25 531.644   3
   7  -5  -6 4084.78 485.487   2
  -7  -5   4 162403. 2805.04   3
   7  -5  -4 166529. 2622.81   2
  -7  -5   2 13064.8 825.470   3
   7  -5  -2 13580.3 761.348   2
  -7  -5   0 182152. 1341.24   2
   7  -5   0 178940. 2672.70   2
   7  -5   2 31971.9 1125.90   2
  -7  -5  -2 31737.4 1201.93   3
  -7  -5  -2 29494.6 632.102   2
   7  -5   4 118832. 2122.35   2
  -7   5  -4 116454. 1340.91   1
  -7  -5  -4 117806. 2254.06   3
  -7  -5  -4 123739. 1494.03   2
   7  -5   6 18325.9 888.261   2
  -7  -5  -6 17739.9 927.552   3
   7  -5   8 75754.5 1729.84   2
  -7  -5  -8 72220.4 1519.33   1
  -7  -6   3 54048.8 1735.34   3
   7  -6  -3 57019.9 1704.55   2
  -7  -6   1 8539.99 753.410   3
   7  -6  -1 9169.55 710.673   2
   7  -6   1 83842.1 1963.81   2
  -7  -6  -1 74720.0 2040.68   3
   8   0 -18 12558.2 817.837   4
   8   0 -18 12618.5 806.941   1
   8   0 -16 100614. 2095.59   4
   8   0 -16 96651.1 2054.18   1
   8   0 -14 48614.0 1377.24   4
   8   0 -14 45762.0 1121.32   2
   8   0 -12 109717. 1969.35   4
   8   0 -12 111336. 1951.47   1
  -8   0  10 121702. 1879.82   1
   8   0 -10 117561. 1512.49   2
   8   0 -10 111736. 1836.36   1
   8   0 -10 105660. 1796.48   4
  -8   0   8 275406. 2599.44   1
   8   0  -8 282973. 2753.40   4
   8   0  -8 280557. 2695.97   1
  -8   0   6 169301. 1983.60   4
   8   0  -6 168847. 2037.09   4
  -8   0   6 169980. 1972.31   1
   8   0  -6 167387. 2004.95   1
  -8   0   4 337169. 2630.27   4
   8   0  -4 296647. 2524.80   4
  -8   0   4 333622. 2564.17   1
   8   0  -4 293809. 2516.15   1
   8   0  -2 204543. 2087.45   1
  -8   0   2 201066. 2002.65   4
   8   0  -2 206327. 2102.14   4
  -8   0   2 188241. 1560.63   3
  -8   0   2 204890. 2011.83   1
   8   0  -2 181589. 1392.19   2
   8   0   0 98176.9 1037.59   2
  -8   0   0 95806.4 1379.43   4
   8   0   0 96610.7 1439.31   4
   8   0   0 98384.9 1450.41   1
  -8   0   0 96183.2 1383.04   1
   8   0   2 224482. 1719.48   2
  -8   0  -2 170325. 1936.71   4
   8   0   2 212660. 2218.60   4
   8   0   2 217687. 1789.62   3
  -8   0  -2 219421. 1713.58   3
  -8   0  -2 215609. 1664.41   2
   8   0   2 214427. 2198.04   1
   8   0   4 107947. 1355.07   2
  -8   0  -4 103952. 1588.44   1
   8   0   4 103782. 1337.01   3
  -8   0  -4 104912. 1593.39   4
  -8   0  -4 109637. 1312.88   3
  -8   0  -4 104411. 1293.92   2
  -8   0  -6 283675. 2396.20   2
  -8   0  -6 277410. 2763.29   4
  -8   0  -6 292007. 2824.07   1
   8   0   6 277308. 2442.47   3
  -8   0  -6 279322. 2311.73   3
   8   0   6 267849. 2341.22   2
  -8   0  -8 106002. 1550.19   2
   8   0   8 102564. 1594.89   2
  -8   0  -8 101021. 1784.48   4
  -8   0  -8 101433. 1779.44   1
  -8   0 -10 201113. 2368.50   2
   8   0  10 200930. 2478.71   2
   8   0  12 11592.3 677.918   2
  -8   0 -12 10720.8 681.758   1
   8   0  14 146228. 2506.77   2
  -8   0 -14 124771. 2348.12   1
  -8   0 -16 536.105 278.315   1
   8   1 -19 31964.9 1273.05   4
   8   1 -19 32441.5 1311.39   1
   8  -1 -17 9415.23 712.511   4
   8   1 -17 8388.95 647.406   4
   8  -1 -17 9458.78 701.337   1
   8   1 -17 7608.97 648.161   1
   8   1 -15 79525.9 1798.40   4
   8   1 -15 82066.3 1571.18   2
   8  -1 -15 82063.4 1851.99   1
   8   1 -15 84275.7 1842.74   1
   8   1 -13 17244.8 806.741   4
   8  -1 -13 16107.3 799.363   4
   8  -1 -13 16588.6 783.963   1
   8   1 -13 16268.6 636.165   2
   8   1 -13 18629.1 828.711   1
  -8   1  11 140011. 2131.39   1
  -8  -1  11 139329. 2105.71   1
   8   1 -11 137375. 2086.31   4
   8  -1 -11 145063. 2190.06   4
   8  -1 -11 144333. 2141.38   1
   8   1 -11 140083. 2092.14   1
  -8   1   9 5283.90 417.313   1
  -8  -1   9 4965.23 391.812   1
   8  -1  -9 4517.50 400.387   4
   8   1  -9 5384.03 416.780   4
   8   1  -9 4609.36 284.740   2
   8  -1  -9 4791.56 405.836   1
   8   1  -9 5664.07 428.852   1
   8   1  -7 189501. 1455.08   2
  -8   1   7 177929. 2057.97   1
   8  -1  -7 181928. 2170.91   4
   8   1  -7 179985. 2149.32   4
  -8  -1   7 192602. 2115.60   1
   8  -1  -7 179063. 2134.03   1
   8   1  -7 185074. 2163.97   1
   8  -1  -5 9.27135 124.546   1
   8   1  -5 34.8538 135.700   1
  -8   1   5 450.329 147.214   1
  -8  -1   5-39.4727 105.468   1
  -8   1   5 476.948 146.337   4
  -8  -1   5 67.9793 118.036   4
   8  -1  -5-30.8052 128.374   4
   8   1  -5 75.6500 130.458   4
   8   1  -5 120.169 68.0156   2
   8   1  -3 221559. 1064.33   2
   8  -1  -3 246689. 2305.52   1
   8   1  -3 233106. 2271.28   1
  -8   1   3 225099. 2168.50   4
  -8  -1   3 222131. 2093.58   4
   8  -1  -3 244630. 2310.43   4
   8   1  -3 235559. 2308.86   4
  -8  -1   3 242638. 2186.25   3
  -8   1   3 226145. 2139.57   1
  -8   1   3 224439. 1305.95   3
  -8  -1   3 232636. 2156.84   1
   8  -1  -3 256832. 2053.39   2
  -8   1   1 1958.69 232.945   4
   8   1  -1 1641.96 106.967   2
   8  -1  -1 3312.96 292.859   1
   8  -1  -1 2832.27 272.522   4
   8   1  -1 1664.80 235.137   1
  -8  -1   1 1078.30 182.946   4
   8   1  -1 1411.62 215.291   4
  -8  -1   1 1780.30 210.468   3
  -8   1   1 1415.24 101.049   3
  -8   1   1 1577.19 218.947   1
  -8  -1   1 1531.81 201.962   1
   8  -1  -1 1468.06 185.484   2
   8  -1   1 315003. 2310.44   2
  -8  -1  -1 350842. 2742.17   1
   8   1   1 325934. 1684.34   2
  -8   1  -1 333925. 2621.61   4
  -8  -1  -1 355488. 2777.65   4
   8  -1   1 345126. 2726.31   4
   8   1   1 334542. 2731.40   4
   8   1   1 344387. 2523.52   3
  -8  -1  -1 339763. 2501.94   3
   8  -1   1 349456. 2696.04   1
  -8   1  -1 325926. 1523.86   3
   8   1   1 339388. 2727.01   1
  -8  -1  -1 307492. 1507.16   2
  -8   1  -1 343345. 2660.06   1
  -8   1  -3 391.212 139.452   4
  -8  -1  -3 469.717 142.591   4
  -8   1  -3 527.455 145.349   2
  -8  -1  -3 426.906 106.639   2
   8  -1   3 355.127 128.466   2
   8   1   3 460.186 122.364   2
  -8   1  -3 254.945 131.560   1
  -8  -1  -3 251.921 134.583   1
   8   1   3 487.001 144.704   3
   8  -1   3 467.709 103.452   3
   8   1   3 461.692 156.872   1
  -8  -1  -3 525.143 172.766   3
  -8  -1  -5 231139. 1809.87   2
   8  -1   5 208986. 2064.21   2
  -8   1  -5 233906. 2476.63   4
   8   1   5 217331. 1956.75   2
  -8  -1  -5 241067. 2493.99   4
  -8   1  -5 244920. 2517.00   1
  -8  -1  -5 228287. 2413.29   1
   8   1   5 205503. 2236.10   3
   8  -1   5 234600. 1888.10   3
  -8  -1  -5 227857. 2218.69   3
  -8   1  -5 220180. 2230.31   2
  -8   1  -7 10217.7 538.465   2
  -8  -1  -7 10228.4 450.223   2
   8  -1   7 9013.54 475.509   2
  -8   1  -7 9557.38 545.087   4
  -8  -1  -7 9427.95 542.326   4
   8   1   7 9963.72 493.040   2
   8   1   7 9233.54 549.212   3
  -8   1  -7 9655.44 547.189   1
   8  -1   7 10319.7 457.672   3
  -8  -1  -7 9146.81 518.361   1
  -8  -1  -7 9451.76 490.087   3
  -8   1  -9 132076. 2033.74   2
  -8  -1  -9 140262. 1764.45   2
   8  -1   9 129591. 1921.17   2
  -8   1  -9 129084. 2082.93   4
  -8  -1  -9 136935. 2166.84   4
   8   1   9 133433. 1930.72   2
   8   1   9 130538. 2111.82   3
   8  -1   9 127331. 1738.70   3
  -8   1  -9 129514. 2070.98   1
  -8  -1  -9 133577. 1909.06   3
  -8  -1  -9 132285. 2100.75   1
  -8  -1 -11 5285.30 407.859   2
   8  -1  11 7529.07 532.505   2
   8   1  11 6298.22 512.960   2
  -8   1 -11 6510.62 537.979   1
  -8  -1 -11 5650.24 514.607   1
   8  -1  11 6428.34 458.228   3
   8  -1  13 101147. 1943.76   2
  -8  -1 -13 98664.8 2076.44   1
  -8   1 -15 3006.52 428.889   1
  -8  -1 -15 3383.24 488.252   1
  -8   1 -17 42996.7 1477.92   1
  -8  -1 -17 45742.7 1599.93   1
   8  -2 -18 1734.88 398.334   4
   8   2 -18 1994.64 415.734   4
   8  -2 -18 1440.08 373.017   1
   8   2 -18 1690.31 390.573   1
   8  -2 -16 7327.67 617.411   4
   8   2 -16 6581.39 574.692   4
   8  -2 -16 8251.26 663.528   1
   8   2 -16 6771.74 568.770   1
   8   2 -14 5698.28 437.507   2
   8   2 -14 6043.72 507.982   4
   8  -2 -14 6077.27 534.234   1
   8  -2 -14 6218.43 546.326   4
   8   2 -14 5562.00 488.532   1
  -8   2  14 5939.89 516.865   3
   8   2 -12 4083.51 341.213   2
   8  -2 -12 5072.99 455.546   4
   8   2 -12 3932.03 407.828   4
   8  -2 -12 5236.82 462.952   1
   8   2 -12 5011.08 446.840   1
  -8   2  12 4885.96 417.923   3
  -8   2  10 16570.7 739.661   1
  -8  -2  10 18112.8 745.987   1
   8   2 -10 14884.6 511.416   2
   8  -2 -10 16263.1 726.738   4
   8   2 -10 15768.9 705.058   4
   8  -2 -10 17745.3 759.606   1
   8   2 -10 14122.1 655.659   1
  -8   2  10 16436.1 617.438   3
   8   2  -8 37157.5 646.723   2
  -8  -2   8 39636.2 1009.31   1
   8  -2  -8 39471.9 1067.26   4
   8  -2  -8 39721.2 1056.13   1
   8   2  -8 38875.4 1023.69   4
  -8   2   8 38136.1 791.986   3
   8   2  -8 38684.0 1010.05   1
   8   2  -6 15327.8 254.039   2
  -8   2   6 15017.2 605.274   1
  -8  -2   6 14690.2 598.892   1
   8   2  -6 15035.0 615.557   4
   8  -2  -6 13681.2 601.077   4
   8  -2  -6 14568.8 621.241   1
   8   2  -6 15024.8 605.415   1
   8  -2  -4 53506.2 1105.13   1
   8   2  -4 53946.2 1109.52   1
  -8   2   4 55170.5 1123.16   4
  -8  -2   4 51660.1 1036.87   4
   8  -2  -4 50953.3 1083.59   4
   8   2  -4 55632.1 1147.40   4
  -8   2   4 52678.1 1073.17   1
  -8  -2   4 50571.5 1024.79   1
  -8  -2   4 52102.6 1174.78   3
   8  -2  -4 49239.4 1028.32   2
  -8   2   2 4956.70 343.879   4
   8  -2  -2 4060.35 316.117   1
  -8  -2   2 4254.83 308.547   4
   8  -2  -2 4526.74 341.574   4
   8   2  -2 4106.44 327.239   4
   8   2  -2 3812.19 310.696   1
  -8   2   2 4571.00 322.897   1
  -8  -2   2 4259.76 356.379   3
  -8  -2   2 3762.56 291.919   1
   8  -2  -2 3678.95 301.103   2
  -8   2   0 18925.5 640.275   4
   8  -2   0 18683.2 659.252   4
   8   2   0 18118.4 645.785   4
  -8  -2   0 19000.8 633.313   4
  -8   2   0 19615.2 654.877   1
   8   2   0 19809.1 669.901   1
  -8  -2   0 18502.8 614.762   1
   8  -2   0 19479.2 637.113   2
  -8  -2  -2 10260.8 245.828   2
   8  -2   2 9191.45 474.325   2
   8  -2   2 9261.19 490.016   1
  -8  -2  -2 9137.59 470.234   1
  -8   2  -2 9856.19 477.813   4
  -8  -2  -2 9620.23 484.381   4
   8   2   2 8850.97 469.314   1
   8   2   2 8453.19 482.598   3
  -8  -2  -2 8375.36 464.674   3
  -8   2  -2 9777.85 476.055   1
   8  -2   4 17957.6 654.756   2
  -8  -2  -4 20420.7 453.239   2
  -8   2  -4 17198.3 649.853   1
  -8   2  -4 19759.0 707.927   4
  -8  -2  -4 20951.2 742.035   1
  -8  -2  -4 20421.5 733.153   4
   8   2   4 19358.5 779.627   3
   8  -2   4 20768.9 436.636   3
  -8  -2  -4 18793.7 713.008   3
  -8   2  -4 17790.0 704.258   2
   8  -2   6 11737.2 550.133   2
  -8  -2  -6 11824.3 607.951   4
  -8  -2  -6 11766.4 419.785   2
  -8   2  -6 12706.6 607.770   4
  -8   2  -6 11351.1 574.914   1
   8   2   6 13068.0 667.880   3
  -8  -2  -6 12143.0 612.212   1
   8  -2   6 11664.6 397.843   3
  -8   2  -6 10658.3 586.109   2
  -8  -2  -8 28529.9 738.459   2
   8  -2   8 26865.9 887.114   2
  -8   2  -8 29818.2 1008.60   4
  -8  -2  -8 28993.0 996.806   4
   8   2   8 25894.0 1000.05   3
  -8   2  -8 28979.4 974.300   1
   8  -2   8 26624.1 722.256   3
  -8  -2  -8 27279.3 936.899   1
  -8  -2  -8 28336.2 929.314   3
  -8   2  -8 25683.1 957.613   2
  -8  -2 -10 4791.72 359.100   2
   8  -2  10 4046.20 401.891   2
  -8  -2 -10 5028.57 478.763   1
   8  -2  10 4492.06 357.806   3
  -8  -2 -10 4775.05 439.607   3
   8  -2  12 3960.03 445.456   2
  -8   2 -12 3293.31 412.633   1
  -8  -2 -12 4554.03 477.258   1
   8  -2  12 3772.24 376.707   3
  -8   2 -14 2211.86 369.200   1
  -8  -2 -14 2119.41 386.454   1
   8  -2  14 2739.82 391.239   2
  -8   2 -16 105.317 260.556   1
  -8  -2 -16 250.600 317.452   1
   8  -2  16 303.902 298.895   2
   8  -3 -15 74499.6 1832.29   4
   8   3 -15 69240.6 1686.63   4
   8  -3 -15 73287.2 1778.05   1
   8   3 -15 71038.8 1673.88   1
   8  -3 -13 15212.0 794.169   4
   8   3 -13 15050.8 770.217   4
   8  -3 -13 16607.6 823.518   1
   8   3 -13 16408.1 766.601   1
  -8   3  13 14616.6 751.629   3
   8   3 -11 116071. 1434.80   2
   8  -3 -11 118109. 2023.59   4
   8   3 -11 120552. 1934.42   4
   8  -3 -11 122786. 2035.89   1
  -8   3  11 115947. 1804.16   3
   8   3 -11 118595. 1918.89   1
  -8  -3  11 118723. 1941.00   1
   8   3  -9 462.097 186.730   1
   8  -3  -9 572.992 224.154   4
   8   3  -9 306.710 191.435   4
   8   3  -9 311.706 100.081   2
  -8   3   9 915.887 182.526   3
   8  -3  -9 266.491 184.888   1
  -8   3   9 376.715 210.130   1
  -8  -3   9 352.658 185.492   1
   8   3  -7 112880. 1689.51   1
  -8   3   7 117049. 1795.74   1
  -8  -3   7 112038. 1650.50   1
   8   3  -7 112878. 1697.31   4
  -8   3   7 109943. 1123.39   3
   8  -3  -7 114361. 1759.66   1
   8  -3  -7 116142. 1792.56   4
   8  -3  -5 11577.5 542.986   1
  -8  -3   5 9884.51 490.164   1
  -8   3   5 10059.1 511.515   1
   8  -3  -5 10508.9 516.512   4
   8   3  -5 10048.9 495.764   4
  -8  -3   5 11351.7 645.795   3
   8   3  -5 10223.4 508.568   1
   8  -3  -5 10005.4 564.512   2
   8  -3  -3 180594. 2022.53   1
  -8   3   3 182351. 2055.45   1
   8  -3  -3 175692. 2008.68   4
   8   3  -3 183523. 2036.62   4
  -8   3   3 178645. 2054.87   4
  -8  -3   3 185552. 1974.14   1
  -8  -3   3 174756. 2365.68   3
   8   3  -3 182169. 2010.17   1
  -8  -3   3 176773. 1898.57   4
   8  -3  -3 174006. 2191.35   2
  -8   3   1 4520.97 343.551   4
  -8  -3   1 4072.94 319.257   4
   8  -3  -1 3902.66 331.961   4
   8   3  -1 4206.51 334.422   4
  -8   3   1 4256.48 324.613   1
   8  -3  -1 4261.63 333.728   1
  -8  -3   1 3901.31 393.766   3
  -8  -3   1 4657.86 327.773   1
   8   3  -1 4013.50 326.008   1
   8  -3  -1 4018.42 363.468   2
   8  -3   1 317069. 2934.88   2
   8  -3   1 295478. 2570.71   1
  -8   3  -1 301382. 2619.70   4
  -8  -3  -1 284388. 2508.65   4
  -8  -3  -1 297949. 3112.49   3
  -8   3  -1 305154. 2608.04   1
  -8  -3  -1 299041. 2575.11   1
   8  -3   3 9677.17 542.666   2
  -8  -3  -3 9895.41 512.171   1
  -8  -3  -3 11429.0 293.512   2
  -8   3  -3 10173.0 511.788   4
  -8  -3  -3 11882.9 566.445   4
  -8  -3  -3 10718.3 620.503   3
  -8   3  -3 11130.2 528.973   1
  -8   3  -5 191158. 2238.02   1
   8  -3   5 199378. 2415.12   2
  -8  -3  -5 197393. 1530.84   2
  -8  -3  -5 189972. 2308.89   1
  -8   3  -5 187418. 2245.24   4
  -8  -3  -5 189985. 2309.42   4
  -8  -3  -5 178266. 2425.03   3
   8  -3   5 199942. 1357.90   3
   8  -3   7 36646.3 1056.86   2
  -8   3  -7 42674.6 1137.01   1
  -8   3  -7 42373.7 1143.04   4
  -8  -3  -7 35854.2 1070.45   4
  -8  -3  -7 38089.2 796.790   2
  -8  -3  -7 37109.7 1073.71   1
  -8  -3  -7 35408.4 1105.52   3
   8  -3   7 39048.9 766.940   3
   8  -3   9 111370. 1923.07   2
  -8  -3  -9 106791. 1501.40   2
  -8   3  -9 113658. 2008.31   4
  -8   3  -9 115263. 2010.50   1
  -8  -3  -9 96099.2 1860.87   1
  -8  -3  -9 102710. 1935.35   3
   8  -3   9 104923. 1461.60   3
   8  -3  11 19525.0 861.352   2
  -8  -3 -11 18597.4 719.088   2
  -8   3 -11 18589.3 824.184   1
  -8  -3 -11 17663.2 859.223   1
   8  -3  11 19770.4 732.083   3
  -8  -3 -11 18640.4 858.477   3
   8  -3  13 108021. 2102.88   2
  -8  -3 -13 107112. 2228.79   1
  -8   3 -15 8270.80 657.275   1
  -8  -3 -15 10151.7 791.651   1
   8  -4 -14 27144.7 1107.19   4
   8  -4 -14 28586.3 1119.64   1
   8   4 -14 26946.5 1003.18   1
   8   4 -14 27583.4 1033.01   4
   8   4 -12 95767.8 1755.79   4
   8  -4 -12 94920.5 1898.58   4
   8   4 -12 96830.3 1742.46   1
   8  -4 -10 37678.0 1139.87   4
   8  -4 -10 38275.1 1144.86   1
   8   4 -10 37267.8 1039.86   4
   8   4 -10 38594.0 1067.34   1
   8   4  -8 147477. 1957.48   1
   8  -4  -8 142318. 2031.05   4
   8   4  -8 144778. 1959.67   4
  -8  -4   8 147685. 2519.78   3
   8  -4  -8 145433. 2058.18   1
  -8   4   8 144880. 2107.14   1
  -8  -4   8 144744. 1939.23   1
  -8   4   6 83041.2 1525.54   1
   8  -4  -6 78609.9 1445.38   1
  -8  -4   6 72861.3 1267.58   1
   8  -4  -6 78663.8 1448.43   4
   8   4  -6 79998.3 1431.12   4
   8   4  -6 80880.8 1418.95   1
  -8  -4   6 71389.7 1728.44   3
   8  -4  -6 73998.2 1673.59   2
  -8   4   4 161196. 1977.21   1
  -8  -4   4 155825. 1807.68   1
   8  -4  -4 156680. 1925.01   1
   8  -4  -4 154809. 1933.78   4
   8   4  -4 157882. 1926.38   4
  -8  -4   4 157344. 2541.90   3
   8   4  -4 154108. 1874.54   1
   8  -4  -4 154924. 2353.50   2
   8   4  -2 126381. 1681.13   1
  -8  -4   2 123155. 1599.83   4
  -8  -4   2 126115. 1604.05   1
   8  -4  -2 135397. 1762.38   4
  -8   4   2 128035. 1685.65   1
  -8  -4   2 133909. 2321.22   3
   8  -4  -2 132508. 1733.14   1
   8  -4  -2 133702. 2171.79   2
   8  -4   0 115840. 1583.70   1
  -8   4   0 119538. 1659.68   4
  -8  -4   0 117553. 1612.96   4
  -8   4   0 122218. 1659.24   1
  -8  -4   0 117571. 1597.88   1
  -8  -4   0 114415. 2144.71   3
   8  -4   0 113230. 1974.54   2
   8  -4   2 103918. 1871.53   2
  -8   4  -2 105370. 1556.74   4
  -8  -4  -2 108358. 803.755   2
  -8  -4  -2 108508. 1600.95   4
  -8   4  -2 112839. 1628.49   1
  -8  -4  -2 99287.8 1963.38   3
  -8  -4  -2 103569. 1543.62   1
  -8  -4  -2 102039. 842.980   2
  -8  -4  -4 82526.1 1492.58   1
   8  -4   4 81155.2 1667.44   2
  -8  -4  -4 82638.1 936.370   2
  -8   4  -4 81161.3 1446.89   4
   8  -4   4 81586.6 672.757   3
  -8   4  -4 82903.1 1458.99   1
  -8  -4  -4 77374.1 1441.77   4
   8  -4   6 101763. 1888.13   2
  -8  -4  -6 89972.5 1640.74   1
  -8  -4  -6 93509.2 1213.78   2
  -8   4  -6 97073.2 1666.66   4
  -8  -4  -6 90907.1 1659.17   4
  -8  -4  -6 91612.0 1693.19   1
  -8  -4  -6 95276.2 1940.65   3
  -8   4  -6 94879.4 1633.70   1
  -8   4  -8 47845.9 1246.01   1
   8  -4   8 52094.3 1397.77   2
  -8   4  -8 46840.4 1253.65   4
  -8   4  -8 47369.3 1153.84   1
  -8  -4  -8 48473.0 1315.03   1
  -8  -4  -8 48226.4 1447.33   3
   8  -4  10 107645. 2076.34   2
  -8   4 -10 105982. 1846.97   1
  -8  -4 -10 111949. 2256.96   3
   8  -4  12 17712.5 887.667   2
  -8  -4 -12 15311.9 861.359   1
  -8  -4 -12 15527.2 871.789   3
   8  -5  -9 581.142 225.311   1
   8  -5  -9 639.245 235.499   4
   8  -5  -9 513.646 298.207   2
  -8  -5   9 674.556 342.293   3
   8  -5  -7 10954.8 569.386   1
  -8  -5   7 10900.2 814.227   3
   8  -5  -7 10728.6 573.574   4
   8  -5  -7 12756.0 808.791   2
   8  -5  -5 3016.55 311.098   4
   8  -5  -5 3604.25 336.114   1
  -8  -5   5 2965.27 489.231   3
   8  -5  -3 4996.48 348.186   4
  -8  -5   3 5841.73 584.708   3
   8  -5  -3 4874.25 348.843   1
   8  -5  -3 4711.17 495.860   2
   8  -5  -1 63.9343 232.266   2
  -8  -5   1-104.398 310.659   3
   8  -5   1 1772.14 371.631   2
  -8  -5  -1 1276.07 336.065   3
   8  -5   3 2407.92 371.651   2
  -8  -5  -3 2146.31 263.397   1
  -8  -5  -3 1913.36 403.510   3
   8  -5   5 5332.11 529.675   2
  -8  -5  -5 5314.38 561.904   3
  -8  -5  -5 5214.69 411.888   1
   8  -5   7 127.186 254.216   2
  -8  -5  -7 268.531 300.329   3
   9   0 -17 189.132 298.597   4
   9   0 -17 255.410 339.033   1
   9   0 -15-343.743 286.615   4
   9   0 -15-17.9881 241.274   1
   9   0 -13 275.851 255.612   4
   9   0 -13-107.934 180.272   2
   9   0 -13 240.796 232.928   1
   9   0 -11-3.52909 221.072   4
   9   0 -11-417.017 270.895   1
  -9   0   9-26.7735 159.188   1
   9   0  -9-34.7278 186.232   4
   9   0  -9-52.0874 175.438   1
  -9   0   7 205.359 139.370   1
   9   0  -7 224.525 156.962   4
   9   0  -7 188.626 157.721   1
   9   0  -5 17.4346 172.445   1
  -9   0   5 15.2995 138.888   4
   9   0  -5 39.2029 174.026   4
  -9   0   5 52.1407 142.140   1
   9   0  -3 799.400 214.511   1
  -9   0   3-37.9508 111.371   4
   9   0  -3 497.472 195.679   4
   9   0  -3 521.897 117.723   2
  -9   0   3 215.280 139.104   1
  -9   0   3 217.571 119.157   3
   9   0  -1 20.0731 155.406   1
  -9   0   1-93.8069 151.508   4
   9   0  -1 7.68997 157.700   4
   9   0  -1 100.653 92.4452   2
  -9   0   1-209.801 119.107   3
  -9   0   1 44.2088 133.980   1
  -9   0  -1 257.834 150.993   1
  -9   0  -1 300.122 138.414   4
   9   0   1-93.8119 147.490   4
   9   0   1 82.3891 106.301   2
   9   0   1 52.5609 130.534   1
  -9   0  -1 368.762 118.669   3
  -9   0  -3 198.742 174.117   4
  -9   0  -3-156.244 110.846   2
   9   0   3 55.4682 125.034   2
  -9   0  -3 53.0442 155.837   1
   9   0   3 117.404 115.208   3
  -9   0  -3 118.605 121.769   3
  -9   0  -5 288.686 145.988   2
   9   0   5 211.812 139.807   2
   9   0   5 26.0278 134.196   3
  -9   0  -5 217.179 138.673   3
  -9   0  -7 76.1356 180.770   1
  -9   0  -7 90.4587 187.382   4
  -9   0  -7 414.882 179.356   2
   9   0   7 230.599 163.387   2
   9   0   7 212.663 233.414   3
  -9   0  -9 102.988 161.522   2
   9   0   9-34.4274 197.451   2
   9   0   9 237.430 182.893   3
   9   0  11-5.75997 219.222   2
   9   0  11-100.294 216.757   3
  -9   0 -13-42.3457 263.004   1
   9   0  13 495.687 290.675   2
  -9   0 -15 234.062 320.432   1
   9   0  15 280.609 332.694   2
   9  -1 -18 55112.7 1708.34   4
   9   1 -18 55474.5 1703.29   4
   9  -1 -18 53107.3 1639.61   1
   9   1 -18 56141.8 1686.78   1
   9  -1 -16 35529.0 1315.41   4
   9   1 -16 36311.0 1311.52   4
   9  -1 -16 37697.4 1330.67   1
   9   1 -16 35158.8 1253.10   1
   9  -1 -14 53013.8 1508.20   4
   9   1 -14 52218.5 1452.00   4
   9   1 -14 55288.8 1221.77   2
   9  -1 -14 52524.5 1473.10   1
   9   1 -14 52327.7 1446.48   1
   9  -1 -12 61391.2 1494.73   4
   9   1 -12 64882.7 1538.21   4
   9   1 -12 61593.3 1156.99   2
   9  -1 -12 63014.4 1521.15   1
  -9  -1  10 112803. 1932.16   1
   9  -1 -10 113279. 1946.32   4
   9   1 -10 103202. 1836.30   4
   9   1 -10 107501. 1387.50   2
   9  -1 -10 113578. 1929.59   1
   9   1 -10 107933. 1857.52   1
  -9   1   8 24594.8 830.387   1
  -9  -1   8 22680.4 789.256   1
   9  -1  -8 24481.7 864.504   4
   9   1  -8 24718.9 871.891   4
   9   1  -8 23915.4 566.323   2
   9  -1  -8 26267.4 893.473   1
   9   1  -8 23027.2 833.978   1
  -9   1   6 236630. 2524.26   4
  -9  -1   6 233512. 2442.64   4
   9  -1  -6 229279. 2474.30   4
   9   1  -6 222118. 2452.07   4
  -9  -1   6 249759. 2524.64   1
   9   1  -6 230158. 1468.38   2
  -9   1   6 242012. 2545.51   1
   9  -1  -6 218354. 2368.13   1
   9   1  -6 223048. 2430.06   1
   9  -1  -4 17057.0 679.634   1
   9   1  -4 15478.6 632.788   1
  -9   1   4 16600.7 638.352   4
  -9  -1   4 15544.9 623.733   4
   9  -1  -4 18032.5 703.786   4
   9   1  -4 17267.8 680.407   4
  -9   1   4 15873.3 627.458   1
  -9  -1   4 15740.0 614.496   1
  -9   1   4 17230.6 428.975   3
  -9  -1   4 17327.4 631.167   3
   9  -1  -4 15370.1 533.705   2
   9   1  -4 16079.8 325.893   2
   9   1  -2 195895. 1078.60   2
  -9   1   2 193070. 2146.28   4
   9  -1  -2 197019. 2206.60   1
   9  -1  -2 195942. 2205.75   4
   9   1  -2 197596. 2206.65   1
   9   1  -2 195568. 2212.31   4
  -9  -1   2 207223. 2113.60   3
  -9   1   2 190341. 2094.41   1
  -9   1   2 188898. 1202.64   3
  -9  -1   2 207128. 2176.73   1
   9  -1  -2 189825. 1800.04   2
   9  -1   0 32319.1 757.973   2
   9   1   0 35937.4 565.104   2
  -9   1   0 30797.5 870.726   4
   9  -1   0 35414.7 956.663   4
   9   1   0 33542.9 918.807   4
  -9  -1   0 30886.9 859.618   4
   9  -1   0 33770.4 926.363   1
  -9  -1   0 33627.7 850.199   3
   9   1   0 32954.0 898.631   1
  -9   1   0 31353.2 489.904   3
  -9   1   0 31443.5 873.344   1
  -9  -1   0 32722.9 889.670   1
  -9   1  -2 154820. 1978.06   1
   9   1   2 154495. 2005.75   1
   9  -1   2 153292. 1682.55   2
  -9  -1  -2 165160. 2048.78   1
   9   1   2 162962. 1406.85   2
  -9   1  -2 156252. 1999.58   4
  -9  -1  -2 156339. 2003.56   4
   9  -1   2 149059. 1975.59   4
   9  -1   2 157668. 1283.12   3
   9   1   2 152254. 1844.90   3
  -9  -1  -2 148901. 1748.01   3
  -9   1  -2 142070. 1675.83   2
  -9  -1  -2 151322. 1221.34   2
   9  -1   2 143123. 1916.30   1
  -9   1  -4 567.581 184.163   4
  -9  -1  -4 589.160 182.000   4
  -9   1  -4 654.364 173.741   2
  -9  -1  -4 681.325 131.832   2
   9  -1   4 427.402 160.167   2
   9   1   4 707.016 163.685   2
  -9   1  -4 324.933 155.965   1
   9   1   4 931.360 208.122   3
   9  -1   4 859.515 144.391   3
  -9  -1  -4 646.784 208.966   1
  -9  -1  -4 548.103 151.872   3
  -9  -1  -6 234038. 2021.82   2
   9  -1   6 222406. 2301.45   2
  -9   1  -6 222756. 2651.82   4
  -9  -1  -6 223086. 2632.32   4
   9   1   6 230679. 2233.47   2
  -9   1  -6 222345. 2633.22   1
  -9  -1  -6 228649. 2633.86   1
   9   1   6 223643. 2526.02   3
   9  -1   6 215139. 1948.05   3
  -9   1  -6 220397. 2418.39   2
  -9   1  -8 8563.84 535.334   2
  -9  -1  -8 8465.01 447.910   2
   9  -1   8 6939.70 472.434   2
  -9   1  -8 7723.96 549.895   4
  -9  -1  -8 7115.55 521.314   4
   9   1   8 7691.02 478.778   2
   9   1   8 7719.22 546.830   3
  -9  -1  -8 7210.82 533.687   1
   9  -1   8 8059.25 451.742   3
  -9  -1  -8 7008.46 457.557   3
   9  -1  10 175878. 2340.58   2
   9   1  10 175794. 2364.22   2
   9  -1  10 180945. 2285.39   3
  -9   1 -12 62.8801 244.403   1
  -9  -1 -12 384.205 259.098   1
   9  -1  12 230.962 253.403   2
   9   1  12 132.140 256.933   2
   9  -1  12 161.089 202.759   3
   9  -1  14 81526.4 1836.53   2
  -9  -1 -14 80948.6 1984.44   1
  -9   1 -16 101.328 299.136   1
  -9  -1 -16 93.1013 293.713   1
   9  -1  16 493.847 343.950   2
   9  -2 -17 1300.01 385.286   4
   9   2 -17 1207.78 374.213   4
   9   2 -17 2363.98 505.364   1
   9  -2 -17 1254.41 355.434   1
   9  -2 -15 135175. 2481.93   4
   9  -2 -15 130708. 2403.01   1
   9   2 -13 29233.9 856.878   2
   9  -2 -13 29861.8 1089.36   4
   9   2 -13 31302.8 1097.73   4
   9  -2 -13 30806.3 1114.02   1
   9   2 -13 32554.2 1104.08   1
   9   2 -11 179457. 1807.86   2
   9  -2 -11 186599. 2586.06   4
   9   2 -11 195649. 2569.13   4
   9  -2 -11 186548. 2544.95   1
   9   2 -11 194483. 2522.46   1
  -9   2  11 178459. 2122.44   3
  -9   2   9 38497.4 1111.68   1
  -9  -2   9 42691.7 1141.08   1
   9   2  -9 37299.7 679.188   2
   9  -2  -9 40039.5 1136.46   4
   9   2  -9 43154.4 1161.66   4
   9  -2  -9 42793.9 1161.73   1
  -9   2   9 40082.6 868.435   3
   9   2  -9 39852.1 1099.04   1
   9   2  -7 237245. 1143.66   2
  -9   2   7 244229. 2613.90   1
  -9  -2   7 248828. 2576.46   1
   9  -2  -7 252615. 2688.67   4
   9   2  -7 245096. 2620.71   4
  -9   2   7 256122. 1757.19   3
   9   2  -7 251846. 2613.85   1
   9   2  -5 43721.0 1071.98   1
  -9   2   5 44317.5 1110.83   4
  -9  -2   5 42755.0 1034.68   4
  -9   2   5 43304.7 1091.71   1
   9  -2  -5 39977.0 1023.99   4
   9   2  -5 44395.2 1097.58   4
  -9  -2   5 42067.9 1015.86   1
  -9   2   5 43659.8 460.347   3
  -9  -2   5 44530.0 1138.93   3
  -9   2   5 42953.8 465.846   3
   9  -2  -5 43615.9 1091.16   1
   9  -2  -3 313429. 2808.50   1
  -9   2   3 308708. 2780.03   4
  -9  -2   3 313631. 2758.52   4
   9  -2  -3 311587. 2834.14   4
   9   2  -3 313413. 2813.25   1
   9   2  -3 315333. 2838.15   4
  -9   2   3 319851. 2816.13   1
  -9  -2   3 313497. 2718.88   1
  -9  -2   3 317190. 3023.73   3
   9  -2  -3 306126. 2637.81   2
  -9   2   1 155736. 1977.75   4
  -9  -2   1 168104. 2024.91   4
   9  -2  -1 161958. 2023.56   4
   9   2  -1 152621. 1949.69   4
   9  -2  -1 160092. 2004.08   1
  -9  -2   1 166738. 2105.34   3
  -9   2   1 154400. 1934.42   1
   9   2  -1 153661. 1959.75   1
  -9  -2   1 173332. 2056.45   1
   9  -2  -1 154940. 1872.60   2
   9  -2   1 262081. 2457.13   2
  -9   2  -1 265946. 2625.47   4
  -9  -2  -1 263406. 2601.05   4
   9  -2   1 262802. 2573.00   4
  -9   2  -1 268354. 2609.87   1
   9  -2   1 265552. 2562.79   1
  -9  -2  -1 265723. 2563.70   1
  -9   2  -3 170479. 2125.86   1
  -9  -2  -3 182692. 1219.49   2
   9  -2   3 171381. 2003.86   2
  -9  -2  -3 174180. 2205.93   1
   9  -2   3 178268. 2182.55   1
  -9   2  -3 171211. 2142.45   4
  -9  -2  -3 176855. 2251.75   4
   9   2   3 169652. 2288.65   3
   9  -2   3 175169. 978.159   3
  -9  -2  -3 166108. 2120.83   3
  -9   2  -3 162572. 2066.14   2
  -9  -2  -5 222844. 1727.62   2
   9  -2   5 192797. 2245.98   2
  -9   2  -5 202902. 2427.78   1
  -9   2  -5 201959. 2453.37   4
  -9  -2  -5 214509. 2550.85   1
  -9  -2  -5 208488. 2524.85   4
   9   2   5 189013. 2580.36   3
  -9  -2  -5 202000. 2354.85   3
  -9   2  -5 197892. 2440.43   2
  -9  -2  -7 76467.2 1154.55   2
   9  -2   7 72779.9 1435.17   2
  -9   2  -7 76428.1 1611.42   4
  -9   2  -7 77738.6 1612.37   1
  -9  -2  -7 70547.0 1550.57   4
  -9  -2  -7 75003.1 1576.53   1
   9   2   7 72958.7 1663.68   3
   9  -2   7 78977.9 1167.40   3
  -9  -2  -7 72869.2 1479.62   3
  -9  -2  -9 134533. 1724.96   2
   9  -2   9 136851. 2088.70   2
   9  -2   9 128550. 1695.83   3
  -9  -2  -9 129193. 2026.98   3
  -9  -2 -11 87641.0 1541.53   2
   9  -2  11 88193.5 1788.16   2
  -9   2 -11 84957.4 1833.43   1
  -9  -2 -11 81634.9 1849.65   1
   9  -2  11 78395.3 1484.86   3
  -9  -2 -11 86379.8 1755.74   3
   9  -2  13 52270.5 1432.01   2
  -9   2 -13 48113.8 1442.06   1
  -9  -2 -13 48969.3 1528.99   1
  -9   2 -15 80014.0 1921.52   1
  -9  -2 -15 81444.1 2056.64   1
   9  -3 -16 8122.63 663.295   4
   9   3 -16 8610.88 683.352   4
   9  -3 -16 9356.68 721.179   1
   9   3 -16 8249.84 642.693   1
   9  -3 -14 18032.1 912.425   4
   9   3 -14 16550.0 847.378   4
   9  -3 -14 17837.5 901.236   1
   9   3 -14 16685.8 825.859   1
   9  -3 -12 14000.6 763.121   4
   9   3 -12 12677.1 698.800   4
   9  -3 -12 13619.2 739.732   1
   9   3 -12 12122.1 681.653   1
  -9  -3  10 36654.3 1117.96   1
   9  -3 -10 36130.1 1133.05   4
   9   3 -10 36308.5 1081.42   4
  -9   3  10 34444.8 833.525   3
   9  -3 -10 38525.2 1157.25   1
   9   3 -10 37027.5 1090.09   1
   9   3 -10 36255.1 626.843   2
   9   3  -8 23449.9 829.994   1
  -9   3   8 24263.4 892.538   1
  -9  -3   8 22183.1 822.409   1
   9  -3  -8 22771.1 856.321   4
   9   3  -8 23789.3 848.326   4
  -9   3   8 22872.9 543.386   3
   9  -3  -8 22469.9 830.042   1
  -9   3   6 40237.6 1083.46   1
   9   3  -6 38846.2 1036.93   1
  -9  -3   6 38528.0 1006.41   1
   9  -3  -6 39899.6 1052.56   4
   9   3  -6 38599.9 1041.87   4
  -9  -3   6 38778.1 1201.00   3
   9  -3  -6 40128.7 1071.35   1
  -9   3   4 9017.58 516.753   4
   9  -3  -4 9693.09 512.609   1
  -9  -3   4 10021.5 522.952   4
  -9   3   4 9594.76 545.479   1
   9  -3  -4 8733.26 502.186   4
  -9  -3   4 10017.4 518.911   1
   9   3  -4 9007.61 526.014   4
   9   3  -4 9221.09 516.385   1
  -9  -3   4 9552.69 628.819   3
   9  -3  -4 9034.50 547.595   2
  -9   3   2 47502.4 1103.19   4
  -9  -3   2 52154.8 1145.22   4
   9  -3  -2 50055.5 1151.82   4
   9   3  -2 46969.0 1123.41   4
  -9   3   2 50065.0 1135.37   1
   9  -3  -2 49915.6 1140.78   1
  -9  -3   2 49043.2 1099.95   1
  -9  -3   2 44547.5 1239.99   3
   9   3  -2 46758.2 1103.64   1
   9  -3  -2 48486.1 1201.05   2
  -9   3   0 4361.42 360.386   4
  -9  -3   0 4736.34 363.479   4
   9  -3   0 4127.08 357.116   4
  -9   3   0 4573.77 373.817   1
  -9  -3   0 4051.19 416.093   3
  -9  -3   0 5533.91 393.852   1
   9  -3   0 3579.93 336.953   1
   9  -3   0 4019.05 388.024   2
   9  -3   2 74889.4 1504.94   2
   9  -3   2 67942.4 1337.75   1
  -9   3  -2 70612.3 1390.21   4
  -9  -3  -2 68253.9 1364.94   4
  -9  -3  -2 66320.1 1484.33   3
  -9   3  -2 71304.8 1394.75   1
  -9  -3  -2 65367.3 1318.64   1
   9  -3   4 4229.17 392.441   2
  -9  -3  -4 4701.24 209.440   2
  -9  -3  -4 4257.92 388.788   1
  -9   3  -4 4685.78 397.132   4
  -9  -3  -4 5023.84 424.795   4
  -9  -3  -4 4989.36 459.195   3
  -9   3  -4 4561.37 386.939   1
  -9   3  -6 50940.6 1281.42   1
   9  -3   6 50229.5 1272.28   2
  -9  -3  -6 52503.5 848.453   2
  -9  -3  -6 50703.6 1305.30   1
  -9   3  -6 51377.6 1300.35   4
  -9  -3  -6 51575.5 1311.32   4
   9  -3   6 54172.3 782.494   3
  -9  -3  -6 54005.0 1383.38   3
  -9   3  -8 633.748 230.599   4
   9  -3   8 1295.87 312.888   2
  -9  -3  -8 1033.62 189.063   2
  -9   3  -8 535.524 216.507   1
   9  -3   8 1053.88 175.082   3
  -9  -3  -8 438.368 234.173   3
  -9  -3 -10 26645.4 831.921   2
   9  -3  10 24395.6 971.365   2
  -9   3 -10 23455.2 933.401   1
  -9  -3 -10 24109.5 1013.81   1
  -9  -3 -10 25907.5 1011.99   3
  -9   3 -12 948.117 303.287   1
  -9  -3 -12 936.097 330.096   1
   9  -3  12 657.120 274.823   2
  -9  -3 -12 1276.80 347.148   3
  -9   3 -14 18374.2 919.848   1
  -9  -3 -14 16187.0 943.949   1
   9   4 -13 12372.6 712.075   4
   9  -4 -13 11548.6 741.505   4
   9  -4 -13 11679.4 742.584   1
   9   4 -13 11111.8 678.860   1
   9   4 -11 20288.4 848.383   1
   9   4 -11 19573.8 844.243   4
   9  -4 -11 18477.7 851.414   4
   9  -4 -11 21373.2 909.687   1
   9   4  -9 6544.16 481.659   1
   9  -4  -9 5724.31 475.203   4
   9   4  -9 6919.13 496.318   4
   9  -4  -9 6114.10 496.343   1
  -9   4   7 30082.6 1007.27   1
   9  -4  -7 29186.5 958.238   1
  -9  -4   7 28964.3 895.186   1
   9  -4  -7 29247.9 954.243   4
   9   4  -7 28584.0 913.860   1
   9   4  -7 30261.2 944.226   4
  -9  -4   7 30179.7 1174.32   3
   9  -4  -7 29978.1 1109.78   2
  -9   4   5 1625.83 265.791   1
  -9  -4   5 1275.47 226.766   1
   9  -4  -5 1655.58 289.150   1
   9   4  -5 1244.21 246.072   1
   9  -4  -5 1356.97 243.195   4
   9  -4  -5 1429.27 327.572   2
   9   4  -5 1374.17 247.226   4
  -9  -4   5 1408.38 326.322   3
  -9  -4   3 32837.1 910.597   4
  -9   4   3 34020.9 961.893   1
  -9  -4   3 32786.2 901.425   1
   9  -4  -3 35167.6 963.477   4
   9  -4  -3 35957.9 968.360   1
  -9  -4   3 33214.7 1189.94   3
   9  -4  -3 33954.1 1127.65   2
   9   4  -3 35344.1 977.945   1
  -9   4   1 19596.1 736.887   4
  -9  -4   1 18801.1 701.764   4
  -9   4   1 18285.6 703.718   1
   9  -4  -1 19153.0 701.840   4
  -9  -4   1 17871.9 673.925   1
  -9  -4   1 21204.7 980.430   3
   9  -4  -1 19238.2 706.017   1
   9  -4  -1 18058.1 826.414   2
   9  -4   1 34713.9 1129.01   2
  -9   4  -1 35788.0 994.566   4
  -9  -4  -1 35399.8 971.703   4
   9  -4   1 37798.9 998.272   1
  -9   4  -1 36801.9 992.412   1
  -9  -4  -1 39097.1 1296.49   3
  -9  -4  -1 35022.5 961.785   1
   9  -4   3 15303.9 750.944   2
  -9   4  -3 15053.4 675.064   4
  -9  -4  -3 14894.6 668.085   4
  -9   4  -3 17057.2 701.001   1
  -9  -4  -3 16898.3 873.797   3
  -9  -4  -3 15266.1 668.699   1
  -9  -4  -3 15530.6 305.990   2
  -9  -4  -5 31957.6 1019.33   1
   9  -4   5 31631.4 1089.38   2
  -9  -4  -5 32739.1 1040.37   4
  -9  -4  -5 29963.5 1137.53   3
  -9   4  -5 33363.2 1019.57   1
  -9   4  -5 32924.5 1024.57   4
  -9   4  -7 528.367 238.345   1
  -9  -4  -7 512.737 237.684   1
  -9   4  -7 506.187 234.980   4
   9  -4   7 532.959 263.182   2
   9  -4   9 20157.1 923.659   2
  -9   4  -9 18537.7 792.681   1
  -9  -4  -9 17958.2 874.645   1
  -9  -4  -9 20447.1 970.219   3
   9  -4  11 2470.94 436.307   2
  -9  -4 -11 1546.29 362.685   1
  -9   4 -11 2288.06 371.779   1
  -9  -4 -11 2245.41 425.979   3
  -9  -5   8 16865.5 999.375   3
   9  -5  -8 17182.5 975.111   2
   9  -5  -6 100689. 1732.15   4
   9  -5  -6 101541. 1733.94   1
  -9  -5   6 104832. 2349.52   3
   9  -5  -4 3390.84 328.869   4
  -9  -5   4 4044.51 525.724   3
   9  -5  -4 4171.79 360.046   1
   9  -5  -4 4178.10 493.608   2
   9  -5  -2 91042.4 1469.96   1
  -9  -5   2 90486.2 2175.94   3
   9  -5   0 3071.16 438.411   2
  -9  -5   0 3305.30 478.720   3
   9  -5   2 119082. 2282.11   2
  -9  -5  -2 107639. 2343.99   3
   9  -5   4 548.684 266.510   2
  -9  -5  -4 598.005 353.263   3
   9  -5   6 126238. 2325.61   2
  -9  -5  -6 117745. 2426.80   3
  10   0 -16 1106.25 376.026   4
  10   0 -16 1002.14 387.552   1
  10   0 -14 235258. 3193.56   4
  10   0 -14 239787. 3208.44   1
  10   0 -12 221.128 228.122   4
  10   0 -12 459.820 170.420   2
  10   0 -12 208.570 249.120   1
  10   0 -10 308237. 3325.40   4
  10   0 -10 316318. 3328.41   1
 -10   0   8 6684.46 479.123   1
  10   0  -8 7159.39 514.619   4
  10   0  -8 7246.50 520.806   1
 -10   0   6 274636. 2838.01   4
 -10   0   6 272392. 2771.73   1
 -10   0   4 35938.4 997.563   4
 -10   0   4 34052.4 960.566   1
 -10   0   4 35365.5 796.169   3
  10   0  -4 34200.5 675.678   2
  10   0  -2 487605. 2567.34   2
 -10   0   2 478954. 3596.68   4
  10   0  -2 475173. 3652.71   1
  10   0  -2 473843. 3681.52   4
 -10   0   2 483338. 3547.28   1
  10   0   0 83583.1 1088.38   2
 -10   0   0 78592.2 1459.63   4
  10   0   0 84246.5 1557.88   4
  10   0   0 77865.8 1484.46   1
 -10   0   0 84199.5 1163.78   3
 -10   0   0 76453.6 1417.84   1
  10   0   2 583362. 4131.05   1
  10   0   2 554954. 2988.47   2
 -10   0  -2 490265. 3777.89   4
  10   0   2 590229. 4146.66   4
  10   0   2 581441. 3249.65   3
 -10   0  -2 564597. 3031.98   3
 -10   0  -2 583313. 3111.33   2
 -10   0  -4 73848.1 1504.40   1
  10   0   4 77922.8 1232.91   2
 -10   0  -4 81597.8 1606.56   4
  10   0   4 73233.7 1251.77   3
 -10   0  -4 71677.4 1152.46   3
 -10   0  -4 76490.3 1233.55   2
  10   0   6 320791. 2733.29   2
 -10   0  -6 314208. 3329.55   4
 -10   0  -6 317751. 3332.04   1
  10   0   6 301377. 2743.80   3
 -10   0  -6 311027. 2565.08   3
 -10   0  -6 309370. 2683.53   2
 -10   0  -8 61942.7 1291.35   2
  10   0   8 59721.5 1289.94   2
  10   0  10 209381. 2652.29   2
  10   0  10 176968. 2537.65   3
  10   0  12 63274.7 1551.06   2
  10   0  14 170324. 2793.78   2
 -10   0 -14 146789. 2700.97   1
  10   0  16 43173.7 1481.40   2
  10  -1 -17 12613.8 843.236   4
  10   1 -17 10714.7 765.001   4
  10  -1 -17 12682.9 852.040   1
  10   1 -17 11556.8 810.356   1
  10  -1 -15 27723.3 1135.90   4
  10   1 -15 28063.0 1153.50   4
  10  -1 -15 29524.2 1188.99   1
  10   1 -15 29088.8 1145.80   1
  10  -1 -13 18641.7 920.369   4
  10   1 -13 17665.3 866.276   4
  10   1 -13 15743.0 616.417   2
  10  -1 -13 19332.7 919.203   1
  10   1 -13 16873.5 828.811   1
  10  -1 -11 39986.6 1248.49   4
  10   1 -11 39420.3 1218.74   4
  10   1 -11 42646.3 936.351   2
  10  -1 -11 40508.9 1241.30   1
  10   1 -11 40069.2 1206.38   1
  10  -1  -9 41870.9 1219.04   4
  10   1  -9 42150.3 1213.14   4
  10   1  -9 38697.9 770.690   2
  10  -1  -9 42028.1 1212.26   1
  10   1  -9 42744.2 1192.28   1
 -10  -1   7 66910.4 1429.54   4
 -10   1   7 69176.8 1475.83   1
 -10  -1   7 68408.8 1446.06   1
  10  -1  -7 62172.8 1397.59   4
  10   1  -7 72094.7 1510.53   4
  10   1  -7 70972.8 925.250   2
  10  -1  -7 64454.6 1420.31   1
  10   1  -7 70706.8 1475.78   1
  10  -1  -5 77089.0 1519.97   1
  10   1  -5 82332.9 1543.58   1
 -10   1   5 84416.3 1571.89   4
 -10  -1   5 84090.0 1529.38   4
  10  -1  -5 77821.1 1543.65   4
  10   1  -5 77323.4 1504.22   4
 -10   1   5 83437.8 1538.02   1
 -10  -1   5 77502.5 1448.55   1
 -10   1   5 80656.6 1013.60   3
 -10  -1   5 78954.0 1390.20   3
  10  -1  -5 75789.9 1226.43   2
  10   1  -5 77303.2 782.978   2
  10   1  -3 51002.5 594.293   2
  10  -1  -3 47886.4 1166.37   1
 -10   1   3 45257.8 1122.10   4
 -10  -1   3 44045.6 1082.69   4
  10   1  -3 46939.2 1148.45   1
  10  -1  -3 47100.1 1159.36   4
  10   1  -3 44138.9 1131.78   4
 -10   1   3 46267.3 1116.29   1
 -10  -1   3 46052.7 1040.69   3
 -10  -1   3 45544.7 1111.57   1
 -10   1   3 49773.4 691.571   3
  10  -1  -3 45441.7 921.254   2
  10   1  -1 65391.5 736.606   2
 -10   1   1 58082.6 1261.25   4
 -10  -1   1 60592.9 1292.37   4
  10  -1  -1 62129.3 1334.51   4
  10   1  -1 56643.7 1277.70   4
  10  -1  -1 58766.2 1287.29   1
  10   1  -1 58913.2 1299.67   1
 -10  -1   1 59410.3 1162.70   3
 -10   1   1 63141.8 726.566   3
 -10   1   1 56924.1 1243.24   1
 -10  -1   1 64984.6 1346.85   1
  10  -1  -1 63604.1 1100.16   2
  10  -1   1 16236.5 557.816   2
  10   1   1 16193.5 424.813   2
 -10   1  -1 15136.0 656.841   4
 -10  -1  -1 15907.0 690.715   4
  10  -1   1 15523.5 678.725   4
  10   1   1 16620.3 709.126   4
 -10  -1  -1 15306.3 592.551   3
 -10   1  -1 17702.2 412.501   3
  10  -1   1 16540.2 688.504   1
 -10   1  -1 15535.2 670.890   1
  10   1   1 16109.0 688.218   1
 -10  -1  -1 14855.8 653.801   1
 -10   1  -3 58332.2 1325.83   1
 -10  -1  -3 54386.8 1291.66   1
  10  -1   3 58813.9 1121.60   2
  10   1   3 56526.3 1302.64   1
 -10   1  -3 59701.6 1344.05   4
  10   1   3 58152.6 962.118   2
 -10  -1  -3 55526.8 1314.24   4
  10   1   3 57091.7 1230.51   3
  10  -1   3 56964.8 881.955   3
 -10  -1  -3 53708.7 1098.26   3
 -10   1  -3 54624.8 1146.79   2
 -10  -1  -3 56863.8 858.311   2
 -10  -1  -5 12774.9 480.180   2
  10  -1   5 11821.0 535.606   2
 -10   1  -5 12422.4 659.751   1
 -10  -1  -5 11922.6 641.645   1
 -10   1  -5 12537.0 666.392   4
 -10  -1  -5 11372.8 636.791   4
  10   1   5 12478.2 518.777   2
  10   1   5 11762.3 618.090   3
  10  -1   5 12264.9 475.544   3
 -10  -1  -5 11648.3 557.841   3
 -10   1  -5 11577.3 563.371   2
 -10  -1  -7 87974.1 1386.04   2
  10  -1   7 87946.7 1562.16   2
  10   1   7 88411.0 1527.65   2
  10   1   7 79178.9 1632.70   3
  10  -1   7 82325.6 1373.64   3
 -10  -1  -7 77494.3 1414.73   3
 -10   1  -7 86886.5 1639.27   2
 -10  -1  -9 3440.96 324.289   2
  10  -1   9 4337.84 416.593   2
  10   1   9 3867.82 378.207   2
  10  -1   9 3647.67 367.627   3
 -10  -1  -9 3768.22 393.093   3
  10  -1  11 57129.5 1413.48   2
  10  -1  11 57125.8 1399.86   3
 -10   1 -13 338.748 293.364   1
 -10  -1 -13 253.291 275.476   1
  10  -1  13 525.402 274.443   2
  10  -1  15 24080.2 1074.69   2
 -10   1 -15 21426.4 1063.23   1
 -10  -1 -15 23996.0 1168.01   1
  10  -2 -16 284.789 305.326   4
  10   2 -16-392.958 304.046   4
  10  -2 -16 308.914 307.082   1
  10   2 -16 217.786 249.947   1
  10  -2 -14 5656.19 548.724   4
  10   2 -14 4605.63 492.667   4
  10  -2 -14 5284.23 544.914   1
  10   2 -14 4492.99 475.146   1
  10  -2 -12 24.4428 255.153   4
  10   2 -12 353.138 256.703   4
  10   2 -12-80.4618 148.765   2
  10  -2 -12 271.130 253.140   1
 -10   2  12 233.284 203.364   3
  10   2 -12 126.853 254.260   1
  10   2 -10 3617.63 245.271   2
  10  -2 -10 3922.28 440.262   4
  10   2 -10 3854.19 415.368   4
  10  -2 -10 4396.23 460.044   1
 -10   2  10 3448.46 306.008   3
  10   2 -10 4026.05 411.653   1
  10  -2  -8-256.837 227.797   1
  10   2  -8 451.299 233.349   1
 -10  -2   8 162.981 192.963   1
  10  -2  -8 173.707 234.369   4
  10   2  -8 260.445 218.540   4
  10   2  -8 127.656 61.3057   2
 -10   2   8 118.169 117.553   3
  10  -2  -6 195.080 174.983   1
 -10   2   6 267.756 161.493   1
 -10  -2   6 572.607 204.145   1
  10   2  -6 550.024 212.923   1
 -10   2   6 102.389 180.905   4
 -10  -2   6 215.899 177.031   4
  10  -2  -6 432.532 198.941   4
  10   2  -6 329.583 190.888   4
 -10  -2   6 446.236 201.130   3
 -10   2   6 292.395 80.4297   3
  10  -2  -4 2891.26 335.425   1
 -10   2   4 3098.65 339.863   4
 -10  -2   4 2172.57 287.254   4
  10   2  -4 1969.99 285.298   1
  10  -2  -4 2165.46 303.060   4
  10   2  -4 2653.66 327.705   4
 -10   2   4 3557.72 345.521   1
 -10  -2   4 2311.61 292.728   1
 -10  -2   4 1855.08 285.808   3
  10  -2  -4 2306.45 269.813   2
 -10   2   2 3930.21 364.643   4
 -10  -2   2 4655.62 384.946   4
  10  -2  -2 4852.31 420.028   4
  10   2  -2 4333.22 394.272   4
  10  -2  -2 5237.82 422.982   1
 -10   2   2 3684.23 353.972   1
 -10  -2   2 4964.83 407.725   3
  10   2  -2 4338.65 392.975   1
 -10  -2   2 4237.27 366.718   1
  10  -2  -2 4877.08 378.151   2
  10  -2   0 3963.36 345.509   2
 -10   2   0 4927.25 398.801   4
 -10  -2   0 5483.96 418.069   4
  10  -2   0 4586.73 392.519   4
  10   2   0 4833.59 408.157   4
 -10  -2   0 5015.75 425.032   3
  10  -2   0 5090.42 395.797   1
 -10   2   0 5194.52 402.126   1
 -10  -2   0 5851.96 419.671   1
  10   2   0 4571.28 388.477   1
  10  -2   2 14876.6 597.132   2
  10  -2   2 14869.2 676.371   1
  10   2   2 15229.6 689.969   1
 -10   2  -2 13894.1 649.739   4
 -10  -2  -2 14490.5 656.726   4
 -10  -2  -2 13529.4 653.428   3
 -10  -2  -2 16013.4 300.180   2
 -10   2  -2 14238.7 660.285   1
 -10  -2  -2 14600.8 679.039   1
 -10   2  -4 585.603 222.384   1
 -10   2  -4 548.192 210.030   4
 -10   2  -4 284.365 185.847   2
 -10  -2  -4 862.528 241.551   4
 -10  -2  -4 630.972 121.273   2
  10  -2   4 607.529 97.8501   3
 -10  -2  -4 926.593 221.599   1
  10   2   4 790.896 251.779   3
 -10  -2  -4 543.883 203.715   3
 -10  -2  -6 1818.04 200.023   2
 -10   2  -6 1798.41 314.882   4
  10  -2   6 1334.50 253.008   2
  10  -2   6 1874.84 204.277   3
 -10   2  -6 1768.07 296.490   1
 -10  -2  -6 1360.96 287.638   3
 -10  -2  -8 449.053 170.601   2
  10  -2   8 289.698 220.887   2
  10  -2   8 393.871 153.442   3
 -10  -2  -8 576.479 272.857   3
 -10  -2 -10 489.599 209.801   2
  10  -2  10 1171.50 320.092   2
  10  -2  10 650.764 217.066   3
 -10  -2 -10 812.004 273.906   3
 -10   2 -12 1202.59 319.541   1
 -10  -2 -12 1395.88 350.274   1
  10  -2  12 1984.94 373.501   2
  10  -2  14 5448.38 567.302   2
 -10   2 -14 5554.61 570.596   1
 -10  -2 -14 4829.16 574.288   1
  10   3 -15 40977.0 1396.63   4
  10  -3 -15 41096.7 1393.13   1
  10   3 -15 42678.2 1413.91   1
  10  -3 -13 52284.9 1519.08   4
  10   3 -13 52535.3 1475.77   4
  10  -3 -13 52742.3 1510.93   1
  10   3 -13 54909.5 1491.76   1
  10  -3 -11 60428.9 1539.27   4
  10   3 -11 60027.8 1484.54   4
  10  -3 -11 63839.2 1576.45   1
  10   3 -11 59215.3 1455.00   1
  10   3  -9 126331. 2065.48   1
  10  -3  -9 116415. 2023.28   4
  10   3  -9 124126. 2049.10   4
 -10  -3   9 110024. 2143.31   3
  10  -3  -9 112721. 1949.06   1
  10   3  -7 124225. 1960.07   1
 -10  -3   7 121983. 1905.43   1
  10  -3  -7 122465. 1965.24   4
  10   3  -7 129758. 2022.74   4
 -10  -3   7 130033. 2256.97   3
  10  -3  -7 118577. 1979.51   2
  10  -3  -7 130547. 2050.96   1
  10  -3  -5 217414. 2587.24   1
 -10  -3   5 197333. 2430.44   4
 -10   3   5 204843. 2516.27   1
 -10  -3   5 198075. 2405.91   1
  10  -3  -5 202264. 2492.60   4
  10   3  -5 199445. 2471.36   4
  10   3  -5 198832. 2457.24   1
 -10  -3   5 216996. 2934.82   3
  10  -3  -5 207001. 2607.63   2
 -10   3   3 99124.5 1735.43   4
 -10  -3   3 101896. 1707.64   4
 -10   3   3 98982.6 1714.91   1
  10  -3  -3 97857.5 1708.48   4
  10  -3  -3 100171. 1722.26   1
  10   3  -3 105451. 1770.79   4
 -10  -3   3 104926. 1702.80   1
 -10  -3   3 112015. 2064.64   3
  10   3  -3 106995. 1775.41   1
  10  -3  -3 98740.1 1748.21   2
 -10   3   1 139503. 2050.87   4
 -10  -3   1 146728. 2050.94   4
  10  -3  -1 138131. 1972.39   4
  10   3  -1 141369. 2052.88   4
 -10   3   1 137218. 1997.41   1
 -10  -3   1 140179. 2272.08   3
 -10  -3   1 145635. 2018.59   1
  10  -3  -1 138611. 1975.44   1
  10  -3  -1 140058. 2032.67   2
  10   3  -1 149587. 2096.06   1
  10  -3   1 38607.9 1087.02   2
  10  -3   1 37556.9 1074.40   1
 -10   3  -1 37657.3 1084.57   4
 -10  -3  -1 36293.6 1056.75   4
  10   3   1 40823.9 1143.26   1
 -10  -3  -1 34975.7 1128.96   3
 -10   3  -1 36907.3 1047.08   1
 -10  -3  -1 37753.6 1063.89   1
  10  -3   3 117725. 1894.91   2
 -10   3  -3 126883. 2012.16   4
 -10  -3  -3 127332. 1987.02   4
 -10  -3  -3 129237. 2151.84   3
 -10   3  -3 126566. 1996.96   1
 -10  -3  -3 120280. 650.677   2
 -10  -3  -3 130679. 2034.23   1
 -10  -3  -5 33961.2 618.771   2
  10  -3   5 33882.0 1071.18   2
 -10   3  -5 29316.3 991.410   4
  10  -3   5 26494.2 332.674   3
 -10  -3  -5 30113.7 1066.32   3
 -10   3  -5 29978.4 1013.54   1
 -10  -3  -7 177747. 1692.09   2
  10  -3   7 179799. 2453.96   2
 -10  -3  -7 181107. 2631.30   3
  10  -3   9 18383.4 860.640   2
 -10  -3  -9 20350.9 925.192   3
  10  -3  11 117504. 2166.67   2
 -10   3 -11 115381. 2127.09   1
 -10  -3 -11 108771. 2272.94   1
 -10  -3 -11 110188. 2116.02   3
 -10   3 -13 869.765 296.078   1
 -10  -3 -13 1833.44 446.645   1
  10   4 -12 1191.76 304.842   1
  10  -4 -12 740.745 296.871   4
  10   4 -12 680.734 294.641   4
 -10  -4  12 652.982 350.996   3
  10  -4 -12 1218.11 339.490   1
  10   4 -10 85641.6 1749.52   1
  10  -4 -10 80257.1 1767.99   4
  10   4 -10 86615.1 1783.95   4
  10  -4 -10 82152.1 1773.88   1
  10  -4  -8 1651.00 306.398   1
  10  -4  -8 1642.97 302.487   4
  10  -4  -8 2015.25 381.891   2
  10   4  -8 1523.74 312.109   4
 -10  -4   8 1015.33 368.782   3
  10   4  -8 1218.20 270.544   1
 -10  -4   6 96612.0 1691.84   1
  10  -4  -6 100618. 1794.69   1
  10  -4  -6 100732. 1811.65   4
  10   4  -6 100353. 1766.02   4
 -10  -4   6 96795.0 2150.77   3
  10   4  -6 105760. 1796.04   1
  10  -4  -6 103986. 2080.45   2
  10  -4  -4 1553.37 268.718   1
 -10   4   4 1761.05 298.893   1
 -10  -4   4 1596.86 265.384   1
 -10  -4   4 1525.00 267.861   4
  10  -4  -4 1297.42 253.827   4
  10  -4  -4 1271.66 336.349   2
  10   4  -4 1815.34 286.480   4
  10   4  -4 1750.32 281.196   1
  10   4  -2 127124. 1946.37   1
 -10   4   2 129432. 2036.15   4
 -10  -4   2 119302. 1838.62   4
 -10   4   2 125203. 1978.59   1
  10  -4  -2 119909. 1858.80   4
 -10  -4   2 119760. 1839.00   1
 -10  -4   2 118599. 2302.01   3
  10  -4  -2 119633. 1827.86   1
  10  -4  -2 125159. 2174.48   2
  10  -4   0 8265.67 588.002   2
  10  -4   0 8463.76 513.360   1
 -10   4   0 8036.00 521.363   4
 -10  -4   0 8087.85 511.082   4
 -10   4   0 7413.68 498.920   1
 -10  -4   0 8298.31 513.761   1
 -10  -4   0 9538.46 712.844   3
  10  -4   2 124174. 2190.12   2
 -10   4  -2 117749. 1915.86   4
 -10  -4  -2 123632. 1974.51   4
 -10   4  -2 125987. 1999.08   1
 -10  -4  -2 124662. 1973.71   1
  10  -4   4 26973.1 1003.24   2
 -10   4  -4 24779.3 928.117   4
 -10  -4  -4 22621.6 892.054   4
 -10  -4  -4 23719.1 1030.06   3
 -10   4  -4 24962.7 925.551   1
 -10  -4  -4 23673.7 905.304   1
  10  -4   6 88484.0 1854.91   2
 -10  -4  -6 77417.4 1865.03   3
  10  -4   8 19313.6 891.408   2
 -10  -4  -8 19730.2 912.597   1
 -10  -4  -8 21776.3 1052.41   3
 -10   4 -10 48605.7 1368.47   1
 -10  -4 -10 48472.5 1502.44   1
 -10  -4 -10 50026.6 1550.27   3
 -10  -5   5 5922.84 619.601   3
  10  -5  -5 5896.29 609.515   2
  10  -5  -3 1837.34 410.173   2
 -10  -5   3 2168.79 456.029   3
  10  -5  -1 23098.0 1056.56   2
 -10  -5   1 22768.4 1144.56   3
  10  -5   1 5616.25 591.340   2
  10  -5   3 19541.9 951.251   2
 -10  -5  -3 20075.5 1067.14   3
  11   0 -15-47.4785 298.858   4
  11   0 -15-6.64996 279.454   1
  11   0 -13-219.615 289.654   4
  11   0 -13 236.182 187.930   2
  11   0 -13 356.282 288.934   1
  11   0 -11 102.999 233.834   4
  11   0 -11-25.5449 146.373   2
  11   0 -11 291.264 232.552   1
  11   0  -9-261.883 252.861   1
  11   0  -9-306.739 269.190   4
  11   0  -7-36.0492 187.392   1
  11   0  -7 218.396 205.399   4
 -11   0   5 118.519 158.253   4
  11   0  -5-55.2262 202.864   1
  11   0  -5-5.71464 196.946   4
  11   0  -5 46.0495 99.9963   2
 -11   0   5 113.717 163.108   1
 -11   0   5 205.979 137.559   3
 -11   0   3 121.707 170.826   4
  11   0  -3 108.434 205.808   4
  11   0  -3 251.542 138.018   2
 -11   0   3-153.312 201.521   1
 -11   0   3 49.6853 129.281   3
  11   0  -3-150.727 208.872   1
  11   0  -1-113.510 205.742   1
 -11   0   1 300.537 183.784   4
  11   0  -1-121.658 232.741   4
  11   0  -1 29.1311 102.899   2
 -11   0   1 110.934 117.363   3
 -11   0   1 81.0039 158.776   1
 -11   0  -1 119.168 186.024   1
 -11   0  -1 78.5769 189.057   4
  11   0   1 194.131 191.139   4
  11   0   1 238.339 137.069   2
 -11   0  -1-58.0655 121.385   3
  11   0   1 62.5250 205.163   1
  11   0   3 349.122 209.816   1
 -11   0  -3 160.719 167.397   1
 -11   0  -3 369.176 204.931   4
 -11   0  -3-56.8341 136.010   2
  11   0   3 27.1985 155.150   2
  11   0   3 171.527 137.015   3
 -11   0  -3 173.409 138.602   3
 -11   0  -5 8.32683 141.941   2
  11   0   5 416.962 192.617   2
  11   0   5 109.499 145.423   3
 -11   0  -5 55.7932 146.702   3
  11   0   7 827.085 228.596   2
  11   0   7 1531.76 257.475   3
 -11   0  -9 211.842 199.229   2
  11   0   9-302.940 237.987   2
  11   0   9-147.565 212.130   3
  11   0  11 218.835 234.142   2
 -11   0 -13-221.074 300.829   1
  11   0  13 154.474 294.167   2
  11  -1 -16 11249.3 816.141   4
  11   1 -16 10448.8 783.571   4
  11  -1 -16 9027.39 722.727   1
  11   1 -16 11109.5 773.804   1
  11  -1 -14 47657.5 1505.13   4
  11   1 -14 46422.7 1469.28   4
  11  -1 -14 48847.3 1500.66   1
  11   1 -14 45855.3 1442.72   1
  11  -1 -12 52525.7 1500.65   4
  11   1 -12 52779.3 1508.10   4
  11   1 -12 53651.0 1092.48   2
  11  -1 -12 51550.1 1470.25   1
  11   1 -12 55090.2 1529.74   1
  11  -1 -10 87429.5 1858.53   4
  11   1 -10 89105.6 1831.33   4
  11   1 -10 91674.8 1270.44   2
  11  -1 -10 91280.8 1877.82   1
  11   1 -10 87460.4 1789.14   1
  11  -1  -8 51398.3 1363.55   4
  11   1  -8 53011.2 1367.81   4
  11   1  -8 52859.6 851.511   2
  11  -1  -8 51716.6 1357.97   1
  11   1  -8 52285.5 1343.75   1
  11  -1  -6 174759. 2434.96   1
  11   1  -6 177892. 2420.61   1
 -11  -1   6 177544. 2403.83   4
  11  -1  -6 174314. 2460.64   4
  11   1  -6 188281. 2512.34   4
 -11  -1   6 180765. 2408.51   1
 -11   1   6 182477. 1653.50   3
 -11  -1   6 182698. 2239.33   3
  11  -1  -6 167412. 1911.76   2
  11   1  -6 175306. 1266.72   2
  11   1  -4 64660.3 696.022   2
  11  -1  -4 63764.5 1435.52   1
 -11   1   4 67480.0 1458.96   4
 -11  -1   4 68296.5 1468.77   4
  11   1  -4 71005.2 1509.24   1
  11  -1  -4 65334.3 1461.97   4
  11   1  -4 65957.6 1449.17   4
 -11   1   4 64509.5 1423.27   1
 -11  -1   4 63455.6 1395.03   1
 -11  -1   4 66283.1 1286.67   3
 -11   1   4 66794.1 870.677   3
  11  -1  -4 60604.0 1103.63   2
  11   1  -2 136745. 1056.15   2
 -11   1   2 121616. 1969.67   4
 -11  -1   2 122800. 1940.90   4
  11  -1  -2 124450. 2005.32   4
  11   1  -2 121202. 1950.96   4
  11  -1  -2 125340. 1993.67   1
  11   1  -2 137404. 2062.09   1
 -11  -1   2 118732. 1697.23   3
 -11   1   2 123912. 1961.50   1
 -11  -1   2 122248. 1912.55   1
 -11   1   2 126355. 1079.09   3
  11  -1  -2 132082. 1638.07   2
  11  -1   0 134871. 1667.36   2
  11   1   0 146395. 1255.17   2
 -11   1   0 140096. 2122.06   4
 -11  -1   0 134955. 2068.07   4
  11  -1   0 131207. 2009.82   4
  11   1   0 129660. 2062.37   4
 -11  -1   0 131357. 1769.80   3
  11  -1   0 133139. 1995.63   1
 -11   1   0 147880. 1220.64   3
  11   1   0 127785. 2010.29   1
 -11   1   0 136555. 2087.41   1
 -11  -1   0 144852. 2134.89   1
  11  -1   2 79111.0 1612.36   1
  11  -1   2 76784.7 1298.29   2
  11   1   2 75005.3 1563.68   1
 -11   1  -2 72548.2 1555.83   4
  11   1   2 79093.6 1070.49   2
 -11  -1  -2 75856.4 1559.17   4
 -11  -1  -2 69354.2 1264.64   3
 -11   1  -2 75051.3 1569.90   1
 -11  -1  -2 83578.8 1670.11   1
  11  -1   4 109113. 1595.30   2
  11   1   4 116906. 1497.35   2
  11   1   4 118321. 1905.56   3
  11  -1   4 112912. 1379.72   3
 -11   1  -4 110529. 1743.68   2
 -11  -1  -4 116736. 1383.16   2
  11  -1   6 93156.4 1593.72   2
  11   1   6 92116.4 1476.71   2
  11   1   6 88095.5 1744.78   3
  11  -1   6 90524.1 1383.50   3
 -11  -1  -6 95465.3 1614.02   3
 -11   1  -6 86831.7 1616.29   2
 -11  -1  -6 95784.3 1407.07   2
 -11  -1  -8 63015.5 1294.56   2
  11  -1   8 62665.1 1396.51   2
  11   1   8 62531.5 1370.03   2
  11  -1   8 60310.7 1298.08   3
 -11  -1  -8 59235.4 1309.55   3
 -11  -1 -10 44615.2 1160.08   2
  11   1  10 47316.3 1281.59   2
  11  -1  10 44917.7 1230.68   3
  11  -1  12 63656.1 1587.80   2
  11   1  12 62222.7 1614.92   2
  11  -1  14 3958.36 468.586   2
 -11   1 -14 3590.57 501.813   1
 -11  -1 -14 4122.37 565.644   1
  11  -2 -15 28131.1 1211.11   4
  11   2 -15 25881.4 1134.65   4
  11  -2 -15 30404.9 1223.02   1
  11   2 -15 26994.0 1140.47   1
  11  -2 -13 110962. 2251.52   4
  11   2 -13 110073. 2158.72   4
  11  -2 -13 110595. 2218.05   1
  11  -2 -11 36835.5 1254.47   4
  11   2 -11 35976.3 1194.04   4
  11  -2 -11 35871.0 1219.93   1
  11   2 -11 36029.9 1169.32   1
  11   2  -9 187293. 1213.58   2
  11  -2  -9 177818. 2559.40   4
  11   2  -9 184512. 2545.51   4
 -11   2   9 174951. 1737.41   3
  11  -2  -9 184347. 2608.88   1
  11   2  -9 184924. 2551.31   1
  11   2  -7 3887.08 422.342   1
  11  -2  -7 3624.97 401.037   4
  11   2  -7 2806.43 355.608   4
 -11   2   7 3548.33 192.210   3
 -11  -2   7 3273.27 373.825   3
 -11   2   7 3439.89 200.578   3
  11  -2  -7 3956.67 370.605   2
  11  -2  -7 2788.90 360.808   1
  11  -2  -5 226404. 2751.90   1
 -11  -2   5 215995. 2687.69   4
  11   2  -5 220621. 2684.21   1
  11  -2  -5 226951. 2787.36   4
  11   2  -5 217885. 2668.79   4
 -11  -2   5 212816. 2602.36   1
 -11  -2   5 225841. 2756.82   3
  11  -2  -5 228436. 2462.73   2
  11   2  -3 558.013 239.053   1
 -11   2   3 1044.05 257.003   4
 -11  -2   3 1565.89 267.433   4
  11  -2  -3 437.559 222.271   4
  11   2  -3 244.274 194.902   4
  11  -2  -3 152.448 175.449   2
 -11  -2   3 1850.42 299.639   1
 -11   2   3 1140.84 256.916   1
 -11  -2   3 32.7159 189.417   3
  11  -2  -3 34.3737 190.630   1
 -11   2   1 252018. 2878.92   4
 -11  -2   1 260670. 2870.50   4
  11  -2  -1 255145. 2884.62   4
  11   2  -1 246334. 2836.58   4
 -11   2   1 254541. 2856.70   1
 -11  -2   1 264484. 2876.25   1
  11   2  -1 246230. 2796.61   1
  11  -2  -1 248130. 2536.20   2
  11  -2   1 3029.79 328.481   2
  11   2   1 2851.01 374.305   1
 -11   2  -1 2783.92 349.010   4
 -11  -2  -1 2571.61 332.228   4
  11  -2   1 2989.73 354.650   4
 -11  -2  -1 2765.24 343.051   3
 -11   2  -1 2435.39 320.591   1
 -11  -2  -1 2365.66 314.914   1
  11  -2   1 2385.82 312.234   1
  11  -2   3 258935. 2632.27   2
  11  -2   3 280531. 3031.95   1
 -11   2  -3 262729. 3031.66   4
  11   2   3 272189. 3155.24   3
 -11  -2  -3 246472. 2702.45   3
 -11  -2  -3 276274. 1534.56   2
 -11   2  -3 267828. 3024.61   1
  11  -2   5 8089.70 501.860   2
  11  -2   5 8131.16 319.912   3
 -11  -2  -5 7433.85 509.636   3
 -11  -2  -5 8187.97 352.819   2
  11  -2   7 190355. 2437.53   2
 -11  -2  -7 189749. 2510.22   3
 -11  -2  -9 25272.9 795.823   2
  11  -2   9 23690.6 908.233   2
 -11  -2  -9 22892.9 906.655   3
  11  -2  11 126275. 2218.22   2
 -11  -2 -11 128187. 2270.29   3
  11  -2  13 6244.06 561.365   2
 -11   2 -13 6089.94 601.618   1
 -11  -2 -13 5239.83 588.779   1
  11  -3 -14 22217.8 1065.50   4
  11   3 -14 20660.4 980.120   4
  11  -3 -14 23228.3 1072.39   1
  11   3 -14 22137.2 989.432   1
  11   3 -12 1789.36 348.160   1
  11  -3 -12 2030.48 376.951   4
  11   3 -12 2007.40 343.150   4
  11  -3 -12 1839.40 370.835   1
  11   3 -10 21167.3 916.545   1
  11  -3 -10 18621.0 877.532   4
  11   3 -10 20825.6 926.786   4
 -11  -3  10 18215.8 927.068   3
  11  -3 -10 21451.0 931.212   1
  11  -3  -8 6854.79 532.664   1
  11   3  -8 8182.46 566.457   1
  11  -3  -8 5994.40 507.954   4
  11   3  -8 6990.81 534.189   4
 -11  -3   8 8322.36 635.094   3
  11  -3  -8 6818.47 529.963   2
  11  -3  -6 19885.4 850.155   1
  11  -3  -6 19972.6 861.641   4
  11   3  -6 22436.1 877.930   1
  11   3  -6 20045.4 837.962   4
 -11  -3   6 20009.8 938.038   3
  11  -3  -6 19814.1 842.574   2
 -11  -3   4 21724.3 858.152   4
  11  -3  -4 22929.6 886.355   1
  11  -3  -4 20715.8 846.941   4
  11   3  -4 21596.5 870.846   4
 -11  -3   4 20442.2 816.668   1
  11   3  -4 21122.2 858.496   1
  11  -3  -4 22383.9 872.750   2
 -11   3   2 26299.7 939.553   4
 -11  -3   2 28925.2 970.522   4
  11  -3  -2 31921.5 1036.37   4
  11   3  -2 29539.6 995.934   4
 -11   3   2 29560.3 999.340   1
 -11  -3   2 27059.8 931.210   1
 -11  -3   2 30897.5 1110.57   3
  11  -3  -2 32129.2 1030.01   1
  11   3  -2 30031.5 996.751   1
  11  -3  -2 29950.9 999.637   2
  11  -3   0 24094.3 888.398   2
 -11   3   0 22091.3 869.220   4
 -11  -3   0 22416.5 878.886   4
  11  -3   0 23507.8 874.668   4
 -11   3   0 22601.6 889.492   1
 -11  -3   0 24493.0 991.740   3
 -11  -3   0 22212.6 869.804   1
  11  -3   0 22023.3 847.393   1
  11  -3   2 15151.3 715.442   2
  11  -3   2 15072.6 717.873   1
 -11   3  -2 15212.5 750.467   4
 -11  -3  -2 16054.5 807.873   3
 -11   3  -2 16052.7 757.192   1
  11  -3   4 18783.5 811.596   2
 -11  -3  -4 20710.7 914.768   3
  11  -3   6 5383.38 462.491   2
 -11  -3  -6 5125.80 485.337   3
  11  -3   8 24719.2 966.110   2
 -11  -3  -8 26219.6 1052.76   3
  11  -3  10 4639.21 511.212   2
 -11  -3 -10 4111.72 504.989   1
 -11  -3 -10 4859.14 529.316   3
  11   4 -11 3796.80 441.059   1
  11  -4 -11 2711.05 430.793   4
  11   4 -11 3399.59 432.300   4
  11  -4 -11 3196.50 439.133   1
  11  -4  -9 10637.7 675.702   1
  11   4  -9 10316.5 641.728   1
  11  -4  -9 10044.5 671.466   4
  11   4  -9 9013.86 612.111   4
 -11  -4   9 9089.99 730.597   3
  11  -4  -9 10472.5 731.604   2
  11   4  -7 1635.15 286.309   1
  11  -4  -7 2499.58 359.865   1
  11  -4  -7 1999.71 336.425   4
  11  -4  -7 1947.43 375.428   2
  11   4  -7 1632.13 304.840   4
 -11  -4   7 2003.85 426.023   3
  11  -4  -5 15205.5 750.815   4
  11  -4  -5 14911.7 742.255   1
  11   4  -5 14596.1 721.520   4
 -11  -4   5 14819.8 898.128   3
  11   4  -5 13349.6 676.690   1
  11  -4  -5 14152.4 795.971   2
  11  -4  -3 3188.24 379.132   4
  11   4  -3 2343.25 349.164   1
  11  -4  -3 2975.24 371.773   1
 -11  -4   3 2487.33 433.768   3
  11  -4  -3 2421.06 379.939   2
  11  -4  -1 19461.5 815.515   4
 -11  -4   1 20030.3 1012.08   3
  11  -4  -1 20301.7 819.571   1
  11  -4  -1 19074.5 896.105   2
  11  -4   1 182.968 260.142   2
  11  -4   1 109.730 220.997   1
 -11  -4  -1 113.686 287.471   3
  11  -4   3 18234.1 847.885   2
 -11  -4  -3 19737.4 978.044   3
  11  -4   5 3502.19 449.607   2
 -11  -4  -5 3605.22 484.607   3
  11  -4   7 14864.1 795.381   2
 -11  -4  -7 13804.5 830.605   3
 -11  -5   2 80506.6 2170.15   3
  11  -5  -2 85791.5 2017.22   2
  11  -5   0 55881.3 1589.55   2
 -11  -5   0 59669.1 1835.38   3
  12   0 -14 64500.4 1778.60   4
  12   0 -14 65339.8 1783.56   1
  12   0 -12 60975.2 1663.04   4
  12   0 -12 58406.4 1209.89   2
  12   0 -12 60542.5 1645.13   1
  12   0 -10 73179.4 1734.76   4
  12   0 -10 75239.3 1765.37   1
  12   0  -8 166611. 2507.31   4
  12   0  -8 178407. 2631.31   1
  12   0  -6 84600.4 1763.25   1
  12   0  -6 79720.6 1736.58   4
 -12   0   6 80937.4 1351.00   3
  12   0  -6 76232.4 1109.24   2
  12   0  -4 236877. 2879.36   4
 -12   0   4 242255. 2194.21   3
  12   0  -2 55995.2 916.129   2
  12   0  -2 56869.0 1428.77   4
  12   0  -2 61819.9 1470.20   1
 -12   0   2 59871.9 1074.60   3
  12   0   0 128383. 1449.73   2
  12   0   0 135746. 2207.03   4
 -12   0   0 125477. 1537.89   3
  12   0   0 133571. 2153.91   1
  12   0   2 30359.2 770.801   2
 -12   0  -2 28165.9 750.976   3
  12   0   4 146570. 1804.75   2
  12   0   4 145121. 1945.21   3
 -12   0  -4 143297. 1709.06   3
 -12   0  -4 147768. 1870.62   2
  12   0   6 3120.04 327.547   2
  12   0   6 2300.88 308.223   3
 -12   0  -6 2829.38 313.710   2
  12   0   8 209893. 2482.34   2
 -12   0  -8 204173. 2532.61   2
  12   0  10 567.960 262.443   2
  12   0  12 104892. 2088.87   2
  12   1 -15 2907.37 508.728   4
  12  -1 -15 2255.86 438.245   4
  12  -1 -15 2819.03 450.888   1
  12   1 -15 3628.92 521.058   1
  12  -1 -13 70863.4 1853.94   4
  12   1 -13 65156.9 1738.35   4
  12  -1 -13 73610.8 1887.04   1
  12   1 -13 62058.6 1686.31   1
  12  -1 -11 13019.8 780.856   4
  12   1 -11 11825.3 733.844   4
  12   1 -11 12166.5 505.645   2
  12  -1 -11 11565.0 724.326   1
  12   1 -11 12871.9 751.369   1
  12  -1  -9 78488.3 1795.77   4
  12   1  -9 75435.0 1709.03   4
  12   1  -9 79164.6 1100.67   2
  12  -1  -9 80011.7 1791.49   1
  12   1  -9 78717.2 1757.15   1
  12  -1  -7 20967.7 911.714   1
  12   1  -7 20864.5 895.042   1
  12  -1  -7 22257.6 960.393   4
  12   1  -7 20819.5 896.678   4
 -12   1   7 19682.7 584.978   3
 -12  -1   7 18783.8 772.072   3
  12  -1  -7 19202.4 695.117   2
  12   1  -7 18475.4 449.270   2
  12   1  -5 89423.6 883.068   2
  12  -1  -5 91199.2 1801.63   1
  12   1  -5 85795.9 1756.20   1
  12  -1  -5 89066.0 1799.88   4
  12   1  -5 84370.2 1751.48   4
 -12  -1   5 85114.3 1577.95   3
 -12   1   5 87197.3 1088.58   3
  12  -1  -5 80647.5 1323.57   2
  12   1  -3 34086.1 532.720   2
  12  -1  -3 33321.6 1093.00   4
  12  -1  -3 34271.2 1101.45   1
  12   1  -3 33637.3 1113.32   4
  12   1  -3 33308.8 1094.37   1
 -12  -1   3 36519.8 993.367   3
 -12   1   3 35413.0 636.031   3
  12  -1  -3 32599.9 833.803   2
  12  -1  -1 124293. 1665.53   2
  12   1  -1 125777. 1117.53   2
  12  -1  -1 129301. 2165.17   4
  12   1  -1 116197. 1993.57   4
 -12  -1   1 124184. 1813.71   3
  12   1  -1 134544. 2167.39   1
 -12   1   1 125195. 1132.16   3
  12  -1   1 74208.6 1290.42   2
  12   1   1 73243.8 975.811   2
  12  -1   1 75035.8 1631.67   4
  12   1   1 73407.9 1637.98   4
 -12  -1  -1 74526.7 1389.80   3
 -12   1  -1 78563.8 948.144   3
  12  -1   1 73145.7 1598.48   1
  12   1   1 76857.4 1659.93   1
  12  -1   3 98849.1 1529.57   2
  12  -1   3 111876. 2009.37   1
  12   1   3 109059. 2006.05   1
  12   1   3 111883. 1394.97   2
 -12  -1  -3 103789. 1644.75   3
 -12  -1  -3 104749. 1261.11   2
  12  -1   5 54224.2 1222.04   2
  12   1   5 56928.2 1125.95   2
  12   1   5 52978.9 1365.65   3
  12  -1   5 58050.9 1091.05   3
 -12  -1  -5 56564.8 1244.02   3
 -12   1  -5 57453.2 1361.56   2
 -12  -1  -5 56626.8 1059.54   2
  12  -1   7 61516.6 1355.77   2
 -12  -1  -7 61437.2 1355.12   3
 -12  -1  -7 60242.4 1221.06   2
 -12  -1  -9 35104.0 1031.49   2
  12  -1   9 38300.3 1153.46   2
  12   1   9 35171.7 1073.76   2
  12  -1   9 32511.6 1028.49   3
 -12  -1  -9 35750.8 1106.12   3
  12  -1  11 37740.6 1193.54   2
 -12   1 -13 30143.5 1279.85   1
 -12  -1 -13 31628.7 1322.86   1
  12  -2 -14 416.770 312.974   4
  12   2 -14 1260.57 346.805   4
  12  -2 -14 726.042 352.763   1
  12   2 -14 432.692 274.741   1
  12  -2 -12 4667.71 523.334   4
  12   2 -12 4535.59 522.277   4
  12  -2 -12 3611.21 491.134   1
  12   2 -12 3803.00 490.207   1
  12  -2 -10 428.008 253.647   1
  12   2 -10 384.739 280.369   1
  12  -2 -10 269.019 257.279   4
  12   2 -10 148.063 238.950   4
  12  -2  -8 19617.9 889.982   1
  12   2  -8 20135.9 900.095   1
  12  -2  -8 19089.2 898.607   4
  12   2  -8 21798.9 946.603   4
 -12   2   8 20645.5 481.686   3
 -12  -2   8 20803.1 895.375   3
 -12   2   8 19157.9 491.276   3
  12  -2  -8 18648.1 753.933   2
  12  -2  -6 85.3534 201.698   4
  12   2  -6 245.757 230.921   4
  12  -2  -6 361.553 193.389   2
  12  -2  -6 598.041 246.756   1
  12   2  -6 210.967 223.276   1
 -12  -2   6 376.075 223.334   3
  12  -2  -4 28799.8 1029.53   1
  12  -2  -4 28485.2 1023.93   4
  12   2  -4 27417.4 1011.62   4
  12   2  -4 26507.0 985.680   1
 -12  -2   4 27200.8 987.631   3
  12  -2  -4 26203.5 866.503   2
  12  -2  -2 1581.61 302.827   1
  12  -2  -2 1686.09 296.019   4
  12   2  -2 1055.42 264.695   4
  12   2  -2 1826.85 316.335   1
 -12  -2   2 1570.81 309.096   3
  12  -2  -2 1900.66 276.722   2
  12  -2   0 8393.90 513.312   2
  12  -2   0 6968.69 535.788   4
  12   2   0 7774.57 571.684   4
 -12  -2   0 7642.31 528.202   3
  12  -2   0 6675.12 526.753   1
  12   2   0 6745.45 522.118   1
  12  -2   2 201.422 188.148   2
  12   2   2-26.2181 218.173   1
 -12  -2  -2-147.849 205.251   3
  12  -2   2 184.555 212.914   1
  12  -2   4 10211.0 577.288   2
 -12  -2  -4 10224.2 348.286   2
 -12  -2  -6 362.362 146.820   2
  12  -2   6 696.319 261.999   2
 -12  -2  -6 884.239 278.831   3
  12  -2   8 25178.3 954.835   2
 -12  -2  -8 24871.1 961.802   3
  12  -2  10 233.796 279.372   2
 -12  -2 -10 261.297 262.078   3
  12  -2  12 8142.28 633.929   2
 -12  -2 -12 8154.77 724.147   1
  12   3 -11 8545.01 642.043   1
  12  -3 -11 7634.12 625.852   4
  12   3 -11 7978.14 638.251   4
 -12  -3  11 6616.20 592.531   3
  12  -3 -11 7953.72 646.369   1
  12   3  -9 90706.4 1891.74   1
  12  -3  -9 88632.2 1950.21   4
  12   3  -9 88692.0 1899.31   4
 -12  -3   9 85098.0 1988.56   3
  12  -3  -9 90611.5 1847.58   2
  12  -3  -7 5524.10 531.171   1
  12   3  -7 5626.79 523.285   1
  12  -3  -7 5931.71 530.735   4
  12   3  -7 5259.38 503.954   4
 -12  -3   7 5332.56 555.482   3
  12  -3  -7 6304.12 529.247   2
  12  -3  -5 88058.7 1804.85   1
  12  -3  -5 91737.4 1858.87   4
  12   3  -5 84937.4 1747.04   4
  12   3  -5 92826.5 1830.11   1
 -12  -3   5 87581.5 1964.98   3
  12  -3  -5 84149.3 1715.40   2
  12  -3  -3 18065.5 815.605   4
  12   3  -3 17383.5 812.156   4
  12  -3  -3 18545.3 815.719   1
 -12  -3   3 17496.3 871.195   3
  12   3  -3 18732.0 827.502   1
  12  -3  -3 18099.8 811.767   2
  12  -3  -1 145011. 2213.45   2
  12   3  -1 145073. 2341.35   1
  12  -3  -1 145209. 2292.62   4
 -12  -3   1 143567. 2459.11   3
  12  -3  -1 143505. 2242.56   1
  12  -3   1 62132.2 1483.71   2
  12  -3   1 59436.6 1456.64   1
  12  -3   3 135499. 2144.72   2
 -12  -3  -3 130527. 2229.37   3
  12  -3   5 34751.6 1127.78   2
 -12  -3  -5 37349.5 1248.68   3
  12  -3   7 60684.3 1495.98   2
 -12  -3  -7 66788.7 1702.18   3
  12  -3   9 13140.3 760.383   2
 -12  -3  -9 12477.1 789.004   3
  12  -4  -8 89246.4 1919.72   1
  12  -4  -8 90638.1 1955.03   4
  12   4  -8 90721.9 1937.58   4
  12   4  -8 92204.8 1942.26   1
 -12  -4   8 86955.8 2169.15   3
  12  -4  -8 95723.8 2116.62   2
  12  -4  -6 22731.3 973.148   4
  12  -4  -6 22681.8 961.010   1
  12   4  -6 23715.8 969.741   4
 -12  -4   6 23975.3 1134.13   3
  12   4  -6 24017.8 970.982   1
  12  -4  -6 21629.8 992.785   2
  12  -4  -4 121500. 2154.15   4
  12   4  -4 120148. 2146.40   4
  12  -4  -4 125864. 2183.82   1
  12   4  -4 116878. 2069.07   1
  12  -4  -4 122515. 2284.14   2
  12   4  -2 8269.40 599.756   1
  12  -4  -2 7842.90 556.404   4
 -12  -4   2 8140.96 689.307   3
  12  -4  -2 7839.48 574.146   1
  12  -4  -2 7671.68 607.778   2
  12  -4   0 112938. 2108.64   2
 -12  -4   0 113406. 2360.51   3
  12  -4   2 4272.89 468.315   2
 -12  -4  -2 5937.87 620.411   3
  12  -4   4 122079. 2233.73   2
 -12  -4  -4 122567. 2443.45   3
  12  -4   6 1545.93 333.841   2
 -12  -4  -6 1310.29 351.364   3
  13   0 -13 137.163 274.996   1
  13   0 -13-71.2649 317.698   4
  13   0 -11-43.1407 273.230   1
  13   0 -11-353.434 284.755   4
  13   0 -11 72.6165 167.192   2
  13   0  -9 37.2194 216.360   1
  13   0  -9 195.735 222.783   4
  13   0  -9 7.29627 152.149   2
 -13   0   9-53.6278 199.365   3
  13   0  -7 119.395 215.295   4
  13   0  -7-159.127 236.232   1
  13   0  -7 31.9776 121.302   2
 -13   0   7-50.9669 166.854   3
  13   0  -5 339.509 242.929   4
  13   0  -5-133.689 135.049   2
  13   0  -5-9.90213 228.269   1
 -13   0   5-225.239 165.756   3
  13   0  -3 292.656 259.237   1
  13   0  -3 92.0380 264.259   4
  13   0  -3 21.2726 120.126   2
 -13   0   3 30.7576 157.185   3
  13   0  -1 374.965 258.328   4
  13   0  -1 234.113 142.679   2
  13   0  -1-109.023 273.856   1
 -13   0   1 1.00388 149.076   3
  13   0   1 677.339 259.929   1
  13   0   1 165.570 221.098   4
  13   0   1 14.7948 135.515   2
 -13   0  -1 247.143 159.577   3
  13   0   3 204.984 176.522   2
  13   0   3 396.345 264.695   1
 -13   0  -3 135.415 162.893   3
 -13   0  -5-36.3106 172.362   2
  13   0   5-188.433 176.389   2
  13   0   5-67.1326 167.191   3
 -13   0  -5-130.631 192.367   3
 -13   0  -7 257.597 209.460   2
  13   0   7 58.4169 200.652   2
  13   0   7 65.9874 220.232   3
  13   0   9 93.7577 237.366   2
  13   0  11 132.382 261.603   2
  13  -1 -14 4680.93 557.511   4
  13   1 -14 5215.57 600.823   4
  13  -1 -14 4890.65 578.280   1
  13   1 -14 4884.10 574.736   1
  13  -1 -12 97083.9 2138.75   4
  13   1 -12 106758. 2239.26   4
  13  -1 -12 98883.6 2160.08   1
  13   1 -12 105543. 2225.20   1
  13  -1 -10 2462.47 433.913   1
  13  -1 -10 2204.11 399.114   4
  13   1 -10 2487.02 398.325   4
  13   1 -10 2202.72 207.925   2
  13   1 -10 3135.03 443.087   1
  13  -1  -8 90641.0 1967.69   1
  13   1  -8 89926.6 1934.56   1
  13  -1  -8 90222.0 1962.39   4
  13   1  -8 95461.8 2012.65   4
  13   1  -8 93036.7 1101.90   2
 -13   1   8 98984.5 1417.29   3
 -13  -1   8 92097.3 1759.60   3
  13  -1  -8 91499.8 1547.03   2
  13   1  -8 86820.5 994.048   2
  13   1  -6 5623.86 248.326   2
  13  -1  -6 6524.10 551.022   1
  13   1  -6 5692.14 533.816   1
  13  -1  -6 6143.52 533.899   4
  13   1  -6 5314.31 524.971   4
 -13  -1   6 6053.98 480.343   3
 -13   1   6 6309.48 323.583   3
  13  -1  -6 5117.44 369.170   2
  13   1  -4 98283.2 898.561   2
  13  -1  -4 100340. 1976.35   1
  13  -1  -4 93214.2 1930.36   4
  13   1  -4 95178.2 1959.76   4
  13   1  -4 98283.0 1969.71   1
 -13  -1   4 102082. 1719.33   3
  13  -1  -4 90834.0 1420.17   2
  13  -1  -2 8228.76 462.210   2
  13   1  -2 8967.46 300.698   2
  13  -1  -2 8947.46 629.452   4
  13   1  -2 7789.98 586.018   4
  13   1  -2 8838.91 611.864   1
 -13  -1   2 9509.79 541.452   3
  13  -1   0 169004. 1965.42   2
  13   1   0 165932. 1406.10   2
  13  -1   0 159483. 2480.09   4
  13   1   0 154296. 2443.70   4
 -13  -1   0 168600. 2165.10   3
 -13   1   0 173381. 1377.51   3
  13  -1   0 162626. 2486.97   1
  13   1   0 156841. 2448.43   1
  13  -1   2 8276.10 611.722   1
  13  -1   2 7827.96 447.978   2
  13   1   2 7398.60 366.623   2
 -13  -1  -2 7785.60 484.084   3
  13  -1   4 135599. 1874.24   2
  13   1   4 138833. 2256.89   3
 -13  -1  -4 131663. 1946.16   3
 -13  -1  -4 136594. 1629.00   2
  13  -1   6 27008.5 915.057   2
  13   1   6 26613.8 843.670   2
 -13  -1  -6 24463.5 863.360   3
 -13  -1  -6 25410.3 779.984   2
  13  -1   8 66229.6 1504.63   2
 -13  -1  -8 62995.7 1428.65   3
  13  -1  10 27752.8 1031.87   2
  13   1  10 29413.4 1048.07   2
  13  -1  12 61496.9 1644.57   2
  13   1  12 60590.9 1637.85   2
  13  -2 -13 45195.6 1517.69   4
  13   2 -13 40698.4 1428.98   4
  13  -2 -13 42794.3 1450.18   1
  13   2 -13 43052.8 1452.34   1
  13  -2 -11 59709.1 1688.81   4
  13   2 -11 62232.7 1708.59   4
 -13  -2  11 59443.6 1619.64   3
  13  -2 -11 60091.7 1667.45   1
  13  -2  -9 82658.8 1923.28   1
  13   2  -9 81153.3 1870.50   1
  13  -2  -9 82752.5 1943.91   4
  13   2  -9 80571.5 1880.95   4
  13  -2  -9 80173.4 1621.69   2
  13  -2  -7 99377.1 2051.86   1
  13   2  -7 101727. 2036.04   1
  13  -2  -7 100620. 2077.45   4
  13   2  -7 100931. 2051.65   4
 -13  -2   7 100863. 1997.85   3
  13  -2  -7 94268.6 1705.07   2
  13  -2  -5 128239. 2254.58   1
  13  -2  -5 128270. 2272.57   4
  13   2  -5 138161. 2379.74   4
  13   2  -5 135043. 2323.73   1
 -13  -2   5 131584. 2223.84   3
  13  -2  -5 122106. 1880.84   2
  13  -2  -3 134760. 2279.52   4
  13   2  -3 129680. 2282.97   4
 -13  -2   3 132560. 2182.91   3
  13   2  -3 133752. 2295.30   1
  13  -2  -3 134021. 1956.69   2
  13  -2  -1 71457.8 1436.65   2
  13  -2  -1 65848.1 1587.57   4
  13   2  -1 65274.8 1606.83   4
 -13  -2   1 70180.6 1570.74   3
  13  -2  -1 67887.7 1589.20   1
  13   2  -1 65061.7 1590.72   1
  13  -2   1 122871. 2187.47   1
  13  -2   1 120158. 1824.80   2
  13  -2   3 32404.1 987.145   2
  13  -2   3 33050.1 1187.04   1
 -13  -2  -3 34092.5 1102.56   3
  13  -2   5 104053. 1798.05   2
 -13  -2  -5 103803. 1910.80   3
  13  -2   7 38645.6 1198.13   2
 -13  -2  -7 33914.8 1147.66   3
  13  -2   9 97275.1 1919.85   2
 -13  -2  -9 96107.9 1923.97   3
  13  -3 -10-98.1995 282.729   1
  13  -3 -10 269.554 322.931   4
  13  -3 -10-161.601 289.205   2
  13   3 -10 217.737 262.161   4
  13   3 -10 54.7384 266.947   1
 -13  -3  10 28.2257 299.215   3
  13  -3  -8 42758.3 1382.05   1
  13   3  -8 41989.2 1347.18   1
  13  -3  -8 43521.2 1415.29   4
  13   3  -8 39268.8 1326.45   4
 -13  -3   8 42726.0 1455.03   3
  13  -3  -8 38289.3 1239.89   2
  13   3  -6 277.291 265.747   1
  13  -3  -6 217.823 257.827   4
  13   3  -6-17.4216 243.149   4
  13  -3  -6 225.073 261.336   2
 -13  -3   6-43.8156 265.362   3
  13  -3  -6 556.390 281.730   1
  13  -3  -4 42261.9 1322.90   4
  13   3  -4 37838.4 1232.08   4
  13  -3  -4 43897.5 1344.83   1
 -13  -3   4 39492.0 1308.25   3
  13   3  -4 39638.3 1247.72   1
  13  -3  -4 41688.7 1239.92   2
  13   3  -2-365.558 290.198   1
  13  -3  -2 518.173 270.436   4
  13   3  -2-93.9916 249.950   4
  13  -3  -2 732.241 279.629   2
  13  -3  -2-114.465 218.867   1
 -13  -3   2-243.959 269.149   3
  13  -3   0 35780.6 1148.01   2
  13   3   0 31908.8 1166.69   1
 -13  -3   0 31465.1 1152.05   3
  13  -3   0 34967.4 1173.91   1
  13  -3   2 2929.95 373.277   2
  13  -3   2 2616.56 385.823   1
 -13  -3  -2 2521.24 405.875   3
  13  -3   4 36527.7 1160.79   2
 -13  -3  -4 35703.4 1215.18   3
  13  -3   6 3901.27 433.528   2
 -13  -3  -6 3853.22 461.406   3
  13  -3   8 25653.2 1057.73   2
 -13  -3  -8 25830.8 1099.51   3
  13  -4  -5 25002.9 1030.20   4
  13   4  -5 26839.1 1077.83   4
  13  -4  -5 26428.9 1052.37   1
 -13  -4   5 27961.7 1237.55   3
  13   4  -5 27004.9 1079.61   1
  13  -4  -5 26689.0 1109.88   2
  13   4  -3 16687.6 856.108   1
  13  -4  -3 16458.9 855.305   4
 -13  -4   3 15977.1 950.993   3
  13  -4  -3 16375.8 837.039   1
  13  -4  -3 17630.4 900.321   2
  13  -4  -1 8635.64 656.224   2
  13  -4  -1 9262.52 654.092   1
 -13  -4   1 9854.33 750.784   3
  13  -4   1 10425.9 702.834   2
 -13  -4  -1 13859.7 898.406   3
  13  -4   3 3224.52 433.839   2
 -13  -4  -3 3655.98 507.135   3
  14   0 -12 88879.2 2131.88   4
  14   0 -12 89703.2 2126.09   1
  14   0 -10 68877.5 1831.47   1
  14   0 -10 68360.6 1848.08   4
  14   0 -10 65305.8 1211.82   2
  14   0  -8 115304. 2313.70   4
 -14   0   8 116210. 1815.39   3
  14   0  -8 109270. 1456.43   2
  14   0  -6 55264.1 1559.75   1
  14   0  -6 55347.6 1562.97   4
 -14   0   6 56658.1 1209.91   3
  14   0  -6 53801.1 1001.01   2
  14   0  -4 131950. 1512.34   2
  14   0  -4 121603. 2294.96   4
  14   0  -4 126151. 2309.14   1
 -14   0   4 136545. 1793.99   3
  14   0  -2 131575. 1558.73   2
  14   0  -2 121820. 2306.09   4
  14   0  -2 122070. 2287.67   1
 -14   0   2 128411. 1678.59   3
  14   0   0 121391. 1511.26   2
  14   0   0 119676. 2250.99   4
 -14   0   0 120233. 1588.36   3
  14   0   0 123794. 2276.76   1
  14   0   2 221655. 2196.85   2
  14   0   4 107001. 1661.51   2
 -14   0  -4 100311. 1523.38   3
  14   0   6 115786. 1806.64   2
  14   0   8 71063.1 1561.53   2
  14   0  10 67818.7 1599.02   2
  14   1 -13 19159.4 1041.57   4
  14   1 -13 19893.2 1053.95   1
  14   1 -11 36229.3 1347.55   1
  14  -1 -11 36238.1 1342.68   4
  14   1 -11 37416.9 1391.72   4
 -14  -1  11 38879.9 1265.30   3
  14  -1 -11 37873.9 1395.34   1
  14  -1  -9 17876.5 938.225   1
  14   1  -9 17900.1 936.599   1
  14  -1  -9 20509.8 1016.92   4
  14   1  -9 18599.3 971.237   4
 -14  -1   9 18492.9 851.273   3
 -14   1   9 19951.1 672.987   3
  14  -1  -9 17091.3 705.583   2
  14   1  -7 65788.1 817.344   2
  14  -1  -7 64606.6 1704.35   1
  14   1  -7 67553.2 1726.02   1
  14  -1  -7 66613.3 1751.76   4
  14   1  -7 64498.2 1699.30   4
 -14  -1   7 70321.8 1523.58   3
 -14   1   7 65694.1 1066.48   3
  14  -1  -7 62710.8 1263.77   2
  14   1  -5 8302.66 268.029   2
  14  -1  -5 9026.93 673.156   1
  14  -1  -5 8215.32 636.462   4
  14   1  -5 8605.24 665.383   4
  14   1  -5 9361.03 683.106   1
 -14  -1   5 8717.82 552.074   3
 -14   1   5 8468.80 360.054   3
  14  -1  -5 8492.75 476.748   2
  14  -1  -3 66123.5 1240.69   2
  14   1  -3 70144.9 776.091   2
  14  -1  -3 68095.5 1686.33   4
  14   1  -3 72062.5 1772.67   4
 -14  -1   3 68535.3 1464.09   3
 -14   1   3 69280.2 901.571   3
  14  -1  -1 7576.09 434.751   2
  14   1  -1 7468.85 292.651   2
  14  -1  -1 6551.65 574.851   4
  14   1  -1 7926.93 611.140   4
 -14  -1   1 8170.54 519.250   3
  14  -1  -1 6669.37 550.776   1
 -14   1   1 7427.55 299.483   3
  14   1  -1 7469.04 601.278   1
  14  -1   1 51864.9 1501.42   1
  14   1   1 57202.0 1588.04   1
  14  -1   1 54052.1 1172.86   2
  14   1   1 58721.7 934.013   2
 -14  -1  -1 56277.9 1288.35   3
  14  -1   3 3996.82 363.466   2
  14  -1   3 3967.69 469.153   1
  14   1   3 4340.05 500.472   1
  14   1   3 4262.21 307.451   2
 -14  -1  -3 4087.33 381.480   3
  14   1   5 60354.9 1209.07   2
 -14  -1  -5 58068.0 1351.97   3
  14  -1   7 425.184 242.893   2
  14   1   7 256.402 231.442   2
 -14  -1  -7 443.001 230.882   3
  14  -1   9 44423.0 1263.50   2
  14   1   9 46871.4 1272.09   2
  14  -2 -10 2233.82 441.031   1
  14  -2 -10 2434.35 449.828   4
  14   2 -10 2086.06 401.085   4
  14  -2 -10 1870.41 339.969   2
  14   2 -10 1932.64 410.033   1
 -14  -2  10 2797.97 446.260   3
  14  -2  -8 8671.72 658.355   1
  14   2  -8 10032.4 716.103   1
  14  -2  -8 8661.36 679.948   4
  14   2  -8 8450.07 652.917   4
 -14  -2   8 8499.33 645.583   3
  14  -2  -8 7616.64 530.474   2
  14  -2  -6-110.471 257.195   4
  14   2  -6 274.519 248.346   4
  14  -2  -6 112.187 218.074   2
  14  -2  -6 259.855 267.355   1
 -14  -2   6 212.785 254.317   3
  14   2  -6 734.514 315.103   1
  14  -2  -4 7913.53 628.183   4
  14   2  -4 7145.92 606.615   4
  14  -2  -4 7754.18 618.602   1
 -14  -2   4 8557.08 607.198   3
  14  -2  -4 6926.40 504.705   2
  14  -2  -2 1401.69 337.357   4
  14   2  -2 1820.91 390.825   4
  14  -2  -2 1334.54 287.910   2
  14  -2  -2 1731.91 366.721   1
 -14  -2   2 1080.66 294.195   3
  14   2  -2 1313.98 303.374   1
  14  -2   0 6488.13 474.581   2
  14   2   0 7261.73 610.729   1
  14  -2   0 6609.89 573.921   4
 -14  -2   0 6879.41 543.472   3
  14  -2   0 7150.26 577.657   1
  14  -2   2 6965.29 513.202   2
  14  -2   2 5354.08 543.513   1
  14   2   2 6090.02 579.275   1
 -14  -2  -2 6729.29 542.148   3
  14  -2   4 9251.54 572.771   2
 -14  -2  -4 9298.12 618.593   3
  14  -2   6-47.3977 249.605   2
 -14  -2  -6-163.390 274.479   3
  14  -2   8 6748.56 536.728   2
 -14  -2  -8 6910.81 566.936   3
  14  -3  -9 5972.87 598.646   1
  14   3  -9 6694.42 621.513   1
  14  -3  -9 5463.68 567.909   4
  14   3  -9 6176.34 608.058   4
 -14  -3   9 7675.20 712.961   3
  14  -3  -9 6476.42 559.076   2
  14  -3  -7 105800. 2228.80   4
  14   3  -7 105765. 2232.05   4
  14   3  -7 110709. 2256.67   1
 -14  -3   7 106069. 2317.08   3
  14  -3  -7 102688. 2010.40   2
  14  -3  -5 10.7150 256.490   1
  14  -3  -5 31.5139 260.478   4
  14   3  -5 310.034 262.449   1
  14   3  -5 235.540 274.685   4
  14  -3  -5 225.328 266.681   2
 -14  -3   5 169.911 302.631   3
  14  -3  -3 114374. 2069.43   2
  14  -3  -3 103549. 2117.14   4
  14   3  -3 108960. 2186.73   4
 -14  -3   3 117641. 2330.47   3
  14  -3  -3 110236. 2175.75   1
  14   3  -3 109023. 2173.81   1
  14  -3  -1 338.493 251.356   1
  14  -3  -1 419.327 245.711   4
  14  -3  -1 397.771 279.230   2
 -14  -3   1 786.860 321.875   3
  14  -3   1 73500.0 1618.63   2
  14  -3   1 77871.9 1824.34   1
  14  -3   3 42.1388 245.340   2
 -14  -3  -3 203.730 322.410   3
  14  -3   5 84734.2 1789.59   2
 -14  -3  -5 88687.1 1973.13   3
  15   0 -11-561.628 399.148   1
  15   0 -11 26.7577 343.801   4
 -15   0  11 234.081 247.240   3
  15   0  -9 199.203 311.132   4
  15   0  -9 122.482 153.316   2
  15   0  -9-566.288 358.241   1
 -15   0   9-223.509 224.509   3
  15   0  -7 240.455 311.984   4
  15   0  -7 412.437 172.594   2
  15   0  -7 309.845 245.040   1
 -15   0   7-116.644 210.472   3
  15   0  -5-105.955 303.228   4
  15   0  -5 46.2987 145.534   2
 -15   0   5 53.6097 173.798   3
  15   0  -5-9.51914 286.747   1
  15   0  -3-238.869 269.618   4
  15   0  -3 61.4512 142.487   2
 -15   0   3-160.827 170.319   3
  15   0  -1-255.250 285.243   4
  15   0  -1 147.057 143.466   2
 -15   0   1 155.642 167.443   3
  15   0  -1-510.977 331.252   1
  15   0   1-103.934 158.064   2
  15   0   1 174.219 278.624   1
 -15   0  -1 194.270 167.058   3
  15   0   3-139.003 303.037   1
  15   0   3 172.171 172.386   2
 -15   0  -3 24.2407 170.818   3
  15   0   5 2.67064 194.910   2
  15   0   7 471.733 253.524   2
  15  -1 -10 43600.3 1506.17   1
  15   1 -10 45777.8 1565.70   1
  15  -1 -10 49798.5 1625.65   4
  15   1 -10 43904.7 1550.04   4
 -15  -1  10 48335.0 1408.15   3
  15  -1 -10 42436.4 1114.06   2
  15  -1  -8 34710.0 1321.67   1
  15   1  -8 31190.1 1247.83   1
  15  -1  -8 32653.5 1284.00   4
  15   1  -8 33629.2 1314.45   4
 -15  -1   8 29793.0 1059.29   3
  15  -1  -8 31360.6 940.428   2
  15  -1  -6 110253. 2303.92   1
  15  -1  -6 113910. 2340.15   4
  15   1  -6 106996. 2280.11   4
  15   1  -6 102312. 2214.99   1
 -15  -1   6 105902. 1910.47   3
  15  -1  -6 97476.1 1576.49   2
  15  -1  -4 41377.1 1007.38   2
  15  -1  -4 43545.3 1434.83   4
  15   1  -4 40323.4 1400.69   4
  15  -1  -4 44926.1 1442.76   1
  15   1  -4 46538.0 1493.35   1
 -15  -1   4 41981.9 1189.62   3
  15  -1  -2 82056.6 1412.91   2
  15  -1  -2 86494.6 1982.96   4
  15   1  -2 90230.6 2060.88   4
 -15  -1   2 90930.3 1684.13   3
  15  -1  -2 81966.0 1904.39   1
  15   1  -2 86724.0 1986.42   1
  15   1   0 13909.8 836.522   1
  15  -1   0 13032.2 598.080   2
  15  -1   0 13980.7 840.569   4
 -15  -1   0 13292.6 664.883   3
  15  -1   0 14600.1 830.088   1
  15  -1   2 55681.2 1222.29   2
  15  -1   2 50982.2 1543.08   1
  15   1   2 55088.2 1639.55   1
 -15  -1  -2 49275.5 1214.52   3
  15  -1   4 5124.01 430.365   2
  15  -1   6 73894.7 1562.86   2
 -15  -1  -6 67085.9 1486.25   3
  15  -1   8 4450.68 443.378   2
  15  -2  -9 4934.87 568.249   1
  15   2  -9 3994.27 524.340   1
  15  -2  -9 4701.01 577.486   4
  15   2  -9 5064.91 579.240   4
 -15  -2   9 4849.18 526.947   3
  15  -2  -9 4408.39 435.267   2
  15  -2  -7 89609.6 2088.60   1
  15  -2  -7 89341.9 2104.26   4
  15   2  -7 84500.8 2056.15   4
  15   2  -7 85748.2 2048.42   1
 -15  -2   7 92875.3 2040.94   3
  15  -2  -7 83480.4 1659.12   2
  15  -2  -5 16024.7 925.721   4
  15   2  -5 14860.3 878.364   4
  15  -2  -5 14732.8 872.692   1
 -15  -2   5 15110.5 820.798   3
  15   2  -5 13519.9 832.003   1
  15  -2  -5 14605.4 708.416   2
  15  -2  -3 95408.6 1712.57   2
  15  -2  -3 103188. 2204.44   4
  15   2  -3 101728. 2210.22   4
 -15  -2   3 102506. 2054.83   3
  15  -2  -3 100372. 2155.55   1
  15   2  -3 98727.5 2146.72   1
  15   2  -1 28490.3 1181.46   1
  15  -2  -1 28562.1 945.073   2
  15  -2  -1 32687.5 1245.67   4
 -15  -2   1 28350.3 1072.89   3
  15  -2  -1 31276.5 1221.70   1
  15  -2   1 154006. 2247.44   2
  15  -2   1 147655. 2618.89   1
  15   2   1 156502. 2756.53   1
 -15  -2  -1 147866. 2347.45   3
  15  -2   3 42015.1 1176.85   2
 -15  -2  -3 48932.1 1394.65   3
  15  -2   5 103002. 1886.55   2
 -15  -2  -5 101436. 1996.84   3
  15  -3  -4 4746.52 497.980   2
  15  -3  -4 3724.21 506.396   4
  15   3  -4 3949.64 502.059   4
 -15  -3   4 4475.30 539.691   3
  15  -3  -4 4120.50 491.113   1
  15   3  -4 4092.85 513.512   1
  15  -3  -2 20073.2 905.169   2
  15   3  -2 20053.1 1009.92   1
  15  -3  -2 20163.6 1007.45   4
 -15  -3   2 18222.2 976.017   3
  15  -3  -2 19519.2 989.618   1
  15  -3   0 3289.66 452.940   1
  15   3   0 2848.96 477.487   1
  15  -3   0 2380.11 373.364   2
 -15  -3   0 2659.25 454.422   3
  15  -3   2 21511.1 943.038   2
 -15  -3  -2 21286.9 1025.78   3
  16   0  -8 4187.97 531.407   1
  16   0  -8 3336.30 497.426   4
  16   0  -6 144105. 2764.24   4
  16   0  -6 147713. 2762.67   1
  16   0  -4 1180.07 377.510   4
 -16   0   4 830.515 225.636   3
  16   0  -2 136034. 1601.79   2
 -16   0   2 138117. 1778.77   3
  16   0   0 448.985 285.411   1
  16   0   0 460.464 172.101   2
 -16   0   0 663.102 207.517   3
  16   0   2 146133. 1881.66   2
  16   0   2 145462. 2726.64   1
  16   0   4 1512.76 257.430   2
  16   0   6 103900. 1758.23   2
  16  -1  -7 18317.5 1012.45   1
  16  -1  -7 16913.3 976.952   4
  16   1  -7 18909.9 1029.59   4
  16   1  -7 20764.1 1085.30   1
 -16  -1   7 18157.8 845.030   3
  16  -1  -7 18002.1 719.179   2
  16  -1  -5 28069.1 879.189   2
  16  -1  -5 27631.3 1205.31   4
  16   1  -5 28051.2 1220.70   4
  16  -1  -5 27259.7 1180.74   1
  16   1  -5 31432.4 1263.75   1
 -16  -1   5 27332.0 1003.64   3
  16  -1  -3 20261.9 724.783   2
  16  -1  -3 21075.3 1046.09   4
  16   1  -3 20174.2 1023.55   4
  16  -1  -3 20470.6 1030.73   1
  16   1  -3 19753.8 1001.54   1
  16  -1  -1 42996.6 1085.59   2
  16  -1  -1 41170.1 1444.93   4
  16   1  -1 42983.2 1484.09   4
 -16  -1   1 40697.2 1137.09   3
  16  -1  -1 43121.1 1466.38   1
  16   1  -1 43894.8 1468.69   1
  16  -1   1 9581.08 728.166   1
  16  -1   1 8978.56 527.544   2
  16   1   1 9654.81 740.261   1
 -16  -1  -1 8961.56 556.844   3
  16  -1   3 44612.9 1177.96   2
 -16  -1  -3 48440.1 1267.14   3
  16  -1   5 6487.39 502.814   2
 -16  -1  -5 6280.07 503.870   3
  16  -2  -6 1949.76 446.026   1
  16   2  -6 1293.71 392.081   1
  16  -2  -6 606.087 358.822   4
  16   2  -6 1581.73 402.248   4
  16  -2  -6 1159.10 295.745   2
 -16  -2   6 998.930 332.009   3
  16  -2  -4 3910.87 417.324   2
  16  -2  -4 3939.46 512.203   4
  16   2  -4 4472.71 557.337   4
  16  -2  -4 4568.81 544.111   1
 -16  -2   4 4323.14 504.820   3
  16   2  -4 4095.40 518.777   1
  16  -2  -2 2157.82 334.671   2
  16   2  -2 2969.90 433.153   1
  16   2  -2 2690.21 459.976   4
  16  -2  -2 2378.23 457.466   4
  16  -2  -2 2636.08 466.344   1
 -16  -2   2 2128.83 371.903   3
  16   2   0 642.130 348.927   1
  16  -2   0 451.289 229.636   2
  16  -2   0 388.321 325.039   1
 -16  -2   0 710.677 287.528   3
  16  -2   2 2070.35 457.177   1
  16  -2   2 1824.17 319.439   2
 -16  -2  -2 1971.98 382.151   3
  17  -1  -2 36388.8 1001.11   2
 -17  -1   2 37675.5 1124.07   3
   0   0   0    0.00    0.00   0
TITL kat1b in I2/a
REM I2/a (#15 in standard setting)
CELL 0.71073  13.242274   5.123910  16.183935  90.0000  94.8376  90.0000
ZERR    8.00   0.000221   0.000089   0.000321   0.0000   0.0016   0.0000
LATT  2
SYMM -x+1/2, y,-z
SFAC C H N Br
UNIT 16.00 72.00 16.00 8.00
TREF
HKLF 4
END
;
_shelx_hkl_checksum     32412
_shelx_res_file
;
    jk011.res created by SHELXL-2014/7
TITL JK011  CHEM C2H9N2 Br            New: I2/a
CELL  0.71073   13.2423    5.1239   16.1839    90.000    94.838    90.000
ZERR        8    0.0002    0.0001    0.0003     0.000     0.002     0.000
LATT   2
SYMM     0.50000 - X ,              Y ,            - Z
SFAC  C  H Br  N
UNIT    16   72   8  16
L.S. 5
FMAP 2
PLAN 20
ACTA
BOND $H
htab
mpla 3 n1 c1 c2 n2
eqiv $1 -x+1/2, -y+1/2, -z+1/2
htab n1 br1_$1
htab n1 br1
eqiv $2 -x+1/2, -y+3/2, -z+1/2
htab n2 br1_$2
eqiv $3 x,3/2-y,1/2+z
htab c1 br1_$3
size 0.23 0.09 0.09
rem colourless block
temp -173
CONF
WGHT    0.034900    0.387400
EXTI    0.015124
FVAR       4.41530
mole 1
N1    4    0.135056    0.302887    0.304995    11.00000    0.01981    0.02437 =
         0.01503    0.00266    0.00295    0.00144
rem AFIX   3
H1N   2    0.188813    0.204086    0.320401    11.00000   -1.20000
H2N   2    0.147728    0.393238    0.259931    11.00000   -1.20000
N2    4    0.130675    0.485122    0.372968    11.00000    0.01198    0.01474 =
         0.02405    0.00170   -0.00044   -0.00194
rem AFIX   3
H3N   2    0.186704    0.573880    0.376519    11.00000   -1.20000
C1    1    0.117501    0.337191    0.450005    11.00000    0.01949    0.02262 =
         0.01514   -0.00080    0.00097   -0.00145
AFIX 137
H1A   2    0.170777    0.204692    0.458173    11.00000   -1.50000
H1B   2    0.051016    0.251944    0.445441    11.00000   -1.50000
H1C   2    0.121997    0.457110    0.497346    11.00000   -1.50000
AFIX   0
C2    1    0.045441    0.669345    0.353252    11.00000    0.01750    0.01734 =
         0.04793    0.00666   -0.00142    0.00304
AFIX 137
H2A   2    0.056691    0.765580    0.302508    11.00000   -1.50000
H2B   2    0.041598    0.792498    0.399212    11.00000   -1.50000
H2C   2   -0.018203    0.571511    0.345028    11.00000   -1.50000
AFIX   0
mole 2
BR1   3    0.170572    0.641356    0.121001    11.00000    0.01199    0.01558 =
         0.01745    0.00263    0.00116   -0.00069
HKLF 4
REM  JK011  CHEM C2H9N2 Br            New: I2/a
REM R1 =  0.0197 for    1224 Fo > 4sig(Fo)  and  0.0202 for all    1258 data
REM     58 parameters refined using      0 restraints
END
WGHT      0.0349      0.3873
REM Instructions for potential hydrogen bonds
HTAB N1 Br1_$1
HTAB N1 Br1
HTAB N2 Br1_$2
HTAB C1 Br1_$1
EQIV $4 -x, y-1/2, -z+1/2
HTAB C1 Br1_$4
HTAB C1 Br1_$3
HTAB C2 Br1_$4
REM Highest difference peak  0.501,  deepest hole -0.475,  1-sigma level  0.098
Q1    1   0.0049  0.6208  0.3636  11.00000  0.05    0.50
Q2    1   0.0710  0.8365  0.3651  11.00000  0.05    0.35
Q3    1   0.1172  0.3760  0.4225  11.00000  0.05    0.34
Q4    1   0.1232  0.4535  0.0637  11.00000  0.05    0.33
Q5    1   0.1352  0.6551  0.5584  11.00000  0.05    0.33
Q6    1   0.1631  0.3734  0.1213  11.00000  0.05    0.31
Q7    1   0.2049  0.8713  0.1723  11.00000  0.05    0.31
Q8    1   0.2646  0.6775  0.3626  11.00000  0.05    0.29
Q9    1   0.1546  0.8327  0.1998  11.00000  0.05    0.29
Q10   1   0.0893  0.5495  0.3722  11.00000  0.05    0.28
Q11   1   0.1717  0.8760  0.1084  11.00000  0.05    0.28
Q12   1   0.1758  0.4770  0.1971  11.00000  0.05    0.26
Q13   1   0.0641  0.8058  0.4238  11.00000  0.05    0.25
Q14   1   0.0978  0.7265  0.1888  11.00000  0.05    0.25
Q15   1  -0.1150  0.6759  0.3647  11.00000  0.05    0.24
Q16   1   0.0087  0.8510  0.3645  11.00000  0.05    0.24
Q17   1   0.2340  0.7342  0.0601  11.00000  0.05    0.24
Q18   1   0.3259  0.4272  0.3780  11.00000  0.05    0.24
Q19   1  -0.0057  0.4998  0.3071  11.00000  0.05    0.24
Q20   1   0.1055  0.0523  0.4111  11.00000  0.05    0.24
;
_shelx_res_checksum     58143
data_II
_audit_creation_method     'SHELXL-2014/7'
_chemical_name_systematic
;
2,2-Dimethylhydrazin-1-ium dihydrogen phosphite
;
_chemical_name_common     ?
_chemical_formula_moiety     'C2 H9 N2 +, H2 O3 P -'
_chemical_formula_sum     'C2 H11 N2 O3 P'
_chemical_formula_iupac     'C2 H9 N2 +, H2 P O3 -'
_chemical_formula_weight     142.10
_chemical_melting_point     ?
_shelx_space_group_comment
;
The symmetry employed for this shelxl refinement is uniquely defined
by the following loop, which should always be used as a source of
symmetry information in preference to the above space-group names.
They are only intended as comments.
;
_space_group_crystal_system     orthorhombic
_space_group_name_H-M_alt     'P n a 21'
_space_group_name_Hall     'P 2c -2n'
loop_
    _space_group_symop_operation_xyz
    'x, y, z'
    '-x, -y, z+1/2'
    '-x+1/2, y+1/2, z+1/2'
    'x+1/2, -y+1/2, z'
_cell_length_a     8.0690(2)
_cell_length_b     6.9970(2)
_cell_length_c     11.7001(6)
_cell_angle_alpha     90
_cell_angle_beta     90
_cell_angle_gamma     90
_cell_volume     660.57(4)
_cell_formula_units_Z     4
_cell_measurement_reflns_used     4031
_cell_measurement_theta_min     3.37
_cell_measurement_theta_max     27.49
_cell_measurement_temperature     100(2)
_exptl_crystal_description     plate
_exptl_crystal_colour     yellow
_exptl_crystal_size_max     0.18
_exptl_crystal_size_mid     0.18
_exptl_crystal_size_min     0.02
_exptl_crystal_density_diffrn     1.429
_exptl_crystal_density_meas     ?
_exptl_crystal_density_method     ?
_exptl_crystal_F_000     304
_exptl_absorpt_coefficient_mu     0.349
_exptl_absorpt_correction_type     none
_exptl_absorpt_process_details     ?
_exptl_absorpt_correction_T_min     ?
_exptl_absorpt_correction_T_max     ?
_diffrn_ambient_temperature     100(2)
_diffrn_radiation_type     MoK\a
_diffrn_radiation_wavelength     0.71073
_diffrn_measurement_device_type     'Rigaku Mercury CCD'
_diffrn_measurement_method     \w
_diffrn_detector_area_resol_mean     ?
_diffrn_reflns_number     5347
_diffrn_reflns_av_R_equivalents     0.0232
_diffrn_reflns_theta_min     3.393
_diffrn_reflns_theta_max     27.484
_diffrn_reflns_theta_full     25.242
_diffrn_measured_fraction_theta_max     0.995
_diffrn_measured_fraction_theta_full     0.995
_diffrn_reflns_limit_h_min     -8
_diffrn_reflns_limit_h_max     10
_diffrn_reflns_limit_k_min     -8
_diffrn_reflns_limit_k_max     9
_diffrn_reflns_limit_l_min     -15
_diffrn_reflns_limit_l_max     13
_refine_special_details
;
 Refined as a 2-component inversion twin.
;
_reflns_number_total     1395
_reflns_number_gt     1365
_reflns_threshold_expression     'I > 2\s(I)'
_refine_ls_structure_factor_coef     Fsqd
_refine_ls_matrix_type     full
_refine_ls_R_factor_all     0.0258
_refine_ls_R_factor_gt     0.0249
_refine_ls_wR_factor_gt     0.0641
_refine_ls_wR_factor_ref     0.0645
_refine_ls_goodness_of_fit_ref     1.087
_refine_ls_restrained_S_all     1.087
_refine_ls_number_reflns     1395
_refine_ls_number_parameters     77
_refine_ls_number_restraints     1
_refine_ls_hydrogen_treatment     constr
_refine_ls_weighting_scheme     calc
_refine_ls_weighting_details
              'w=1/[\s^2^(Fo^2^)+(0.0374P)^2^+0.2030P] where P=(Fo^2^+2Fc^2^)/3'
_atom_sites_solution_hydrogens     mixed
_atom_sites_solution_primary     direct
_atom_sites_solution_secondary     difmap
_refine_ls_shift/su_max     0.000
_refine_ls_shift/su_mean     0.000
_refine_diff_density_max     0.235
_refine_diff_density_min     -0.279
_refine_ls_extinction_method     none
_refine_ls_extinction_coef     .
_refine_ls_abs_structure_details
;
Refined as an inversion twin.
;
_refine_ls_abs_structure_Flack     0.15(14)
loop_
    _atom_type_symbol
    _atom_type_description
    _atom_type_scat_dispersion_real
    _atom_type_scat_dispersion_imag
    _atom_type_scat_source
    'C' 'C' 0.0033 0.0016
                         'International Tables Vol C Tables 4.2.6.8 and 6.1.1.4'
    'H' 'H' 0.0000 0.0000
                         'International Tables Vol C Tables 4.2.6.8 and 6.1.1.4'
    'N' 'N' 0.0061 0.0033
                         'International Tables Vol C Tables 4.2.6.8 and 6.1.1.4'
    'O' 'O' 0.0106 0.0060
                         'International Tables Vol C Tables 4.2.6.8 and 6.1.1.4'
    'P' 'P' 0.1023 0.0942
                         'International Tables Vol C Tables 4.2.6.8 and 6.1.1.4'
_computing_data_collection
;
CrystalClear (Rigaku, 2012)
;
_computing_cell_refinement
;
CrystalClear (Rigaku, 2012)
;
_computing_data_reduction
;
CrystalClear (Rigaku, 2012)
;
_computing_structure_solution
;
SHELXS97 (Sheldrick, 2008)
;
_computing_structure_refinement
;
SHELXL2014 (Sheldrick, 2015)
;
_computing_molecular_graphics
;
ORTEP-3 for Windows (Farrugia, 2012)
;
_computing_publication_material
;
publCIF (Westrip, 2010)
;
loop_
    _atom_site_type_symbol
    _atom_site_label
    _atom_site_fract_x
    _atom_site_fract_y
    _atom_site_fract_z
    _atom_site_U_iso_or_equiv
    _atom_site_adp_type
    _atom_site_calc_flag
    _atom_site_occupancy
    _atom_site_disorder_assembly
    _atom_site_disorder_group
    N N1 0.5416(2) 0.5852(2) 0.22552(17) 0.0132(4) Uani d 1 . .
    H H1n 0.6455 0.5972 0.1962 0.016 Uiso calc 1 . .
    H H2n 0.4779 0.6848 0.2016 0.016 Uiso calc 1 . .
    H H3n 0.4960 0.4735 0.2011 0.016 Uiso calc 1 . .
    N N2 0.5499(2) 0.5853(3) 0.34964(17) 0.0145(4) Uani d 1 . .
    C C1 0.3807(3) 0.5724(3) 0.3936(3) 0.0189(5) Uani d 1 . .
    H H1a 0.3169 0.6834 0.3677 0.028 Uiso calc 1 . .
    H H1b 0.3832 0.5699 0.4773 0.028 Uiso calc 1 . .
    H H1c 0.3286 0.4551 0.3652 0.028 Uiso calc 1 . .
    C C2 0.6471(3) 0.4186(3) 0.3845(2) 0.0206(5) Uani d 1 . .
    H H2a 0.7575 0.4255 0.3499 0.031 Uiso calc 1 . .
    H H2b 0.5912 0.3018 0.3590 0.031 Uiso calc 1 . .
    H H2c 0.6576 0.4169 0.4679 0.031 Uiso calc 1 . .
    P P1 0.45797(6) 0.05934(7) 0.10615(6) 0.01209(15) Uani d 1 . .
    H H1 0.4666 0.0529 -0.0064 0.015 Uiso calc 1 . .
    O O1 0.35870(18) -0.1101(2) 0.14409(14) 0.0153(3) Uani d 1 . .
    O O2 0.39202(17) 0.2526(2) 0.13797(14) 0.0165(4) Uani d 1 . .
    O O3 0.63746(19) 0.0285(2) 0.15307(17) 0.0196(4) Uani d 1 . .
    H H1o 0.7059 0.1224 0.1417 0.024 Uiso d 1 . .
loop_
    _atom_site_aniso_label
    _atom_site_aniso_U_11
    _atom_site_aniso_U_22
    _atom_site_aniso_U_33
    _atom_site_aniso_U_12
    _atom_site_aniso_U_13
    _atom_site_aniso_U_23
    N1 0.0099(8) 0.0108(8) 0.0189(10) 0.0002(6) -0.0001(7) -0.0003(7)
    N2 0.0114(9) 0.0142(9) 0.0180(11) 0.0005(6) -0.0007(7) -0.0007(8)
    C1 0.0124(10) 0.0206(11) 0.0236(13) -0.0007(8) 0.0021(10) -0.0016(9)
    C2 0.0172(11) 0.0209(12) 0.0237(13) 0.0050(8) -0.0028(10) 0.0023(10)
    P1 0.0074(2) 0.0095(2) 0.0194(3) 0.00031(18) 0.0003(3) 0.0004(2)
    O1 0.0097(6) 0.0100(7) 0.0263(9) -0.0005(6) 0.0011(6) 0.0013(6)
    O2 0.0097(6) 0.0112(7) 0.0286(10) 0.0017(6) -0.0011(6) -0.0023(6)
    O3 0.0075(6) 0.0127(7) 0.0386(10) -0.0009(6) -0.0030(7) 0.0040(7)
_geom_special_details
;
 All esds (except the esd in the dihedral angle between two l.s. planes)
 are estimated using the full covariance matrix.  The cell esds are taken
 into account individually in the estimation of esds in distances, angles
 and torsion angles; correlations between esds in cell parameters are only
 used when they are defined by crystal symmetry.  An approximate (isotropic)
 treatment of cell esds is used for estimating esds involving l.s. planes.
;
loop_
    _geom_bond_atom_site_label_1
    _geom_bond_atom_site_label_2
    _geom_bond_site_symmetry_2
    _geom_bond_distance
    _geom_bond_publ_flag
    N1 N2 . 1.454(3) ?
    N1 H1n . 0.91 ?
    N1 H2n . 0.91 ?
    N1 H3n . 0.91 ?
    N2 C1 . 1.462(3) ?
    N2 C2 . 1.463(3) ?
    C1 H1a . 0.98 ?
    C1 H1b . 0.98 ?
    C1 H1c . 0.98 ?
    C2 H2a . 0.98 ?
    C2 H2b . 0.98 ?
    C2 H2c . 0.98 ?
    P1 O1 . 1.4982(15) ?
    P1 O2 . 1.5003(16) ?
    P1 O3 . 1.5638(16) ?
    P1 H1 . 1.32 ?
    O3 H1o . 0.8689 ?
loop_
    _geom_angle_atom_site_label_1
    _geom_angle_atom_site_label_2
    _geom_angle_atom_site_label_3
    _geom_angle_site_symmetry_1
    _geom_angle_site_symmetry_3
    _geom_angle
    _geom_angle_publ_flag
    N2 N1 H1n . . 109.5 ?
    N2 N1 H2n . . 109.5 ?
    H1n N1 H2n . . 109.5 ?
    N2 N1 H3n . . 109.5 ?
    H1n N1 H3n . . 109.5 ?
    H2n N1 H3n . . 109.5 ?
    N1 N2 C1 . . 107.94(18) ?
    N1 N2 C2 . . 107.62(17) ?
    C1 N2 C2 . . 110.69(18) ?
    N2 C1 H1a . . 109.5 ?
    N2 C1 H1b . . 109.5 ?
    H1a C1 H1b . . 109.5 ?
    N2 C1 H1c . . 109.5 ?
    H1a C1 H1c . . 109.5 ?
    H1b C1 H1c . . 109.5 ?
    N2 C2 H2a . . 109.5 ?
    N2 C2 H2b . . 109.5 ?
    H2a C2 H2b . . 109.5 ?
    N2 C2 H2c . . 109.5 ?
    H2a C2 H2c . . 109.5 ?
    H2b C2 H2c . . 109.5 ?
    O1 P1 O2 . . 116.76(9) ?
    O1 P1 O3 . . 106.37(9) ?
    O2 P1 O3 . . 111.46(9) ?
    O1 P1 H1 . . 107.3 ?
    O2 P1 H1 . . 107.3 ?
    O3 P1 H1 . . 107.3 ?
    P1 O3 H1o . . 115.5 ?
loop_
    _geom_hbond_atom_site_label_D
    _geom_hbond_atom_site_label_H
    _geom_hbond_atom_site_label_A
    _geom_hbond_site_symmetry_A
    _geom_hbond_distance_DH
    _geom_hbond_distance_HA
    _geom_hbond_distance_DA
    _geom_hbond_angle_DHA
    N1 H1n O1 4 0.91 1.83 2.736(2) 176
    N1 H2n O1 1_565 0.91 1.85 2.762(2) 176
    N1 H3n O2 . 0.91 1.91 2.814(2) 175
    O3 H1o O2 4 0.87 1.74 2.568(2) 159
_shelx_hkl_file
;
   0   0  -8 4154.33   24.75
   0   0  -8 4091.53   24.84
   0   0  -7    2.32    1.44
   0   0  -7    0.17    1.41
   0   0  -6  698.53    8.77
   0   0  -6  706.72    8.69
   0   0  -5   -0.11    1.17
   0   0  -5    0.02    1.15
   0   0  -3    0.14    0.82
   0   0  -3    1.20    0.82
   0   0  -1   -0.14    0.15
   0   0  -1   -0.09    0.18
   0   0   1    0.00    0.11
   0   0   1   -0.12    0.13
   0   0   3   -0.60    0.90
   0   0   3   -1.35    0.84
   0   0   5    0.38    1.22
   0   0   5    1.68    1.33
   0   0   6  684.71    8.77
   0   0   6  663.40    8.81
   0   0   7    1.18    1.47
   0   0   7    0.93    1.39
   0   0   8 4160.01   24.69
   0   0   8 4157.92   25.31
   0   0   9   -0.18    1.76
   0   0   9   -0.82    1.76
   0   0  10  276.54    7.85
   0   0  10  293.05    8.27
   0   0  11   -2.96    2.45
   0   0  12  130.77    6.32
   0   0  13    4.56    3.01
   0   0  14   78.80    5.87
   0   0  15    1.43    3.33
   0   1  -8    1.42    1.73
   0  -1  -8    1.47    1.55
   0  -1  -8   -0.31    1.53
   0   1  -8    2.07    1.58
   0   1  -7  626.04    9.23
   0   1  -7  611.67    9.11
   0  -1  -7  609.32    8.64
   0  -1  -7  612.41    8.59
   0  -1  -6    0.62    1.34
   0  -1  -6   -0.13    1.31
   0   1  -6   -0.02    1.33
   0   1  -6   -2.75    1.55
   0   1  -5 1077.70   10.32
   0  -1  -5 1077.66    9.55
   0   1  -5 1057.17   10.22
   0  -1  -5 1056.23    9.42
   0   1  -4    0.08    0.95
   0   1  -4   -0.72    1.02
   0  -1  -4   -0.91    0.95
   0  -1  -4   -0.03    0.90
   0  -1  -3 1830.88    9.63
   0  -1  -3 1843.91    9.51
   0   1  -3 1816.16   10.39
   0  -1  -2    0.01    0.70
   0   1  -2    0.33    0.76
   0   1  -2    0.81    0.79
   0  -1  -2    0.60    0.66
   0   1  -1 1342.27    6.01
   0   1  -1 1327.36    6.10
   0   1  -1 1322.60    6.15
   0  -1  -1 1339.37    5.14
   0  -1   0    0.22    0.48
   0   1   0    0.59    0.46
   0  -1   1 1340.00    6.02
   0  -1   1 1354.31    6.03
   0  -1   1 1335.91    6.01
   0  -1   2   -0.75    0.77
   0  -1   2    0.00    0.77
   0   1   2   -0.03    0.69
   0  -1   3 1830.56   10.43
   0   1   3 1844.67    9.82
   0  -1   3 1809.64   10.36
   0  -1   4    0.90    0.98
   0  -1   4    0.10    0.98
   0   1   4   -0.58    1.04
   0  -1   5 1053.26   10.19
   0  -1   5 1057.72   10.34
   0  -1   6    1.72    1.54
   0  -1   6   -0.71    1.43
   0   1   6   -2.93    1.51
   0  -1   7  611.76    9.31
   0  -1   7  621.48    9.38
   0   1   7  614.72    9.13
   0  -1   8    1.07    1.59
   0  -1   8    0.62    1.54
   0   1   8   -1.55    1.68
   0   1   9   14.86    2.38
   0  -1   9   15.22    2.40
   0  -1   9   15.52    2.41
   0   1  10   -2.32    1.94
   0  -1  10   -3.89    2.05
   0  -1  10    0.10    2.03
   0  -1  11  116.96    5.90
   0  -1  11  111.17    5.64
   0   1  11  117.52    5.60
   0  -1  12   -3.20    2.59
   0  -1  12   -2.15    2.38
   0   1  12    1.84    2.57
   0  -1  13   27.13    4.01
   0   1  13   21.39    3.46
   0   1  14    2.22    2.84
   0  -1  14    0.24    3.06
   0   1  15   54.34    5.64
   0  -1  15   55.63    5.57
   0  -2  -8  635.00    9.44
   0  -2  -8  634.97    9.51
   0   2  -7   -0.21    1.49
   0   2  -7    1.84    1.62
   0  -2  -7   -2.13    1.43
   0  -2  -7   -0.78    1.30
   0  -2  -6  154.43    4.12
   0  -2  -6  154.31    4.18
   0   2  -6  149.06    4.63
   0   2  -6  157.15    4.65
   0  -2  -5    0.39    1.24
   0  -2  -5   -1.45    1.28
   0   2  -5   -0.38    1.42
   0   2  -5   -0.92    1.53
   0   2  -4 1338.93   11.18
   0  -2  -4 1390.30    9.69
   0  -2  -4 1414.07    9.56
   0   2  -4 1361.98   11.30
   0   2  -3   -0.64    1.04
   0  -2  -3   -0.43    0.78
   0   2  -3    0.24    0.98
   0   2  -2  118.51    2.71
   0  -2  -2  120.16    2.44
   0   2  -2  115.26    2.73
   0   2  -2  116.54    2.67
   0   2  -1   -0.30    0.73
   0   2  -1   -0.61    0.76
   0  -2  -1    0.22    0.66
   0   2  -1    0.59    0.71
   0   2   0 9900.62   19.78
   0  -2   0 9999.00   23.63
   0   2   1   -0.45    0.80
   0  -2   1   -0.63    0.67
   0  -2   1   -0.05    0.74
   0   2   1   -0.77    0.64
   0  -2   1    0.61    0.64
   0  -2   2  109.14    2.59
   0  -2   2  101.56    2.41
   0  -2   2  107.89    2.57
   0  -2   3    0.77    0.94
   0   2   3    1.05    0.90
   0  -2   3   -0.19    0.83
   0  -2   3   -0.81    1.01
   0  -2   4 1357.45   11.14
   0  -2   4 1359.59   11.04
   0  -2   5   -0.55    1.43
   0   2   5   -1.22    1.30
   0  -2   5    0.74    1.44
   0   2   6  169.65    4.51
   0  -2   6  165.12    4.78
   0  -2   6  158.82    4.72
   0   2   7    0.85    1.36
   0  -2   7    0.35    1.49
   0  -2   7   -1.48    1.58
   0   2   8  659.46   10.14
   0  -2   8  637.41   10.53
   0  -2   9    0.46    1.93
   0   2   9    0.48    1.81
   0  -2   9    2.13    2.03
   0   2  10  293.41    7.81
   0  -2  10  281.64    8.25
   0  -2  10  293.43    8.29
   0   2  11    2.82    2.38
   0  -2  11   -0.07    2.22
   0  -2  11   -2.64    2.35
   0   2  12  115.35    6.10
   0  -2  12  103.24    5.94
   0  -2  12  108.53    6.11
   0  -2  13    2.40    2.71
   0   2  13    2.28    2.58
   0  -2  13    1.69    3.02
   0  -2  14  222.99    9.54
   0  -3  -8    1.94    1.77
   0  -3  -8   -1.18    1.68
   0  -3  -7  480.01    7.67
   0  -3  -7  481.83    7.64
   0   3  -7  445.66    8.65
   0   3  -7  448.14    8.70
   0   3  -6    1.05    1.51
   0  -3  -6    0.43    1.20
   0   3  -6   -1.04    1.47
   0  -3  -6   -1.32    1.31
   0   3  -5 1178.31   12.34
   0  -3  -5 1180.27    9.90
   0   3  -5 1197.29   12.43
   0  -3  -5 1162.12   10.00
   0  -3  -4    1.60    1.06
   0  -3  -4   -0.18    1.02
   0   3  -4    1.63    1.44
   0   3  -4    1.07    1.37
   0  -3  -3  892.54    7.22
   0   3  -3  894.47    9.22
   0  -3  -3  899.24    8.05
   0   3  -3  901.09    9.36
   0   3  -2   -2.21    1.36
   0  -3  -2    0.29    1.12
   0   3  -2   -0.19    1.21
   0   3  -2   -0.69    1.33
   0  -3  -2   -0.07    0.89
   0  -3  -1 1385.10    8.87
   0   3  -1 1393.66    9.84
   0   3  -1 1382.01   10.01
   0   3  -1 1371.91   10.91
   0  -3  -1 1409.28    8.71
   0   3   0    0.00    1.05
   0  -3   0    0.41    0.93
   0   3   0    0.54    1.32
   0  -3   0    0.32    1.15
   0  -3   0    1.02    0.97
   0   3   0    0.01    1.06
   0  -3   1 1437.12    9.07
   0  -3   1 1411.76   10.85
   0   3   1 1470.55   11.89
   0   3   1 1450.19    8.62
   0  -3   1 1433.08    9.10
   0  -3   2    1.53    1.25
   0  -3   2    2.18    1.21
   0   3   2   -0.21    1.51
   0  -3   2    0.19    1.24
   0  -3   3  924.85    8.91
   0  -3   3  949.56    9.14
   0  -3   4   -0.15    1.20
   0  -3   4   -0.34    1.22
   0  -3   4   -1.11    1.32
   0  -3   5 1122.80   11.47
   0  -3   5 1120.04   11.50
   0  -3   6    1.18    1.44
   0  -3   6    0.04    1.26
   0  -3   6    0.11    1.38
   0   3   6   -1.24    1.35
   0  -3   7  465.98    8.66
   0  -3   7  448.44    8.58
   0  -3   8    2.78    1.98
   0  -3   8   -0.14    1.77
   0   3   8    1.47    1.86
   0  -3   9  674.56   11.73
   0  -3   9  681.83   11.84
   0  -3  10    1.72    2.28
   0   3  10   -0.21    2.19
   0  -3  10    0.28    2.24
   0   3  11 1202.25   16.77
   0  -3  11 1180.25   17.56
   0  -3  12   -1.62    2.48
   0   3  12   -0.15    2.53
   0  -3  12    0.34    2.63
   0  -3  13  501.77   13.12
   0  -3  13  494.17   12.55
   0   3  13  523.67   12.91
   0  -3  14    3.93    3.60
   0  -3  14   -1.23    3.35
   0   3  14    5.79    3.61
   0  -4  -8   71.46    3.56
   0  -4  -8   75.15    3.64
   0  -4  -7    0.01    1.68
   0  -4  -7    0.20    1.64
   0   4  -6  390.22    8.42
   0  -4  -6  411.03    7.65
   0  -4  -6  425.02    6.74
   0  -4  -6  393.13    6.57
   0   4  -6  380.08    8.35
   0  -4  -5    0.68    1.39
   0   4  -5    2.31    1.79
   0  -4  -5    0.98    1.10
   0  -4  -5   -0.34    1.07
   0   4  -5   -1.56    1.62
   0   4  -4   52.92    2.94
   0  -4  -4   56.63    2.32
   0   4  -4   52.15    2.96
   0  -4  -4   52.03    2.63
   0   4  -3   -0.80    1.34
   0  -4  -3    0.72    0.94
   0   4  -3    0.85    1.46
   0  -4  -3   -0.55    1.20
   0   4  -3    0.29    1.39
   0   4  -2  851.26   10.17
   0   4  -2  859.93    9.58
   0   4  -2  851.11    9.56
   0  -4  -2  882.38    8.23
   0  -4  -1   -0.53    1.09
   0   4  -1    2.54    1.31
   0  -4  -1    0.60    1.05
   0   4  -1    1.62    1.28
   0   4  -1    0.76    1.30
   0   4   0   35.60    2.44
   0  -4   0   38.99    1.86
   0   4   0   37.95    2.07
   0  -4   0   42.01    1.97
   0  -4   1   -0.58    1.18
   0  -4   1   -0.76    1.03
   0   4   1   -0.16    0.99
   0  -4   1    0.60    1.02
   0   4   1    0.99    1.34
   0  -4   2  864.02    8.62
   0  -4   2  859.67    8.56
   0  -4   3    0.47    1.26
   0   4   3   -0.37    1.40
   0  -4   3    0.30    1.12
   0  -4   3    1.02    1.13
   0  -4   4   55.76    2.76
   0  -4   4   51.58    2.70
   0  -4   4   54.57    2.80
   0  -4   5    2.09    1.39
   0  -4   5    0.06    1.38
   0  -4   5   -0.30    1.47
   0  -4   6  388.83    7.35
   0  -4   6  380.55    7.67
   0  -4   7    4.46    2.03
   0  -4   7    0.99    1.71
   0  -4   8   64.74    3.64
   0  -4   8   69.34    4.17
   0  -4   8   71.27    4.35
   0  -4   9   -3.48    2.10
   0  -4   9    3.85    2.18
   0  -4  10    2.73    2.37
   0  -4  10    3.31    2.35
   0   4  10    2.68    2.33
   0  -4  11    1.12    2.55
   0   4  11    1.42    2.47
   0  -4  11    3.15    2.50
   0   4  12   10.04    3.10
   0  -4  12    4.42    3.04
   0  -4  12    6.53    3.08
   0  -4  13    3.19    2.93
   0  -4  13    3.76    3.30
   0   4  13   -3.30    3.12
   0  -5 -12    0.58    3.00
   0  -5 -11  163.94    7.05
   0  -5 -10   -1.18    2.70
   0  -5  -9  221.80    7.22
   0  -5  -8    1.09    2.12
   0  -5  -8   -1.08    1.91
   0  -5  -8   -2.43    2.02
   0  -5  -7  903.94   10.74
   0  -5  -7  909.35   12.25
   0  -5  -6   -2.34    1.87
   0  -5  -6    1.94    1.54
   0  -5  -6   -1.05    1.58
   0   5  -5 1990.37   19.00
   0  -5  -5 2005.73   13.59
   0  -5  -5 1971.22   16.11
   0   5  -5 1969.52   18.91
   0  -5  -5 2026.28   13.35
   0  -5  -4    0.95    1.57
   0   5  -4    1.41    2.05
   0  -5  -4    0.46    1.20
   0  -5  -4    0.50    1.51
   0   5  -4   -0.55    2.09
   0  -5  -3 3181.26   17.70
   0  -5  -3 3194.77   18.02
   0   5  -3 3232.51   21.85
   0   5  -3 3251.43   22.08
   0  -5  -3 3223.14   15.31
   0  -5  -2    0.21    1.27
   0   5  -2    0.47    1.60
   0   5  -2    1.16    1.79
   0   5  -2   -1.24    1.66
   0  -5  -2    1.84    1.26
   0  -5  -1 3907.85   17.23
   0  -5  -1 3911.76   17.58
   0   5  -1 3874.61   21.31
   0   5  -1 3927.20   21.77
   0   5   0    3.54    1.91
   0   5   0    0.20    1.47
   0  -5   0    0.48    1.26
   0  -5   0    1.36    1.22
   0   5   1 3979.52   18.39
   0  -5   1 3901.48   18.47
   0  -5   2    0.23    1.38
   0  -5   2    1.46    1.35
   0  -5   2   -0.65    1.52
   0   5   2    0.45    1.63
   0  -5   3 3172.44   18.80
   0  -5   3 3132.87   21.38
   0  -5   4    2.08    1.65
   0  -5   4    1.43    1.45
   0  -5   4    2.64    1.78
   0   5   4   -0.25    1.87
   0  -5   5 1935.97   17.65
   0  -5   5 1895.38   16.71
   0  -5   6    2.00    1.85
   0  -5   6    0.28    1.84
   0  -5   6    0.27    1.75
   0   5   6   -0.20    2.04
   0  -5   7  832.39   12.58
   0  -5   7  821.50   12.55
   0  -5   8    0.36    2.12
   0  -5   8    2.53    2.21
   0  -5   9  201.52    7.17
   0  -5   9  208.33    7.23
   0  -5  10    1.39    2.52
   0  -5  10    1.49    2.60
   0  -5  11  152.36    7.29
   0  -5  11  157.33    7.48
   0  -5  12    3.72    3.01
   0  -5  12   -1.14    3.11
   0  -6  -9   -0.72    2.61
   0  -6  -8  717.97   11.90
   0  -6  -7   -0.70    2.03
   0  -6  -6   97.90    4.48
   0  -6  -5   -0.94    1.75
   0  -6  -5    1.38    1.71
   0  -6  -5    2.62    1.51
   0  -6  -5    1.31    1.55
   0  -6  -4 1282.06   12.36
   0   6  -4 1217.08   16.02
   0   6  -4 1237.34   15.90
   0  -6  -4 1281.88   10.53
   0  -6  -4 1295.60   12.18
   0  -6  -3   -0.94    1.61
   0   6  -3   -3.08    2.43
   0   6  -3    0.25    2.23
   0   6  -3    3.58    2.35
   0  -6  -3    1.56    1.49
   0  -6  -3    0.03    1.24
   0   6  -2  176.51    5.73
   0  -6  -2  168.20    3.68
   0  -6  -2  185.66    4.25
   0  -6  -2  182.09    4.17
   0   6  -2  164.44    5.54
   0   6  -2  170.51    6.04
   0  -6  -1    2.23    1.58
   0   6  -1   -0.60    1.87
   0  -6  -1    2.10    1.64
   0   6  -1   -0.73    1.92
   0   6   0 4223.42   22.37
   0  -6   0 4290.13   19.70
   0  -6   0 4279.71   19.85
   0  -6   1    1.96    1.68
   0  -6   1    0.50    1.68
   0   6   1    2.18    2.08
   0  -6   2  170.90    4.70
   0  -6   2  167.35    4.68
   0   6   2  160.65    6.18
   0  -6   3   -0.55    1.54
   0  -6   3   -0.54    1.69
   0   6   3   -1.00    2.03
   0  -6   4 1253.90   13.70
   0  -6   4 1231.06   13.56
   0   6   4 1218.86   16.82
   0   6   5    4.00    2.42
   0  -6   5   -0.72    1.75
   0  -6   5    1.95    1.96
   0   6   6   93.31    5.47
   0  -6   6  104.25    4.78
   0  -6   6  100.16    4.64
   0  -6   7    2.54    2.26
   0   6   7    5.27    2.56
   0  -6   7    3.82    2.30
   0  -6   8  703.96   13.15
   0  -6   8  732.46   13.22
   0   6   9    1.16    2.75
   0  -6   9    5.45    2.62
   0  -6   9    1.57    2.45
   0   6  10  104.95    6.80
   0  -6  10   98.22    6.14
   0  -6  10   93.96    6.07
   0  -6  11    2.85    3.11
   0  -6  11    3.23    3.25
   0   6  11   -4.84    3.25
   0  -7  -3  254.39    5.01
   0  -7  -3  245.03    5.00
   0   7  -3  241.57    8.11
   0  -7  -2    1.26    1.33
   0   7  -2    1.27    2.09
   0  -7  -2    0.49    1.28
   0  -7  -1  815.92    8.74
   0  -7  -1  787.59    8.63
   0  -7   0    0.34    1.54
   0   7   0    2.35    2.29
   0  -7   0    0.31    1.59
   0  -7   1  787.46    9.65
   0  -7   1  758.86    9.32
   0   7   2    2.88    2.28
   0  -7   2    1.49    1.71
   0  -7   2    2.07    1.84
   0   7   3  223.55    8.02
   0  -7   3  218.98    6.01
   0  -7   3  233.74    6.18
   0  -7   4   -3.49    2.05
   0  -7   4    4.03    2.08
   0  -7   5  149.05    5.61
   0  -7   5  134.07    5.48
   0   7   5  144.11    6.86
   0  -7   6   -0.09    2.22
   0   7   6    0.07    2.59
   0  -7   6   -0.34    2.35
   0  -7   7   29.63    3.66
   0  -7   7   33.70    3.72
   0   7   7   35.43    4.36
   0  -7   8    2.71    2.71
   0   7   8    3.56    2.90
   0  -7   8    0.59    2.61
   0  -7   9   69.19    5.71
   0  -7   9   71.47    5.64
   0   8  -3    3.69    2.59
   0   8  -2   41.82    4.12
   0   8  -1    0.71    2.42
   0   8   0  449.77   11.37
   0   8   1    2.83    2.59
   0   8   2   37.84    4.24
   0   8   3    0.43    2.51
   0   8   4  282.40    9.73
   0   8   5    0.67    2.68
   0   8   7   -2.02    2.93
   0   9  -2    1.16    3.20
   0   9  -1  250.85    9.37
   0   9   0    3.04    3.13
   0   9   1  251.59    9.64
   0   9   2    2.04    3.14
  -1   0  -8   -1.34    1.56
  -1   0  -8    2.36    1.74
   1   0  -8    2.00    1.60
   1   0  -8    1.00    1.82
  -1   0  -7    0.69    1.40
   1   0  -7   -1.74    1.58
  -1   0  -7    0.05    1.38
   1   0  -7   -0.59    1.37
   1   0  -6   -1.74    1.47
  -1   0  -6   -0.16    1.39
   1   0  -6   -1.85    1.40
  -1   0  -6   -0.67    1.44
   1   0  -5    0.44    1.28
  -1   0  -5    1.51    1.41
   1   0  -5    2.03    1.35
  -1   0  -5   -0.38    1.29
   1   0  -4    0.47    0.95
  -1   0  -4   -0.13    0.97
  -1   0  -4    0.20    0.99
   1   0  -4    0.09    0.95
   1   0  -3    0.12    0.81
   1   0  -3    1.08    0.78
  -1   0  -3   -0.14    0.87
  -1   0  -3   -0.06    0.79
  -1   0  -2   -0.05    0.82
   1   0  -2   -0.44    0.80
   1   0  -2    1.30    0.88
   1   0  -1    0.35    0.62
  -1   0  -1    0.24    0.64
   1   0  -1    0.97    0.65
   1   0   0    0.78    0.48
  -1   0   0   -0.37    0.43
  -1   0   1    0.27    0.60
  -1   0   1    0.00    0.64
   1   0   2   -0.21    0.81
  -1   0   2    0.24    0.72
  -1   0   2    0.47    0.75
  -1   0   3    0.76    0.84
  -1   0   3    0.66    0.81
   1   0   3    1.04    0.98
   1   0   4    0.31    1.00
  -1   0   4    0.07    0.88
  -1   0   4    0.54    0.91
  -1   0   5    2.12    1.36
   1   0   5    5.09    1.50
  -1   0   5    1.71    1.30
   1   0   6    1.92    1.48
  -1   0   6    1.57    1.46
  -1   0   6    2.12    1.43
   1   0   7   -0.85    1.39
  -1   0   7    0.93    1.38
  -1   0   7    1.60    1.44
   1   0   8   -1.21    1.75
  -1   0   8    0.02    1.44
  -1   0   8    3.01    1.68
  -1   0   9    1.05    1.70
   1   0   9    1.36    1.93
  -1   0   9    1.79    1.83
  -1   0  10   -1.80    1.91
   1   0  10   -2.16    2.19
  -1   0  10    1.41    1.93
  -1   0  11   -3.28    2.28
   1   0  11   -0.14    2.37
  -1   0  11    1.53    2.13
  -1   0  12    1.82    2.24
   1   0  12    2.86    2.46
  -1   0  12   -2.65    2.55
  -1   0  13   -2.58    2.69
   1   0  13    1.87    2.67
  -1   0  13    3.84    2.96
   1   0  14   -1.00    2.79
  -1   0  14    0.33    2.92
  -1   0  15    8.85    3.46
   1   0  15   10.50    3.99
  -1  -1  -8  103.68    4.20
  -1  -1  -8  108.98    4.33
   1  -1  -8  114.62    4.38
  -1  -1  -7  224.78    5.68
  -1   1  -7  217.77    5.73
   1  -1  -7  227.70    5.54
  -1   1  -7  222.14    5.68
   1   1  -7  219.73    5.72
   1   1  -7  214.48    5.70
   1  -1  -7  225.35    5.47
  -1  -1  -7  234.22    5.73
  -1   1  -6 5042.27   23.96
   1   1  -6 5035.37   25.01
   1   1  -6 5054.02   24.96
   1  -1  -6 5070.46   22.58
  -1  -1  -6 5032.47   23.97
   1  -1  -6 5108.46   22.56
  -1  -1  -6 5077.05   24.10
  -1   1  -6 4979.49   24.04
   1   1  -5  101.12    3.44
  -1   1  -5  103.25    3.45
   1  -1  -5  101.57    3.13
   1   1  -5  106.30    3.52
  -1   1  -5  108.36    3.51
  -1  -1  -5  102.53    3.44
  -1  -1  -5  103.37    3.34
   1  -1  -5  100.68    3.15
   1  -1  -4 1887.49   10.91
   1  -1  -4 1923.93   11.04
  -1  -1  -4 1929.71   12.72
   1   1  -4 1944.37   13.14
   1   1  -4 1935.34   13.18
  -1   1  -4 1896.06   12.28
  -1   1  -4 1881.62   12.26
  -1   1  -3  102.47    2.66
   1   1  -3  104.32    2.89
  -1   1  -3  102.68    2.68
   1  -1  -3  107.70    2.33
  -1  -1  -3  108.42    2.86
   1  -1  -3  106.14    2.31
   1   1  -3  106.83    2.93
  -1  -1  -1  356.94    4.34
   1   1  -1  363.95    4.55
  -1  -1  -1  359.34    3.96
  -1   1  -1  358.92    3.19
  -1   1  -1  345.79    3.08
   1   1  -1  363.49    4.45
  -1  -1   0   73.33    2.10
   1   1   0   73.15    1.87
   1   1   0   71.17    2.08
  -1  -1   0   77.75    2.17
  -1  -1   0   70.70    1.91
  -1  -1   1  373.67    4.53
   1   1   1  353.37    4.19
  -1  -1   1  379.46    4.28
  -1  -1   1  359.50    4.43
   1  -1   1  357.31    3.34
  -1   1   3  111.03    2.32
  -1   1   3  105.54    2.25
  -1  -1   3   79.01    2.53
   1   1   3  108.50    2.88
  -1  -1   3   77.90    2.52
   1  -1   3  103.74    2.83
   1  -1   3  106.43    2.75
  -1   1   4 1919.03   11.09
  -1  -1   4 1983.18   12.88
  -1  -1   4 1973.78   12.93
  -1   1   4 1928.71   11.05
   1  -1   4 1888.92   12.91
   1  -1   4 1891.63   12.50
   1   1   4 2016.77   13.66
  -1  -1   5  105.83    3.56
  -1   1   5  103.65    3.16
   1   1   5  119.28    3.88
   1  -1   5  108.70    3.73
   1  -1   5  102.45    3.49
  -1  -1   5  106.36    3.61
  -1   1   5  109.94    3.24
  -1  -1   6 5050.54   24.51
   1  -1   6 5019.85   24.55
  -1   1   6 5124.60   22.79
   1   1   6 5013.50   24.95
  -1  -1   6 5093.98   24.41
  -1   1   6 5127.77   23.11
   1  -1   6 4991.83   25.37
  -1   1   7  229.19    5.48
   1  -1   7  222.69    6.02
  -1  -1   7  214.21    5.57
   1   1   7  229.99    5.90
  -1  -1   7  215.90    5.63
  -1   1   7  230.59    5.44
   1  -1   7  232.68    5.86
   1  -1   8  107.55    4.65
   1   1   8  104.42    4.49
  -1  -1   8   95.28    4.26
  -1  -1   8   99.14    4.28
   1  -1   8  105.10    4.80
  -1   1   8   98.88    3.99
  -1   1   8  104.94    4.13
  -1  -1   9  200.95    6.48
   1   1   9  190.92    6.26
  -1  -1   9  205.54    6.52
   1  -1   9  179.06    6.40
  -1   1   9  212.53    6.00
  -1   1   9  194.16    5.93
  -1   1  10  282.96    7.48
  -1  -1  10  288.82    8.05
   1   1  10  265.22    7.79
  -1   1  10  281.85    7.67
  -1  -1  10  268.36    7.70
   1  -1  10  263.98    8.22
   1   1  11   49.77    4.22
  -1   1  11   49.70    3.95
   1  -1  11   42.78    4.07
  -1   1  11   44.04    3.86
  -1  -1  11   47.35    4.13
  -1  -1  11   49.00    4.04
   1  -1  12  342.04   10.19
   1   1  12  336.33    9.92
  -1   1  12  337.85    9.51
  -1  -1  12  302.28    9.23
  -1  -1  12  321.81    9.34
   1  -1  13   18.92    3.65
  -1  -1  13    8.82    3.01
  -1   1  13   10.92    3.02
  -1  -1  13   13.95    3.20
   1   1  13   16.63    3.60
  -1   1  14  190.27    8.34
   1  -1  14  184.11    8.58
  -1  -1  14  179.04    8.05
  -1  -1  14  180.53    8.45
   1   1  15   16.35    4.71
  -1   1  15   14.24    3.83
  -1  -1  15   15.58    4.01
  -1  -2  -8   56.42    3.42
   1  -2  -8   59.61    3.29
   1  -2  -8   58.34    3.24
  -1  -2  -8   57.44    3.39
  -1  -2  -7 1076.80   12.12
   1  -2  -7 1106.65   11.26
  -1  -2  -7 1071.39   11.98
   1   2  -7 1061.11   13.17
   1  -2  -7 1116.01   11.51
  -1   2  -7 1064.20   12.73
   1   2  -7 1050.76   13.23
  -1   2  -7 1049.21   12.26
  -1   2  -6  656.43    9.16
   1   2  -6  674.45    9.92
   1  -2  -6  671.05    8.12
   1  -2  -6  636.83    7.94
  -1   2  -6  652.36    9.19
  -1  -2  -6  638.30    8.43
   1   2  -6  666.90    9.86
  -1  -2  -6  621.68    8.50
  -1   2  -5   81.95    3.20
  -1   2  -5   80.86    3.23
  -1  -2  -5   92.84    3.35
   1   2  -5   91.29    3.62
   1  -2  -5   88.79    2.84
   1  -2  -5   83.87    2.76
   1   2  -5   91.04    3.58
  -1   2  -4  117.41    3.48
   1   2  -4  119.05    3.85
   1  -2  -4  119.13    2.79
   1  -2  -4  122.10    2.86
   1   2  -4  115.55    3.84
  -1   2  -4  112.02    3.38
  -1  -2  -4  123.69    3.51
   1  -2  -3  137.70    2.39
  -1  -2  -3  137.59    3.47
   1  -2  -3  132.59    2.32
  -1   2  -3  130.43    3.14
  -1   2  -3  127.86    3.08
   1   2  -3  130.89    3.66
   1   2  -3  133.99    3.68
   1  -2  -2 2628.01    7.16
  -1   2  -2 2518.17   11.37
  -1   2  -2 2543.67   11.35
   1  -2  -2 2667.51    7.35
  -1  -2  -2 2604.38   14.00
   1   2  -2 2615.85   14.46
  -1   2  -2 2633.76   10.22
   1   2  -2 2598.87   14.65
   1   2  -1 2540.85   13.13
  -1  -2  -1 2563.34   13.30
  -1   2  -1 2637.24    9.04
   1   2  -1 2664.10   14.25
   1   2  -1 2665.00   14.03
  -1   2  -1 2669.80   10.77
  -1   2  -1 2681.58    9.08
  -1  -2  -1 2594.44   13.44
   1   2   0   70.82    2.42
   1   2   0   72.54    2.51
  -1  -2   0   71.87    2.41
  -1  -2   0   66.50    2.36
   1   2   0   66.67    2.39
   1   2   1 2534.48   14.19
  -1  -2   1 2614.47   13.35
   1  -2   1 2610.81    9.13
   1  -2   1 2634.31    9.13
  -1  -2   1 2579.98   13.70
   1   2   1 2668.98   13.51
  -1  -2   1 2601.83   13.46
   1  -2   2 2547.40   11.53
  -1  -2   2 2552.31   13.23
   1  -2   2 2588.51   11.55
  -1  -2   2 2415.25   13.70
   1   2   2 2622.66   14.63
   1  -2   2 2503.19   10.02
  -1  -2   2 2427.09   13.61
  -1   2   3  148.48    2.53
  -1  -2   3  136.92    3.61
  -1  -2   3  134.25    3.45
  -1  -2   3  142.86    3.66
   1  -2   3  125.47    3.18
   1  -2   3  124.00    3.16
   1  -2   3  142.39    2.49
   1  -2   4  112.82    3.53
   1  -2   4  115.03    3.54
   1  -2   4  136.26    2.77
  -1  -2   4  127.85    3.84
  -1  -2   4  134.41    3.89
  -1   2   4  126.95    2.97
   1   2   5   93.56    3.42
  -1   2   5   93.59    3.04
  -1  -2   5   94.12    3.60
   1  -2   5   86.39    3.41
  -1  -2   5   90.75    3.51
  -1  -2   6  659.32    9.40
   1  -2   6  636.06    9.23
   1  -2   6  649.80    9.20
  -1  -2   6  655.67    9.26
   1   2   6  661.89    9.20
  -1  -2   7 1055.99   12.52
   1  -2   7 1038.31   12.54
  -1  -2   7 1045.71   12.47
   1   2   7 1123.40   13.00
   1  -2   7 1043.15   12.37
  -1   2   7 1119.59   11.79
   1  -2   8   46.42    3.41
   1  -2   8   50.04    3.40
  -1  -2   8   52.96    3.53
  -1  -2   8   50.46    3.44
  -1   2   8   58.14    3.33
  -1   2   9  939.74   12.65
  -1  -2   9  884.49   13.24
  -1  -2   9  881.01   13.19
   1  -2   9  853.68   13.05
   1   2   9  970.65   14.03
   1  -2   9  858.99   13.43
   1  -2  10  388.63    9.71
  -1  -2  10  357.18    9.19
  -1  -2  10  380.24    9.52
   1   2  10  413.80    9.87
   1  -2  10  387.75   10.05
  -1   2  10  398.09    8.90
  -1  -2  11  167.09    6.78
   1  -2  11  168.52    7.06
  -1  -2  11  158.98    6.76
   1   2  11  175.92    7.14
  -1   2  11  159.75    6.24
  -1   2  12   35.97    3.84
   1   2  12   33.80    4.04
  -1  -2  12   37.34    4.07
   1  -2  12   33.55    4.10
  -1  -2  12   41.94    4.32
  -1   2  13  216.34    8.23
   1  -2  13  198.51    8.40
  -1  -2  13  179.68    7.99
   1   2  13  212.82    8.52
  -1  -2  13  181.24    7.94
   1   2  14  152.31    7.88
  -1  -2  14  132.01    7.18
  -1   2  14  146.83    7.56
   1  -2  14  130.90    7.67
  -1  -2  14  151.85    7.99
   1  -3  -9  104.31    4.51
   1  -3  -9  101.29    4.49
   1  -3  -8  125.63    4.50
   1  -3  -8  132.08    4.48
  -1  -3  -8  111.43    4.53
  -1  -3  -8  118.28    4.56
  -1  -3  -7  150.95    4.70
  -1  -3  -7  146.95    4.72
   1  -3  -7  147.30    4.37
  -1   3  -7  138.63    4.92
   1  -3  -7  153.57    4.33
  -1   3  -7  142.44    5.04
  -1   3  -6  143.14    4.68
   1   3  -6  138.48    5.10
   1  -3  -6  147.11    3.78
   1   3  -6  151.95    5.24
  -1   3  -6  144.72    4.60
  -1  -3  -6  141.61    4.23
  -1  -3  -6  145.64    4.46
   1  -3  -6  141.54    3.81
   1   3  -5  241.28    6.02
   1  -3  -5  256.02    4.35
  -1  -3  -5  247.87    5.30
  -1  -3  -5  244.30    5.76
   1  -3  -5  248.42    4.28
   1   3  -5  243.48    6.07
  -1   3  -5  237.29    5.38
  -1   3  -5  239.14    5.46
   1   3  -4  312.75    6.59
  -1   3  -4  296.03    5.60
   1   3  -4  319.55    6.68
  -1  -3  -4  304.41    5.47
  -1  -3  -4  308.16    6.08
   1  -3  -4  308.13    4.01
  -1   3  -4  305.29    5.60
   1  -3  -4  308.39    4.12
   1   3  -3  277.78    5.87
  -1  -3  -3  278.01    4.92
  -1  -3  -3  279.91    5.47
  -1   3  -3  276.75    4.77
   1  -3  -3  288.12    3.16
  -1   3  -3  284.23    4.84
   1   3  -3  275.63    5.80
   1  -3  -3  290.52    3.18
  -1   3  -2  588.07    6.64
   1   3  -2  554.10    7.76
   1   3  -2  580.76    8.00
   1  -3  -2  553.86    3.09
  -1   3  -2  572.87    6.07
   1   3  -2  567.60    8.06
  -1   3  -2  568.69    6.04
   1  -3  -2  557.12    3.07
  -1  -3  -1  358.02    5.83
  -1   3  -1  350.83    5.17
  -1   3  -1  352.92    4.12
   1   3  -1  385.02    6.34
  -1  -3  -1  366.48    5.78
  -1   3  -1  350.15    4.12
  -1  -3  -1  364.98    6.16
   1   3  -1  371.73    6.11
  -1  -3   0  822.07    8.38
   1   3   0  809.99    8.54
  -1  -3   0  808.97    8.47
  -1  -3   0  805.94    8.93
   1  -3   0  795.10    4.14
  -1   3   0  804.80    7.93
   1  -3   0  789.12    4.13
  -1   3   0  687.13    5.05
   1   3   0  834.88    9.57
   1   3   1  375.87    6.47
   1   3   1  367.75    5.58
   1  -3   1  356.09    3.78
  -1  -3   1  335.10    5.78
  -1  -3   1  376.81    6.04
  -1  -3   1  387.88    6.03
   1  -3   1  348.27    3.77
   1  -3   2  566.33    6.08
   1  -3   2  529.93    5.73
  -1  -3   2  575.78    7.35
   1   3   2  576.29    6.92
   1  -3   2  543.89    5.74
   1   3   2  569.99    8.11
  -1  -3   2  580.39    7.49
  -1  -3   3  279.14    5.42
  -1  -3   3  288.97    5.55
   1  -3   3  279.99    5.02
   1  -3   3  285.70    4.93
   1   3   3  282.59    5.92
  -1  -3   4  295.61    5.93
  -1  -3   4  282.41    5.70
  -1   3   4  305.52    4.28
   1  -3   4  293.38    5.58
   1   3   4  301.14    6.36
  -1  -3   4  298.23    5.96
   1  -3   4  273.56    5.52
   1  -3   5  234.51    5.46
   1  -3   5  254.69    4.54
  -1  -3   5  246.07    5.58
  -1   3   5  275.02    4.86
  -1  -3   5  241.76    5.76
  -1  -3   5  240.31    5.72
   1  -3   5  214.55    5.38
   1  -3   6  141.84    3.63
   1  -3   6  139.70    4.71
  -1  -3   6  142.72    4.80
  -1  -3   6  138.00    4.59
  -1   3   6  146.54    4.01
  -1  -3   6  140.47    4.76
   1  -3   6  135.29    4.70
   1  -3   7  157.08    4.30
   1  -3   7  150.84    5.23
  -1  -3   7  141.05    5.16
   1  -3   7  138.01    5.04
  -1   3   7  162.17    4.65
  -1  -3   7  142.09    5.15
   1  -3   8  125.33    5.13
  -1  -3   8  115.65    4.99
  -1   3   8  134.04    4.70
   1   3   8  144.98    5.28
   1  -3   8  104.91    4.83
  -1  -3   8  120.28    5.12
   1  -3   9  107.99    5.18
  -1   3   9  114.93    4.73
   1  -3   9   96.00    4.99
  -1  -3   9   98.79    5.13
  -1  -3   9  103.11    5.12
   1   3   9  116.57    5.25
   1   3  10   63.85    4.38
   1  -3  10   53.74    4.18
   1  -3  10   49.90    4.04
  -1  -3  10   51.34    4.16
  -1  -3  10   42.95    3.97
  -1   3  10   58.05    3.92
   1   3  11   59.26    4.40
   1  -3  11   49.82    4.28
  -1  -3  11   62.62    4.75
  -1  -3  11   58.78    4.58
   1  -3  11   58.12    4.71
  -1  -3  12   61.48    5.08
  -1   3  12   67.91    4.79
   1   3  12   73.34    5.04
  -1  -3  12   64.96    5.19
   1  -3  12   67.65    5.33
  -1  -3  13   21.25    4.09
   1  -3  13   25.87    4.09
   1   3  13   28.79    4.20
  -1  -3  13   34.36    4.47
  -1   3  14   40.08    4.87
   1  -3  14   21.99    4.38
   1   3  14   33.47    4.88
  -1  -3  14   34.52    4.66
  -1  -3  14   24.07    4.30
   1  -4  -9  845.92   11.57
   1  -4  -9  835.20   11.70
  -1  -4  -8   69.68    4.22
   1  -4  -8   60.69    3.38
   1  -4  -8   65.78    3.43
  -1  -4  -7  977.44   13.33
   1  -4  -7  988.52   10.63
  -1  -4  -7  923.72   11.33
   1  -4  -7  985.46   10.46
  -1  -4  -7  911.02   11.05
   1  -4  -6  325.79    5.59
  -1   4  -6  302.43    7.01
   1  -4  -6  328.30    5.47
  -1  -4  -6  317.62    6.58
  -1  -4  -6  323.11    7.37
  -1   4  -6  299.50    6.98
  -1  -4  -5  686.40   10.24
  -1   4  -5  628.26    9.42
   1  -4  -5  669.93    6.95
   1  -4  -5  617.55    7.55
   1  -4  -5  692.10    6.90
   1   4  -5  662.58   10.74
  -1   4  -5  645.22    9.46
  -1  -4  -5  636.62    8.56
   1   4  -5  640.74   10.57
  -1  -4  -4  100.72    3.84
   1   4  -4  105.32    4.38
   1  -4  -4  105.38    2.39
  -1   4  -4  104.19    3.72
   1  -4  -4  109.51    2.42
  -1   4  -4  104.79    3.73
   1  -4  -4   93.63    2.72
   1   4  -4  111.12    4.59
   1   4  -3  960.50   11.69
   1  -4  -3  880.08    6.72
  -1  -4  -3  981.11    9.82
   1  -4  -3  977.95    5.57
   1   4  -3  963.18   11.90
  -1  -4  -3  958.80   10.60
  -1   4  -3  951.45    9.92
  -1   4  -3  963.52    9.99
  -1   4  -3 1010.93   10.43
   1  -4  -3  880.80    6.52
   1  -4  -3  967.61    5.60
   1  -4  -2  445.23    2.92
  -1   4  -2  451.22    6.99
  -1   4  -2  468.38    6.46
  -1  -4  -2  463.66    7.32
   1   4  -2  421.92    7.68
   1   4  -2  472.70    8.13
  -1  -4  -2  467.41    7.21
   1   4  -2  471.77    8.22
   1  -4  -2  388.64    3.15
   1  -4  -2  449.52    2.88
   1  -4  -2  398.47    3.12
  -1   4  -2  455.95    6.31
  -1   4  -1 3024.43   14.01
   1  -4  -1 2979.42    7.94
   1  -4  -1 2948.17    7.95
  -1  -4  -1 3042.85   18.05
   1   4  -1 3042.36   19.16
   1   4  -1 3028.35   18.96
  -1   4  -1 3088.00   18.28
  -1  -4  -1 3077.05   17.85
   1   4  -1 2926.20   19.96
  -1   4  -1 2928.55   14.08
  -1  -4   0   10.65    1.58
   1   4   0    9.75    1.78
  -1   4   0    8.26    1.56
  -1  -4   0   11.68    1.78
  -1   4   0    7.79    0.91
   1  -4   0   10.13    0.79
   1  -4   0    9.37    0.77
  -1  -4   0   11.13    1.66
   1   4   0    9.75    1.73
   1  -4   1 3034.94   12.35
   1   4   1 3074.42   17.70
  -1   4   1 2980.66   18.62
  -1  -4   1 2892.96   18.88
  -1  -4   1 2977.00   17.63
   1   4   1 2962.43   20.15
  -1  -4   1 2994.39   17.42
   1  -4   1 3013.36   12.26
   1  -4   2  420.27    5.53
   1   4   2  487.38    7.06
   1  -4   2  431.40    5.51
   1  -4   2  469.12    6.80
  -1  -4   2  451.04    7.18
  -1  -4   2  423.71    7.35
  -1  -4   2  462.78    7.16
  -1   4   2  454.09    7.69
   1  -4   3  984.57    9.74
  -1  -4   3  994.92   10.79
   1  -4   3  969.46    9.33
   1  -4   3  914.47    9.19
  -1  -4   3  918.06   10.83
  -1  -4   3  939.74   10.59
  -1  -4   4  102.03    4.03
   1   4   4   96.11    4.16
  -1  -4   4  106.12    3.95
  -1  -4   4  109.14    3.99
   1  -4   4   94.13    3.60
   1  -4   4  103.35    3.67
   1  -4   4  104.59    3.38
  -1  -4   5  603.80    9.47
   1  -4   5  659.65    8.35
  -1  -4   5  653.77    9.71
   1  -4   5  640.19    9.24
   1  -4   5  614.15    9.21
  -1  -4   5  630.25    9.57
   1   4   5  648.84   10.90
  -1  -4   6  311.89    7.16
   1   4   6  326.06    8.09
   1  -4   6  312.93    6.96
  -1  -4   6  315.17    7.25
   1  -4   6  297.33    6.88
  -1  -4   6  313.89    7.32
  -1  -4   7  854.01   11.94
   1  -4   7 1002.45   11.31
  -1  -4   7  931.49   12.89
   1  -4   7  944.39   12.89
  -1  -4   7  952.46   13.10
   1  -4   7  902.18   12.58
   1  -4   8   69.75    3.57
   1  -4   8   62.47    3.95
  -1   4   8   69.83    3.63
  -1  -4   8   64.63    4.05
   1  -4   8   63.76    4.05
  -1  -4   8   59.72    4.03
   1  -4   9  844.28   11.49
   1  -4   9  834.24   13.26
  -1  -4   9  861.20   13.74
  -1  -4   9  839.54   13.57
   1  -4   9  822.12   13.34
  -1  -4  10  272.14    8.49
  -1   4  10  293.30    7.71
  -1  -4  10  276.73    8.54
   1  -4  10  257.64    8.21
   1  -4  10  262.08    8.07
  -1  -4  11  221.09    8.17
  -1  -4  11  211.11    8.09
  -1   4  11  202.30    7.05
   1  -4  11  188.48    7.52
   1  -4  11  207.58    8.04
   1  -4  12   32.04    4.53
  -1   4  12   20.20    3.24
   1  -4  12   27.09    4.08
  -1  -4  12   22.96    3.71
  -1  -4  12   23.36    3.77
   1  -4  13  213.48    9.16
  -1   4  13  196.66    8.21
  -1  -4  13  218.29    9.05
  -1  -4  13  211.58    9.00
  -1  -5 -12   32.72    4.88
  -1  -5 -11   12.17    3.40
  -1  -5 -10   29.54    3.74
  -1  -5  -9   97.99    5.42
   1  -5  -8   10.32    2.26
   1  -5  -8   18.45    2.41
  -1  -5  -8   15.56    2.81
   1  -5  -8   14.19    2.31
  -1  -5  -7   23.84    2.53
   1  -5  -7   21.77    2.53
   1  -5  -7   21.63    2.24
   1  -5  -7   24.28    2.28
  -1  -5  -7   26.03    3.17
  -1  -5  -7   24.19    2.57
  -1  -5  -6  515.22    8.46
  -1   5  -6  465.98    9.63
   1  -5  -6  482.21    7.52
  -1  -5  -6  516.69    9.55
  -1   5  -6  461.10    9.66
   1  -5  -6  508.44    6.71
   1  -5  -6  500.58    6.56
   1  -5  -5  260.70    4.17
  -1   5  -5  250.59    6.67
  -1  -5  -5  257.68    5.77
   1  -5  -5  246.65    4.16
  -1  -5  -5  264.61    6.71
  -1   5  -5  261.72    6.80
  -1   5  -4   68.15    3.73
   1  -5  -4   66.18    2.19
   1   5  -4   69.33    4.07
   1  -5  -4   65.22    1.83
   1   5  -4   70.09    4.19
   1  -5  -4   60.85    1.81
  -1  -5  -4   64.37    3.62
  -1   5  -4   66.02    3.68
   1  -5  -4   55.91    2.21
  -1  -5  -3  223.85    5.83
   1   5  -3  244.42    6.85
  -1   5  -3  220.43    5.50
   1   5  -3  211.35    6.32
   1  -5  -3  177.16    2.61
   1  -5  -3  208.04    2.45
  -1   5  -3  239.71    5.98
  -1   5  -3  233.25    5.57
   1   5  -3  226.79    6.56
  -1  -5  -3  221.57    5.01
   1  -5  -3  212.68    2.44
   1  -5  -3  179.85    2.59
  -1  -5  -3  221.77    5.61
   1  -5  -2  783.61    3.95
  -1   5  -2  822.85    9.45
   1  -5  -2  749.29    4.05
   1  -5  -2  783.57    3.87
  -1   5  -2  814.40    9.48
   1   5  -2  819.69   11.61
  -1   5  -2  836.32   10.93
  -1  -5  -2  805.39   10.21
   1   5  -2  809.16   11.70
   1   5  -2  747.58   11.32
   1  -5  -2  757.68    4.07
  -1  -5  -2  808.03   10.06
  -1  -5  -1  622.96    8.58
  -1   5  -1  650.63    7.52
  -1   5  -1  678.89   10.13
   1   5  -1  600.43   10.34
  -1  -5  -1  613.95    8.66
   1   5  -1  693.80   10.56
   1   5  -1  691.31   10.33
   1  -5  -1  574.27    4.20
  -1   5  -1  623.81    7.40
   1  -5  -1  654.34    4.29
   1  -5  -1  649.62    4.28
  -1   5   0  158.00    4.97
   1   5   0  136.72    5.00
  -1  -5   0  142.00    4.86
  -1  -5   0  168.86    4.75
   1   5   0  156.46    4.74
   1  -5   0  163.85    2.74
   1  -5   0  164.88    2.77
  -1   5   0  136.34    3.01
  -1  -5   0  168.26    4.68
  -1  -5   1  635.16    8.76
  -1  -5   1  637.21    8.88
  -1  -5   1  570.03    9.26
   1   5   1  626.76   10.74
   1  -5   1  645.61    6.41
  -1   5   1  579.27    9.41
   1  -5   1  638.99    6.38
   1   5   1  655.00    8.96
   1   5   2  767.24   11.83
  -1  -5   2  807.59   10.05
   1  -5   2  792.86    8.34
   1  -5   2  815.94    8.27
  -1  -5   2  803.69    9.93
  -1   5   2  764.86   11.14
  -1   5   3  210.16    6.14
  -1  -5   3  215.60    5.51
  -1  -5   3  200.03    5.77
  -1  -5   3  215.30    5.52
   1   5   3  220.13    6.64
   1  -5   3  217.09    4.91
   1  -5   3  207.61    4.89
   1  -5   3  222.29    5.50
  -1  -5   4   57.81    3.48
  -1   5   4   63.81    3.86
   1  -5   4   66.48    3.25
   1  -5   4   73.64    3.36
   1   5   4   68.89    4.15
  -1  -5   4   70.63    3.57
  -1  -5   4   68.13    3.53
   1  -5   4   60.16    3.18
  -1  -5   5  249.06    6.51
   1   5   5  236.49    7.25
   1  -5   5  239.93    6.14
  -1  -5   5  246.98    6.46
   1  -5   5  234.07    6.12
   1  -5   6  485.95    9.07
   1   5   6  501.62   10.79
   1  -5   6  485.16    9.02
  -1  -5   6  486.54    9.48
  -1  -5   6  504.44    9.63
   1   5   7   22.67    3.24
   1  -5   7   22.65    2.92
  -1  -5   7   25.24    2.95
  -1  -5   7   24.87    2.92
   1  -5   7   22.58    2.79
   1  -5   7   25.59    2.68
  -1  -5   8   18.24    2.79
   1   5   8   12.98    2.80
   1  -5   8    9.27    2.29
  -1  -5   8   15.51    2.82
   1  -5   8   15.52    2.74
   1  -5   8   12.52    2.65
   1  -5   9   84.49    4.94
  -1  -5   9   91.15    5.17
   1  -5   9   80.02    4.82
   1   5   9   82.76    5.47
  -1  -5   9   91.96    5.15
   1  -5  10   28.93    3.75
  -1  -5  10   35.64    3.95
  -1  -5  10   36.61    3.92
   1  -5  10   27.67    3.66
   1   5  10   28.73    3.94
   1   5  11    6.42    3.07
  -1  -5  11   17.14    3.53
   1  -5  11   17.64    3.80
  -1  -5  11    7.21    2.98
   1  -5  11    8.68    3.10
  -1  -5  12   35.97    4.49
  -1  -5  12   24.44    4.12
   1  -5  12   21.67    4.15
   1  -5  12   28.08    4.32
  -1  -6 -10   26.67    3.94
  -1  -6  -9   93.48    5.46
  -1  -6  -8   36.62    3.82
   1  -6  -7  296.76    6.43
  -1  -6  -7  355.99    8.75
  -1  -6  -6   43.31    3.16
  -1  -6  -6   38.64    3.47
   1  -6  -6   36.11    2.31
  -1   6  -5  479.19   10.23
   1  -6  -5  404.10    4.66
   1  -6  -5  359.13    5.21
  -1  -6  -5  475.91    8.00
   1  -6  -5  391.10    5.14
  -1  -6  -5  513.59    9.45
   1  -6  -5  389.23    4.45
  -1  -6  -5  502.53    9.61
  -1   6  -5  506.87   10.34
  -1  -6  -4   62.74    3.20
  -1  -6  -4   72.10    3.94
   1  -6  -4   36.17    1.05
  -1  -6  -4   72.33    3.83
  -1   6  -4   66.65    4.13
  -1   6  -4   55.64    4.01
   1  -6  -4   28.15    1.10
   1  -6  -4   33.00    1.12
   1  -6  -4   34.30    1.01
   1   6  -3  988.21   14.69
   1   6  -3  985.05   14.49
  -1   6  -3  937.39   12.69
  -1  -6  -3  936.01   10.41
   1   6  -3  931.32   14.06
  -1   6  -3  957.22   12.60
  -1  -6  -3  990.75   12.20
  -1  -6  -3  949.53   12.32
  -1   6  -2   21.08    2.48
  -1  -6  -2   19.40    2.34
   1   6  -2   21.23    3.01
  -1   6  -2   18.22    2.51
   1   6  -2   21.84    3.18
  -1  -6  -2   18.66    2.39
   1   6  -2   18.85    2.68
   1  -6  -1 1042.26    5.69
  -1  -6  -1 1175.93   12.76
  -1  -6  -1 1141.31   12.77
   1  -6  -1 1136.08    5.72
   1   6  -1 1069.12   14.86
   1  -6  -1 1152.32    5.73
   1   6  -1 1134.44   14.17
  -1   6  -1 1103.73   14.04
  -1   6  -1 1158.25   10.83
  -1   6   0   82.71    4.22
   1  -6   0   96.70    2.34
  -1   6   0   89.78    2.65
  -1  -6   0   99.27    3.89
   1   6   0   85.30    4.65
  -1  -6   0   96.20    3.83
   1   6   0   94.07    4.29
   1  -6   0   94.02    2.32
   1  -6   1 1146.71    9.26
   1   6   1 1077.99   15.67
  -1  -6   1 1190.38   12.74
   1   6   1 1191.40   13.19
   1  -6   1 1132.83    9.26
  -1   6   1 1121.41   14.85
  -1  -6   1 1180.24   12.82
   1   6   2   23.50    2.91
  -1  -6   2   21.04    2.46
  -1  -6   2   20.03    2.26
   1  -6   2   17.07    1.92
  -1   6   2   18.02    2.69
   1  -6   2   16.48    1.88
   1   6   3  958.13   15.12
   1  -6   3  972.77   10.97
  -1  -6   3  983.92   12.20
  -1  -6   3  976.57   12.16
  -1   6   4   56.32    4.01
  -1  -6   4   61.70    3.57
   1  -6   4   70.00    3.59
   1  -6   4   56.04    3.41
  -1  -6   4   62.31    3.55
   1  -6   5  482.78    9.05
  -1   6   5  476.91   10.90
  -1  -6   5  502.19    9.67
  -1  -6   5  482.82    9.35
   1  -6   5  483.75    8.97
   1   6   5  493.28   11.23
   1  -6   5  517.56    9.54
   1  -6   6   35.60    3.31
  -1  -6   6   36.34    3.26
  -1  -6   6   37.61    3.37
   1  -6   6   35.57    3.31
  -1   6   6   39.90    3.86
   1   6   7  297.55    9.45
   1  -6   7  310.51    8.27
  -1  -6   7  323.73    8.47
  -1  -6   7  311.05    8.36
   1  -6   7  297.13    8.24
  -1   6   7  338.78    9.97
   1  -6   8   32.87    3.72
   1  -6   8   29.87    3.54
  -1  -6   8   32.36    3.57
  -1  -6   8   31.88    3.51
   1   6   8   35.73    4.10
   1   6   9   88.22    5.92
  -1  -6   9   87.61    5.38
  -1  -6   9   86.72    5.44
   1  -6   9   68.70    4.84
   1  -6   9   83.86    5.24
   1   6  10   24.42    3.88
  -1  -6  10   27.97    4.08
  -1  -6  10   21.64    3.67
   1  -6  10   16.72    3.63
   1  -6  10   25.82    3.97
  -1  -6  11   64.86    5.73
  -1  -6  11   70.87    5.67
   1  -6  11   66.22    5.54
   1   6  11   76.90    6.17
   1  -6  11   65.76    5.73
  -1  -7  -6  635.96   11.93
  -1  -7  -6  656.88   11.53
  -1  -7  -5   21.36    3.01
  -1  -7  -5   20.79    2.95
  -1  -7  -4  267.18    7.09
  -1  -7  -4  277.96    7.02
   1   7  -3   18.18    2.96
  -1  -7  -3   20.55    2.61
  -1  -7  -3   19.26    2.46
  -1   7  -2  975.13   14.82
  -1  -7  -2 1009.11   12.24
  -1  -7  -2 1016.18   12.18
  -1   7  -1   77.18    4.57
   1   7  -1   77.11    4.77
  -1  -7  -1   84.53    3.84
  -1  -7  -1   84.88    3.90
  -1  -7   0    0.29    1.92
  -1  -7   0   -0.43    1.83
  -1   7   0   -3.60    2.56
   1   7   0    3.82    2.50
   1  -7   0    0.03    0.82
   1  -7   0    2.85    0.88
  -1  -7   1   80.30    3.78
   1   7   1   64.06    4.50
   1  -7   1   72.12    2.65
   1  -7   1   74.96    2.73
  -1   7   1   68.65    4.41
  -1  -7   1   85.76    3.91
  -1  -7   2  989.49   12.56
  -1  -7   2  981.50   12.46
   1  -7   2  961.71   10.32
  -1   7   2  950.90   15.41
   1  -7   2  955.45   10.25
   1   7   3   20.26    3.15
  -1  -7   3   20.24    2.56
   1  -7   3   19.25    2.38
   1  -7   3   15.27    2.09
  -1  -7   3   16.25    2.51
  -1   7   4  255.70    8.55
   1   7   4  278.03    9.13
  -1  -7   4  269.29    7.35
   1  -7   4  273.24    6.79
   1  -7   4  256.76    6.85
  -1  -7   4  276.21    7.40
   1   7   5   26.70    3.83
  -1  -7   5   17.02    2.89
   1  -7   5   24.01    2.92
  -1  -7   5   23.27    2.93
   1  -7   5   19.46    2.97
  -1   7   5   21.02    3.47
  -1   7   6  607.95   13.73
  -1  -7   6  633.79   11.86
   1  -7   6  634.67   11.52
  -1  -7   6  618.55   11.90
   1   7   6  650.92   14.49
   1   7   7   28.22    3.99
  -1   7   7   26.01    4.00
  -1  -7   7   30.95    3.66
  -1  -7   7   25.81    3.64
   1  -7   7   23.94    3.44
   1  -7   7   24.80    3.48
   1   7   8  101.12    6.65
  -1  -7   8   93.91    5.51
   1  -7   8   73.88    5.29
  -1  -7   8   98.74    5.81
   1  -7   8   83.69    5.34
  -1   7   8   89.19    6.24
   1  -7   9   19.49    3.94
  -1  -7   9   21.10    3.69
  -1   7   9   15.36    3.86
   1  -7   9   16.93    3.77
  -1  -7   9   19.40    3.85
  -1   8  -3  221.70    8.48
   1   8  -2   21.81    3.65
  -1   8  -2   26.26    3.67
   1   8  -1   79.69    5.42
  -1   8   0   -3.55    2.57
   1   8   0    1.18    2.66
   1   8   1   94.50    5.64
  -1   8   1   97.65    5.72
  -1   8   2   15.97    3.19
  -1  -8   2   22.30    2.83
  -1  -8   2   24.24    2.80
   1   8   2   25.78    3.71
  -1   8   3  187.85    7.81
   1   8   3  189.23    8.35
  -1  -8   3  189.94    6.45
  -1  -8   3  205.78    6.56
  -1   8   4   12.78    3.06
   1   8   4   12.78    3.67
  -1  -8   4   16.05    3.01
  -1  -8   4   11.99    2.67
  -1  -8   5   82.32    5.13
  -1   8   5   90.45    6.07
   1   8   5  102.35    6.57
  -1  -8   5   91.47    5.21
  -1  -8   6   10.80    3.21
  -1   8   6   12.45    3.41
   1   8   6    6.37    3.55
  -1  -8   6    8.23    3.03
  -1  -8   7  127.15    6.73
  -1  -8   7  137.98    6.87
  -1   8   7  150.91    8.06
  -1   9  -1    7.76    3.27
   1   9  -1    9.02    3.55
   1   9   0  221.07    9.07
  -1   9   0  238.02    9.32
  -1   9   1    5.09    3.24
   2   0  -8 2101.37   18.90
   2   0  -8 2099.96   18.75
  -2   0  -7 1627.93   15.36
   2   0  -7 1798.75   16.25
   2   0  -7 1790.86   16.29
  -2   0  -7 1586.87   15.37
  -2   0  -6  496.92    7.93
   2   0  -6  502.10    8.05
   2   0  -6  514.36    8.09
  -2   0  -6  491.94    8.06
   2   0  -5 1688.34   13.42
   2   0  -5 1688.84   13.41
  -2   0  -5 1719.19   13.94
  -2   0  -5 1720.16   13.46
   2   0  -4  625.82    7.62
  -2   0  -4  622.70    7.89
   2   0  -4  634.37    7.74
   2   0  -3 4059.26   18.08
  -2   0  -3 4027.44   18.34
   2   0  -3 4019.47   17.72
   2   0  -2 1579.44   10.59
   2   0  -2 1599.91   10.51
  -2   0  -1 2565.92   13.09
   2   0  -1 2544.63   13.00
   2   0   0 6798.42   20.19
  -2   0   0 7236.19   21.44
  -2   0   1 2557.00   12.81
  -2   0   1 2559.74   12.68
   2   0   2 1644.56    7.31
  -2   0   2 1656.60   10.73
  -2   0   2 1659.84   10.64
   2   0   3 4125.68   19.36
  -2   0   3 3818.50   16.91
  -2   0   3 3845.49   17.04
   2   0   3 4009.24   12.19
  -2   0   4  657.79    7.51
  -2   0   4  650.66    7.47
   2   0   4  659.08    8.51
  -2   0   5 1684.74   12.88
  -2   0   5 1685.10   12.82
  -2   0   6  502.72    7.62
   2   0   6  525.42    8.95
  -2   0   6  508.23    7.74
  -2   0   7 1672.05   14.72
  -2   0   7 1689.83   14.69
   2   0   8 2167.62   20.18
  -2   0   8 2130.01   17.88
  -2   0   8 2136.57   17.72
  -2   0   9   88.51    4.30
   2   0   9   89.30    4.91
  -2   0   9   94.35    4.42
  -2   0  10  649.86   11.48
  -2   0  10  648.46   11.47
   2   0  10  628.70   12.47
  -2   0  11  266.71    8.00
  -2   0  11  252.60    7.80
   2   0  11  265.10    8.79
   2   0  12  383.50   11.15
  -2   0  12  382.61   10.13
  -2   0  12  389.73   10.05
  -2   0  13   50.75    4.50
  -2   0  13   47.90    4.43
   2   0  14   67.61    6.03
  -2   0  14   72.08    5.43
  -2   0  14   77.89    5.86
   2  -1  -8  217.75    5.95
   2  -1  -8  213.68    5.89
   2   1  -7  315.02    7.32
  -2   1  -7  289.43    6.72
   2   1  -7  322.26    7.37
   2  -1  -7  308.97    6.58
   2  -1  -7  304.26    6.56
  -2   1  -7  301.90    6.74
  -2  -1  -7  315.84    6.81
  -2  -1  -7  310.25    6.93
   2  -1  -6  183.26    4.66
  -2   1  -6  179.63    4.97
   2   1  -6  189.87    5.38
   2   1  -6  178.82    5.24
   2  -1  -6  177.07    4.62
  -2  -1  -6  180.86    5.04
  -2   1  -6  177.66    4.89
  -2  -1  -6  179.73    5.16
   2   1  -5  476.92    7.82
  -2  -1  -5  482.63    7.64
   2  -1  -5  476.46    6.78
   2  -1  -5  491.44    6.86
   2   1  -5  468.89    7.67
  -2   1  -5  461.29    7.26
  -2  -1  -4  116.21    3.72
   2   1  -4  103.67    3.80
  -2   1  -4  108.78    3.43
   2   1  -4   98.21    3.68
   2  -1  -4  118.00    3.21
   2  -1  -4  120.44    3.26
  -2   1  -4  109.57    3.37
  -2  -1  -3  718.67    8.55
   2   1  -3  720.26    8.50
  -2   1  -3  731.30    7.68
   2  -1  -3  751.75    7.06
  -2   1  -3  750.20    7.54
   2   1  -3  734.48    8.47
   2  -1  -3  750.39    6.98
  -2  -1  -3  739.65    8.50
   2   1  -2  979.48    9.37
   2   1  -2 1005.20    9.42
  -2  -1  -2 1033.08    7.74
  -2   1  -2 1004.51    7.99
  -2  -1  -2 1032.38    9.67
   2  -1  -2 1005.41    7.19
   2  -1  -2  996.30    7.38
   2   1  -1  704.95    7.86
  -2   1  -1  722.55    6.35
  -2   1  -1  690.88    6.14
   2  -1  -1  691.62    5.84
   2   1  -1  720.75    7.80
  -2  -1  -1  713.06    6.35
  -2  -1  -1  717.57    7.81
   2   1   0   24.55    1.41
   2   1   0   26.10    1.74
  -2   1   0   23.37    1.28
   2  -1   0   24.82    1.27
  -2  -1   0   19.51    1.61
  -2  -1   0   24.64    1.39
  -2   1   1  701.92    5.58
  -2  -1   1  731.00    6.84
   2   1   1  726.43    6.43
  -2  -1   1  736.47    7.89
  -2   1   1  712.86    5.55
  -2  -1   1  730.53    7.78
   2   1   1  715.46    7.50
   2   1   2 1029.71    7.94
  -2   1   2 1014.11    6.92
  -2   1   2 1017.18    6.86
  -2  -1   2 1014.45    9.39
  -2  -1   3  763.38    8.45
  -2   1   3  728.69    6.44
   2   1   3  747.63    7.06
  -2  -1   3  756.13    8.48
  -2   1   3  722.10    6.35
   2  -1   3  709.43    7.96
  -2  -1   4  122.12    3.74
  -2   1   4  112.99    3.00
  -2   1   4  117.22    3.04
  -2  -1   4  121.56    3.70
   2  -1   4  118.11    3.77
   2   1   4  117.36    3.32
   2  -1   5  470.36    7.75
  -2  -1   5  475.29    7.50
  -2   1   5  471.39    6.46
  -2  -1   5  479.24    7.51
   2   1   5  466.04    7.82
  -2   1   5  468.89    6.40
  -2  -1   6  177.98    4.95
   2   1   6  174.04    5.20
   2  -1   6  176.91    5.30
  -2  -1   6  178.12    5.00
  -2   1   6  176.26    4.39
  -2   1   6  173.06    4.34
   2   1   7  312.45    7.41
   2  -1   7  306.92    7.27
  -2  -1   7  310.55    6.83
  -2   1   7  302.35    6.17
  -2   1   7  304.07    6.23
  -2  -1   7  308.95    6.91
  -2  -1   8  221.50    6.29
   2  -1   8  210.68    6.60
   2   1   8  216.97    6.65
  -2  -1   8  214.40    6.20
  -2   1   8  217.04    5.81
  -2   1   8  230.69    5.97
  -2   1   9   17.51    2.36
   2  -1   9   15.42    2.66
  -2  -1   9   16.82    2.66
  -2  -1   9   19.56    2.82
   2   1   9   21.92    3.03
  -2   1   9   22.11    2.62
   2  -1  10  144.80    6.44
  -2   1  10  148.27    5.61
  -2  -1  10  138.05    5.83
  -2  -1  10  128.36    5.59
  -2   1  10  144.97    5.50
   2   1  10  150.32    6.55
  -2  -1  11   54.89    4.33
   2  -1  11   56.96    4.50
   2   1  11   54.99    4.60
  -2  -1  11   59.69    4.43
  -2   1  11   54.39    3.82
  -2   1  11   60.64    4.16
   2  -1  12   47.93    4.57
  -2  -1  12   48.75    4.39
  -2   1  12   56.42    4.32
   2   1  12   49.23    4.52
  -2   1  12   55.30    4.40
  -2  -1  12   53.01    4.44
  -2   1  13   34.70    3.97
   2   1  13   34.15    4.47
   2  -1  13   23.72    4.07
  -2  -1  13   31.36    3.94
  -2  -1  13   34.41    4.10
  -2   1  13   38.39    4.29
  -2  -1  14   18.64    3.69
   2  -1  14   11.63    3.68
  -2   1  14   10.21    3.33
   2   1  14    9.95    3.59
  -2  -1  14   19.78    3.80
   2  -2  -9  429.27    8.82
   2  -2  -9  436.20    8.79
   2  -2  -8  776.43   10.75
   2  -2  -8  801.65   10.85
   2  -2  -7  441.32    7.43
  -2  -2  -7  432.21    8.03
   2  -2  -7  439.09    7.40
  -2   2  -7  404.71    8.04
  -2   2  -7  418.67    7.91
  -2  -2  -7  425.50    8.24
   2  -2  -6  332.96    5.83
  -2  -2  -6  314.81    6.76
   2   2  -6  325.28    7.30
   2  -2  -6  327.88    5.78
  -2   2  -6  309.73    6.51
   2   2  -6  334.35    7.50
  -2   2  -6  318.30    6.49
   2  -2  -5  852.56    8.39
   2   2  -5  905.30   11.70
   2  -2  -5  855.14    8.33
  -2   2  -5  822.51    9.58
  -2  -2  -5  866.80   10.50
  -2   2  -5  827.52    9.55
   2   2  -5  906.49   11.57
   2  -2  -4  320.37    4.65
  -2  -2  -4  332.19    6.73
  -2  -2  -4  337.05    6.49
   2   2  -4  318.22    6.66
   2   2  -4  319.22    6.50
  -2   2  -4  305.91    5.42
   2  -2  -4  316.88    4.64
  -2   2  -4  302.09    5.43
  -2   2  -3  907.56    8.26
  -2  -2  -3  897.89   10.22
   2  -2  -3  907.49    6.82
   2   2  -3  890.80   10.47
  -2   2  -3  880.55    8.30
   2   2  -3  906.75   10.42
  -2  -2  -2  308.62    5.34
  -2   2  -2  320.43    4.36
  -2   2  -2  316.81    4.30
   2  -2  -2  325.18    3.38
   2   2  -2  323.38    6.11
  -2   2  -2  302.96    2.84
  -2  -2  -2  311.33    5.84
   2  -2  -2  307.55    3.41
   2   2  -2  325.80    6.21
  -2  -2  -1 1385.40   10.67
   2   2  -1 1360.91   10.94
   2  -2  -1 1328.73    5.40
  -2  -2  -1 1419.60   12.17
   2   2  -1 1408.42   12.31
  -2   2  -1 1382.15    7.32
   2   2  -1 1432.81   12.28
  -2   2  -1 1387.56    7.22
  -2   2   0 1223.31    5.58
  -2  -2   0 1214.02   10.01
  -2  -2   0 1200.14   10.98
   2   2   0 1175.19   10.06
  -2   2   0 1182.66    6.08
   2   2   0 1204.71   10.99
   2   2   1 1437.72   11.45
  -2  -2   1 1375.11   11.74
  -2  -2   1 1363.80   10.72
   2  -2   1 1314.25    7.98
  -2   2   1 1328.75    5.39
   2   2   1 1381.99   11.60
  -2  -2   1 1400.21   11.99
  -2   2   1 1335.58    5.33
  -2  -2   2  305.79    5.34
   2   2   2  312.75    5.46
  -2   2   2  316.76    2.83
   2   2   2  314.24    5.67
   2  -2   2  308.16    4.63
  -2  -2   2  322.73    5.98
  -2   2   2  310.91    2.79
  -2  -2   2  328.52    6.02
   2   2   3  931.86    9.70
  -2  -2   3  905.80   10.02
   2  -2   3  888.45    8.88
  -2   2   3  891.30    6.00
  -2  -2   3  915.78   10.21
  -2  -2   3  877.78    9.53
  -2   2   3  896.37    5.96
   2  -2   4  316.10    5.90
  -2  -2   4  326.31    6.32
  -2   2   4  319.90    4.35
  -2  -2   4  337.43    6.40
   2   2   4  302.94    5.77
  -2   2   4  323.17    4.38
  -2  -2   5  892.45   10.84
   2  -2   5  870.46    5.92
  -2   2   5  886.25    8.27
  -2   2   5  894.54    8.24
  -2  -2   5  893.13   10.81
   2   2   5  862.67   10.14
  -2  -2   6  332.96    7.06
  -2   2   6  342.66    5.85
  -2  -2   6  336.83    7.11
   2  -2   6  315.35    6.92
  -2   2   6  333.95    5.73
  -2  -2   7  386.63    8.07
  -2  -2   7  387.31    8.11
   2   2   7  448.34    8.82
   2  -2   7  398.45    8.24
  -2   2   7  421.71    7.06
  -2   2   7  435.62    7.27
   2  -2   8  730.67   12.00
  -2  -2   8  763.65   11.94
  -2  -2   8  763.94   11.90
  -2   2   8  773.42   10.22
  -2   2   8  771.12   10.37
   2  -2   9  427.64    9.81
  -2  -2   9  456.07    9.81
  -2  -2   9  432.45    9.61
   2   2   9  486.54   10.29
  -2   2   9  482.44    8.69
  -2   2   9  478.52    8.82
   2   2  10  295.21    8.65
  -2   2  10  283.84    7.64
   2  -2  10  271.47    8.39
  -2  -2  10  292.01    8.46
  -2  -2  10  291.26    8.36
  -2   2  10  289.22    7.32
  -2   2  11  305.13    8.36
   2  -2  11  278.60    9.00
   2   2  11  305.37    9.22
  -2  -2  11  277.48    8.71
  -2  -2  11  267.19    8.69
  -2   2  12  217.78    7.70
   2  -2  12  200.54    8.26
  -2  -2  12  224.15    8.36
   2   2  12  214.53    8.21
  -2  -2  12  212.87    8.20
  -2   2  13  217.24    8.17
   2  -2  13  186.35    8.42
   2   2  13  200.79    8.72
  -2  -2  13  206.75    8.46
  -2  -2  13  200.77    8.43
   2   2  14   64.50    5.86
  -2  -2  14   54.85    5.47
   2  -2  14   69.73    6.02
  -2   2  14   72.55    5.75
  -2  -2  14   69.86    5.65
   2  -3  -9  300.05    7.51
   2  -3  -9  288.10    7.15
   2  -3  -8 2131.98   17.38
   2  -3  -8 2100.45   17.05
  -2  -3  -7  589.53    9.99
   2  -3  -7  623.05    8.61
  -2  -3  -7  593.33   10.71
  -2   3  -7  581.66    9.80
  -2   3  -7  556.10    9.41
   2  -3  -7  641.32    8.66
  -2   3  -6  443.41    7.96
   2  -3  -6  465.68    6.65
  -2  -3  -6  465.51    9.15
   2  -3  -6  474.21    6.64
  -2  -3  -6  467.38    8.33
   2   3  -6  476.06    9.60
  -2   3  -6  442.97    7.93
   2   3  -6  462.42    9.52
   2   3  -5 1213.57   14.32
  -2  -3  -5 1246.71   13.03
  -2   3  -5 1192.42   11.74
  -2  -3  -5 1237.66   14.04
   2  -3  -5 1248.12    9.36
  -2   3  -5 1172.17   11.69
   2  -3  -5 1237.33    9.33
   2   3  -5 1219.79   14.25
   2   3  -4 2548.87   20.05
   2  -3  -4 2661.43   11.51
  -2   3  -4 2492.59   15.49
  -2   3  -4 2504.51   15.74
  -2  -3  -4 2624.54   18.36
   2  -3  -4 2666.74   11.63
  -2  -3  -4 2621.38   19.81
   2   3  -4 2562.72   19.87
  -2   3  -3 1211.33    9.74
  -2  -3  -3 1231.70   12.65
   2   3  -3 1248.93   13.47
  -2   3  -3 1235.37    9.74
   2  -3  -3 1088.42    5.98
   2  -3  -3 1069.49    5.94
   2   3  -3 1295.50   13.60
  -2  -3  -2  200.23    5.19
  -2   3  -2  227.74    3.82
   2   3  -2  219.30    5.66
  -2   3  -2  204.97    3.58
   2   3  -2  213.59    5.73
  -2   3  -2  198.14    3.50
  -2  -3  -2  201.67    5.02
  -2  -3  -1 1614.94   13.26
  -2   3  -1 1618.79    7.77
  -2   3  -1 1638.38    7.91
  -2  -3  -1 1632.52   14.24
  -2   3  -1 1716.67   10.70
   2   3  -1 1670.79   14.41
   2   3  -1 1593.41   13.61
  -2  -3  -1 1622.66   14.00
   2   3  -1 1688.63   14.61
   2   3   0 1489.67   13.39
  -2  -3   0 1515.80   13.55
  -2  -3   0 1528.37   13.41
   2   3   1 1699.03   13.93
   2  -3   1 1634.86    8.75
  -2  -3   1 1677.59   14.40
  -2  -3   1 1622.32   13.46
  -2  -3   1 1673.09   14.17
   2   3   2  209.54    5.25
  -2  -3   2  196.18    4.86
   2  -3   2  201.73    3.81
   2   3   2  224.25    5.26
  -2  -3   2  203.04    5.28
  -2  -3   2  219.12    5.40
   2   3   3 1274.76   12.81
  -2  -3   3 1293.95   12.80
  -2  -3   3 1273.36   12.83
   2  -3   4 2665.02   11.46
   2   3   4 2699.27   19.48
  -2   3   4 2592.13   11.15
  -2  -3   4 2537.21   18.31
  -2  -3   4 2449.80   17.72
   2  -3   4 2574.25   16.88
  -2  -3   4 2562.86   18.48
   2   3   5 1202.81   13.29
   2  -3   5 1167.37   12.46
  -2   3   5 1218.42    9.21
   2  -3   5 1243.71    8.31
  -2  -3   5 1271.89   13.76
  -2  -3   5 1271.78   13.74
  -2  -3   5 1221.78   13.89
  -2   3   6  485.23    6.75
  -2  -3   6  480.90    8.97
   2   3   6  475.46    8.95
  -2  -3   6  489.45    9.01
   2  -3   6  480.80    5.69
   2  -3   6  464.81    8.60
   2  -3   7  580.28   10.21
  -2   3   7  584.42    8.18
   2  -3   7  581.55    6.81
  -2  -3   7  588.72   10.35
   2   3   7  575.69   10.26
  -2  -3   7  611.70   10.55
   2  -3   8 2116.09   20.64
   2  -3   8 2101.09   14.04
  -2   3   8 2164.33   17.21
  -2  -3   8 2151.74   20.39
  -2  -3   8 2150.91   20.57
  -2   3   9  337.66    7.51
   2  -3   9  312.79    6.14
   2  -3   9  306.11    8.53
  -2  -3   9  326.07    8.65
  -2  -3   9  316.30    8.59
   2  -3  10  211.46    7.54
  -2  -3  10  222.68    7.67
  -2  -3  10  215.40    7.52
  -2   3  10  229.19    6.83
   2  -3  11  385.86   10.61
  -2  -3  11  388.21   10.41
  -2   3  11  403.55    9.49
  -2  -3  11  402.15   10.64
   2  -3  12  702.31   14.84
  -2   3  12  802.69   14.23
  -2  -3  12  745.21   15.04
  -2  -3  12  761.10   15.18
   2  -3  13  259.51    9.95
  -2   3  13  276.12    9.25
  -2  -3  13  279.89    9.97
  -2  -3  13  264.49    9.79
  -2   3  14   22.71    4.15
   2  -3  14   28.86    4.72
  -2  -4 -13   18.50    4.33
  -2  -4 -12   -5.66    3.20
  -2  -4 -11   30.89    4.12
  -2  -4 -10   10.77    3.00
   2  -4  -9   77.45    4.04
  -2  -4  -9   75.99    5.03
   2  -4  -9   64.53    3.73
   2  -4  -8   37.70    2.93
   2  -4  -8   36.29    2.81
   2  -4  -7  178.62    4.64
  -2  -4  -7  186.99    6.57
   2  -4  -7  173.99    4.58
  -2  -4  -6   92.41    4.56
   2  -4  -6   84.76    2.97
  -2   4  -6   80.56    3.93
  -2  -4  -6   88.28    4.03
   2  -4  -6   90.01    2.94
  -2   4  -6   80.13    3.87
  -2   4  -5   35.86    2.69
  -2   4  -5   37.20    2.67
  -2  -4  -5   39.87    3.11
   2   4  -5   36.20    3.36
   2  -4  -5   36.84    1.72
   2  -4  -5   34.77    1.77
   2   4  -5   36.67    3.23
  -2   4  -4   56.64    2.85
   2   4  -4   59.37    3.77
   2  -4  -4   40.14    1.28
   2  -4  -4   40.59    1.25
  -2  -4  -4   64.59    3.65
  -2  -4  -4   57.05    3.08
  -2   4  -4   48.92    2.65
   2   4  -4   55.30    3.66
   2  -4  -4   39.84    1.27
  -2   4  -3  151.60    3.86
  -2   4  -3  175.67    4.13
  -2   4  -3  151.93    3.80
   2   4  -3  163.48    5.56
  -2  -4  -3  161.62    5.09
   2   4  -3  166.18    5.54
  -2   4  -2  165.55    3.53
  -2   4  -2  182.32    4.22
   2   4  -2  162.63    5.22
  -2   4  -2  167.98    3.59
   2   4  -2  182.01    5.67
  -2  -4  -2  164.22    5.03
   2   4  -2  174.58    5.48
  -2  -4  -2  171.99    5.04
  -2  -4  -1   52.70    3.01
  -2   4  -1   59.01    2.65
   2   4  -1   52.20    2.99
  -2   4  -1   55.58    1.80
  -2  -4  -1   57.00    3.14
  -2  -4  -1   54.44    3.17
  -2   4  -1   50.07    1.73
   2   4   0    3.69    1.74
  -2   4   0    2.47    1.22
   2   4   0    2.62    1.68
  -2  -4   0    0.22    1.42
  -2  -4   0    2.29    1.44
   2   4   1   58.28    3.36
   2  -4   1   48.57    1.67
   2   4   1   58.99    3.07
  -2   4   1   52.93    2.67
  -2  -4   1   59.99    3.07
  -2  -4   1   58.17    3.16
   2  -4   2  155.46    3.52
   2   4   2  165.09    5.29
  -2  -4   2  158.77    4.88
  -2  -4   2  169.53    4.94
  -2  -4   2  159.54    4.90
   2  -4   3  156.80    4.14
  -2  -4   3  162.55    5.18
  -2  -4   3  166.08    5.03
  -2  -4   3  164.53    4.92
   2   4   3  157.82    5.24
   2   4   4   54.72    3.48
  -2  -4   4   46.69    3.08
  -2  -4   4   56.33    3.29
  -2  -4   4   59.63    3.37
   2  -4   4   54.54    2.99
   2  -4   5   46.40    2.20
  -2  -4   5   37.25    3.01
  -2  -4   5   38.89    2.99
  -2  -4   5   42.06    3.23
   2  -4   5   38.19    2.88
   2  -4   5   33.35    2.68
   2  -4   6   94.64    3.20
  -2   4   6   88.05    2.91
  -2  -4   6   98.29    4.54
  -2  -4   6   85.21    4.34
   2  -4   6   87.89    4.16
   2   4   6   82.91    4.37
   2  -4   6   89.26    4.27
   2  -4   7  177.27    6.11
   2  -4   7  185.89    4.49
   2   4   7  177.23    6.37
  -2  -4   7  184.17    6.34
  -2  -4   7  179.82    6.24
  -2   4   7  188.08    4.79
  -2   4   8   47.04    3.09
  -2  -4   8   40.18    3.63
  -2  -4   8   38.13    3.60
   2  -4   8   37.83    3.57
   2   4   8   36.78    3.68
   2  -4   9   67.90    3.32
   2   4   9   75.76    4.70
  -2  -4   9   66.60    4.50
  -2  -4   9   77.25    4.75
   2  -4   9   68.81    4.72
   2   4  10   13.30    2.87
  -2  -4  10    7.20    2.62
  -2   4  10   10.06    2.47
   2  -4  10    7.25    2.64
  -2  -4  10    4.80    2.59
  -2   4  11   29.19    3.50
   2  -4  11   29.04    3.86
  -2  -4  11   31.56    3.94
  -2  -4  11   31.24    4.03
   2   4  11   20.74    3.49
  -2   4  12   -1.72    3.00
   2   4  12    1.70    2.58
  -2  -4  12    3.44    3.20
  -2  -4  12   -3.75    3.14
   2   4  13   17.05    3.53
  -2   4  13   14.63    3.67
   2  -4  13   17.81    4.23
  -2  -4  13   21.61    4.18
  -2  -4  13   19.60    4.09
  -2  -5 -12   82.66    6.74
  -2  -5 -11  260.70    9.65
  -2  -5 -10  184.83    7.75
  -2  -5  -9  302.48    9.27
  -2  -5  -8  337.83    9.36
   2  -5  -7  398.29    6.47
   2  -5  -7  395.62    6.67
   2  -5  -7  399.56    6.45
  -2  -5  -6  417.78    9.50
   2  -5  -6  347.22    4.89
  -2   5  -6  386.81    8.44
  -2  -5  -6  388.89    8.14
  -2   5  -6  391.14    8.51
   2  -5  -6  355.38    5.35
   2  -5  -6  347.83    4.94
  -2   5  -5  762.29   10.93
  -2  -5  -5  767.25   12.10
  -2   5  -5  792.99   11.08
  -2   5  -4  291.37    6.57
  -2  -5  -4  287.76    6.59
  -2  -5  -4  324.66    7.93
  -2   5  -4  281.14    6.50
  -2  -5  -4  328.52    8.26
  -2   5  -3  819.57    9.48
   2   5  -3  867.65   13.68
  -2   5  -3  897.22   10.82
  -2   5  -3  844.05    9.73
  -2  -5  -3  807.05   11.88
  -2  -5  -3  826.64   11.76
   2   5  -3  828.81   12.99
   2   5  -2  863.23   13.32
  -2   5  -2  941.09   11.10
  -2   5  -2  890.06    8.86
   2   5  -2  918.87   13.43
   2   5  -2  912.17   13.23
  -2  -5  -2  911.53   12.16
  -2   5  -2  876.42    8.78
  -2  -5  -2  903.87   12.31
  -2   5  -1  755.67    6.70
   2   5  -1  787.41   11.88
  -2   5  -1  910.27   11.00
   2   5  -1  892.22   12.60
  -2  -5  -1  856.19   11.38
  -2   5  -1  730.06    6.49
  -2  -5  -1  854.44   11.64
   2   5   0  330.16    7.97
  -2  -5   0  342.40    7.33
  -2   5   0  327.34    6.80
   2   5   0  352.17    7.66
  -2  -5   0  339.19    7.18
  -2   5   1  835.89   10.95
   2   5   1  821.63   12.36
  -2  -5   1  896.90   12.06
   2   5   1  885.86   11.86
  -2  -5   1  895.63   11.90
   2  -5   2  878.54    8.32
  -2  -5   2  887.62   11.88
  -2  -5   2  867.88   11.92
  -2   5   2  850.68   11.69
   2   5   3  805.66   12.82
  -2  -5   3  875.97   11.93
  -2  -5   3  850.80   11.87
   2  -5   3  819.11    9.52
   2   5   4  304.87    8.56
  -2  -5   4  296.88    7.19
  -2  -5   4  304.54    7.34
   2  -5   4  302.70    6.63
   2   5   5  770.06   13.07
  -2  -5   5  801.92   11.95
   2  -5   5  754.37   10.78
  -2  -5   5  759.72   11.69
   2  -5   5  776.79   11.10
   2  -5   6  439.73    7.44
   2   5   6  411.06   10.07
  -2  -5   6  421.20    9.14
  -2  -5   6  409.57    9.12
   2  -5   6  403.64    8.60
   2  -5   6  414.30    8.94
   2   5   7  435.38   10.78
   2  -5   7  435.92    9.66
  -2  -5   7  421.09    9.57
   2  -5   7  443.09    7.81
  -2  -5   7  422.82    9.47
   2  -5   8  347.73    9.08
   2   5   8  360.72    9.95
  -2  -5   8  342.77    9.05
  -2  -5   8  348.52    9.07
   2   5   9  300.11    9.42
   2  -5   9  293.69    8.82
  -2  -5   9  306.72    9.00
  -2  -5   9  306.41    9.05
   2   5  10  166.72    7.33
   2  -5  10  153.09    6.91
  -2  -5  10  155.20    6.94
  -2  -5  10  174.67    7.33
   2   5  11  242.40    9.15
   2  -5  11  229.18    8.94
  -2  -5  11  255.45    9.15
  -2  -5  11  237.74    8.93
   2  -5  12   77.13    6.09
  -2  -5  12   98.38    6.73
   2   5  12   78.51    5.99
  -2  -5  12   92.68    6.80
  -2  -6 -11   29.65    4.78
  -2  -6 -10   93.40    6.18
  -2  -6  -9   17.57    3.65
  -2  -6  -8  443.11   11.23
  -2  -6  -7  513.93   11.28
  -2  -6  -6   89.77    5.21
  -2  -6  -5  413.69    8.51
  -2  -6  -5  440.90    9.78
  -2  -6  -5  421.97    9.80
  -2   6  -5  399.76    8.94
  -2   6  -5  418.35    8.99
  -2   6  -4  191.22    5.98
  -2  -6  -4  196.19    5.85
  -2  -6  -4  212.46    6.89
  -2   6  -4  187.02    6.00
  -2  -6  -4  201.25    6.80
  -2  -6  -3  950.15   13.29
  -2   6  -3  880.55   10.98
  -2   6  -3  882.43   11.13
  -2  -6  -3  959.21   13.63
  -2   6  -2  234.20    6.58
  -2  -6  -2  235.93    6.54
  -2  -6  -2  218.08    6.51
   2   6  -2  213.08    7.46
   2   6  -2  226.57    7.48
  -2   6  -2  193.93    4.66
  -2   6  -2  193.04    4.90
  -2  -6  -1  650.72   10.63
   2   6  -1  656.93   11.99
  -2  -6  -1  663.64   10.53
  -2  -6   0  923.83   12.75
  -2   6   0  892.14   12.59
   2   6   0  881.67   13.12
  -2  -6   0  936.92   12.70
  -2  -6   1  642.97   10.51
  -2   6   1  627.03   10.73
   2   6   1  605.32   11.71
   2   6   1  673.23   11.12
  -2  -6   1  667.34   10.51
  -2   6   2  206.52    6.69
   2  -6   2  193.53    4.19
   2   6   2  217.05    7.38
   2   6   2  231.11    6.62
  -2  -6   2  229.98    6.38
  -2  -6   2  213.92    6.27
  -2  -6   3  892.59   12.39
  -2  -6   3  910.68   12.59
   2  -6   3  908.48   10.33
  -2   6   4  192.11    6.86
  -2  -6   4  214.00    6.59
   2   6   4  199.13    7.32
  -2  -6   4  208.72    6.45
   2  -6   4  200.78    5.62
  -2  -6   5  408.72    9.28
  -2  -6   5  416.94    9.30
   2  -6   5  416.30    8.48
  -2   6   5  385.07    9.76
  -2  -6   6   81.66    4.63
  -2  -6   6   76.07    4.50
   2  -6   6   72.50    4.35
   2  -6   7  470.39   10.27
   2   6   7  491.96   12.13
  -2  -6   7  485.99   10.60
  -2  -6   7  464.87   10.45
   2  -6   8  398.82   10.05
   2   6   8  435.69   11.88
  -2  -6   8  422.55   10.42
  -2  -6   8  417.99   10.43
  -2  -6   9   13.75    2.98
   2  -6   9   16.77    3.61
  -2  -6   9   18.37    3.31
   2   6  10   90.81    6.46
   2  -6  10   95.12    6.24
  -2  -6  10  100.92    6.13
  -2  -6  10   97.60    6.22
  -2  -6  11   29.62    4.62
   2  -6  11   32.14    4.75
  -2  -6  11   32.33    4.70
   2   6  11   34.65    4.82
  -2  -7  -7  141.52    6.97
  -2  -7  -7  159.36    6.94
  -2  -7  -6   76.63    5.23
  -2  -7  -6   68.40    4.96
  -2  -7  -5   50.52    4.22
  -2  -7  -5   49.38    4.05
  -2  -7  -4   34.05    3.54
  -2  -7  -4   35.60    3.44
  -2  -7  -3   39.40    3.52
  -2  -7  -3   42.54    3.62
  -2   7  -2   55.27    3.99
   2   7  -2   46.18    4.21
  -2  -7  -2   52.69    3.72
  -2  -7  -2   50.26    3.61
  -2   7  -1  125.01    5.56
   2   7  -1  117.48    5.85
  -2  -7  -1  133.03    5.34
  -2  -7  -1  132.19    5.26
   2   7   0   11.87    2.65
  -2  -7   0   12.67    2.45
  -2  -7   0    7.21    2.20
  -2   7   1  116.84    5.52
  -2  -7   1  123.68    5.03
   2   7   1  121.00    6.01
  -2  -7   1  126.36    5.18
   2   7   2   56.82    4.49
  -2  -7   2   51.03    3.56
  -2  -7   2   54.98    3.78
  -2   7   3   40.71    3.76
   2  -7   3   39.29    2.68
   2   7   3   46.08    4.54
  -2  -7   3   44.07    3.55
  -2  -7   3   50.55    3.74
  -2   7   4   32.09    3.76
  -2  -7   4   41.14    3.59
   2  -7   4   31.82    3.00
   2   7   4   40.69    4.29
  -2  -7   4   36.66    3.44
  -2   7   5   38.88    3.93
   2  -7   5   43.02    3.56
   2   7   5   46.97    4.51
  -2  -7   5   47.39    3.75
  -2  -7   5   49.73    3.91
   2  -7   6   55.69    4.24
  -2   7   6   59.96    4.96
   2   7   6   76.68    5.55
  -2  -7   6   71.73    4.79
  -2  -7   6   68.26    4.55
   2  -7   7  157.13    6.64
   2   7   7  176.89    8.30
  -2  -7   7  154.30    6.79
  -2  -7   7  152.04    6.85
  -2  -7   8   15.43    3.42
  -2   7   8   20.06    3.78
   2  -7   8   11.77    3.19
  -2  -7   8   12.81    3.26
   2   7   9  116.84    7.29
   2  -7   9  100.82    6.68
  -2  -7   9  122.73    6.81
  -2  -7   9  126.43    6.90
  -2   7   9  127.96    7.83
  -2   8  -3   72.03    5.13
  -2   8  -2  334.55    9.46
   2   8  -2  346.72   10.71
  -2   8  -1    8.31    2.75
   2   8  -1   10.97    3.38
  -2  -8  -1   13.19    2.80
  -2  -8  -1   13.86    2.91
  -2   8   0  527.76   11.89
   2   8   0  518.13   12.52
  -2  -8   0  588.32   10.99
  -2  -8   0  598.71   10.98
  -2  -8   1   15.85    2.72
  -2  -8   1   18.82    2.89
  -2   8   2  333.92    9.86
  -2  -8   2  344.69    8.73
   2   8   2  317.51   10.34
  -2  -8   2  358.24    8.83
  -2   8   3   66.22    4.91
   2   8   3   76.63    5.69
  -2  -8   3   75.03    4.67
  -2  -8   3   78.47    4.76
  -2   8   4  258.11    9.12
   2   8   4  272.75   10.08
  -2  -8   4  287.54    8.36
  -2  -8   4  272.49    8.29
  -2  -8   5  102.85    5.79
  -2  -8   5   92.96    5.45
   2   8   6  202.76    9.23
  -2  -8   6  181.80    7.76
  -2  -8   6  204.31    7.94
  -3   0  -7   -0.50    1.69
   3   0  -7   -1.63    1.74
   3   0  -7    1.90    1.70
  -3   0  -7   -0.72    1.58
  -3   0  -6    0.38    1.68
   3   0  -6    1.33    1.65
   3   0  -6   -0.70    1.72
  -3   0  -6    1.75    1.63
  -3   0  -5    2.24    1.50
   3   0  -5    1.42    1.55
   3   0  -5   -1.92    1.69
  -3   0  -4    0.88    1.63
   3   0  -4   -1.03    1.64
   3   0  -4   -0.90    1.65
   3   0  -3   -0.28    1.56
  -3   0  -3    0.06    1.60
  -3   0  -3    3.13    1.83
   3   0  -3   -0.01    1.59
   3   0  -2    0.85    1.46
  -3   0  -2   -0.48    0.80
   3   0  -2   -0.66    1.40
  -3   0  -2    0.69    1.45
  -3   0  -1   -0.70    1.29
   3   0  -1   -0.61    1.29
  -3   0  -1   -0.74    0.80
  -3   0   0   -0.23    1.24
  -3   0   0    0.49    1.38
   3   0   0    1.70    1.19
  -3   0   1    0.68    1.20
   3   0   1   -1.01    1.23
  -3   0   1    0.08    1.31
  -3   0   2    1.34    1.25
  -3   0   2    1.06    1.27
   3   0   3   -0.52    0.87
  -3   0   3    0.61    1.33
  -3   0   3    0.11    1.41
   3   0   4   -1.04    0.95
  -3   0   4   -1.19    1.53
  -3   0   4   -0.38    1.47
   3   0   5    1.04    0.93
  -3   0   5   -0.73    1.41
  -3   0   5   -1.92    1.46
   3   0   5    0.10    1.55
   3   0   6    0.85    0.93
  -3   0   6    0.86    1.35
   3   0   6    1.99    1.60
  -3   0   6    1.10    1.39
  -3   0   7   -0.36    1.52
   3   0   7    0.44    1.72
  -3   0   7    0.48    1.46
  -3   0   8    0.10    1.69
   3   0   8   -0.15    2.25
  -3   0   8    0.98    1.67
  -3   0   9    2.15    1.76
  -3   0   9    2.90    1.87
  -3   0  10    1.03    1.88
   3   0  10    4.36    2.51
  -3   0  10   -1.49    2.13
  -3   0  11    2.49    2.09
  -3   0  11    1.36    2.09
   3   0  11    1.01    2.84
   3   0  12    4.40    3.18
  -3   0  12    1.73    2.29
  -3   0  12   -2.59    2.60
   3   0  13   -1.08    2.90
  -3   0  13    2.05    2.76
  -3   0  13   -2.65    2.86
   3   0  14   -2.86    3.43
  -3   0  14    0.45    2.86
  -3   0  14   -1.08    2.81
   3  -1  -8  380.85    8.43
   3  -1  -8  383.54    8.47
   3  -1  -7  737.01   10.61
   3   1  -7  731.68   11.92
   3  -1  -7  715.55   10.56
   3   1  -7  710.19   11.65
  -3  -1  -6 1432.71   15.13
   3  -1  -6 1418.36   13.67
   3  -1  -6 1450.53   13.88
  -3   1  -6 1381.27   13.71
  -3   1  -6 1359.64   14.05
   3   1  -6 1388.99   15.17
   3   1  -6 1380.02   15.02
   3   1  -5  608.54    9.70
   3  -1  -5  611.86    8.54
  -3   1  -5  608.86    8.60
   3   1  -5  600.29    9.53
   3  -1  -5  602.44    8.40
  -3   1  -5  611.59    8.93
  -3   1  -4  782.40    9.56
   3  -1  -4  790.93    8.90
   3  -1  -4  802.48    9.10
  -3  -1  -4  817.52   11.02
   3   1  -4  811.54   10.69
   3   1  -4  812.95   10.60
   3   1  -3  227.53    5.60
  -3   1  -3  212.18    4.86
   3  -1  -3  218.97    4.62
   3   1  -3  225.68    5.67
   3  -1  -3  222.90    4.72
  -3  -1  -3  210.43    5.40
  -3  -1  -2 2587.52   17.69
  -3  -1  -2 2601.19   13.94
   3  -1  -2 2537.42   14.52
  -3   1  -2 2601.82   15.46
  -3   1  -2 2663.51   16.12
   3   1  -2 2721.81   18.65
   3  -1  -2 2550.80   14.32
   3   1  -2 2604.56   17.71
  -3  -1  -1 1897.89   14.82
   3   1  -1 1567.65   14.24
  -3   1  -1 1882.19   12.66
   3  -1  -1 1942.35   12.33
   3   1  -1 1514.81   13.65
  -3  -1   0   23.50    1.68
  -3  -1   0   20.22    1.96
   3   1   0   18.82    1.99
   3  -1   0   20.75    1.65
  -3  -1   0   23.78    2.03
  -3   1   0   23.85    1.67
  -3  -1   1 1883.36   12.81
   3   1   1 1853.30   14.27
  -3   1   1 1888.48   12.14
  -3   1   1 1879.22   11.93
  -3  -1   1 1908.74   14.75
  -3  -1   1 1900.82   14.97
   3   1   2 2594.66   16.95
  -3   1   2 2584.70   13.94
  -3  -1   2 2648.00   17.20
  -3  -1   2 2654.04   17.44
  -3   1   2 2573.36   13.73
  -3   1   3  228.50    4.38
  -3  -1   3  221.37    5.34
  -3   1   3  213.83    4.29
  -3  -1   3  209.39    5.23
  -3  -1   4  810.81   10.10
  -3   1   4  826.39    8.50
  -3   1   4  814.04    8.43
  -3  -1   4  819.29   10.20
   3   1   5  638.33    7.96
  -3  -1   5  587.04    8.75
  -3   1   5  600.38    7.73
   3  -1   5  559.33    9.00
  -3  -1   5  595.83    8.90
  -3   1   5  609.95    7.77
  -3  -1   6 1436.17   14.28
   3   1   6 1445.92   12.22
   3  -1   6 1414.15   15.18
  -3  -1   6 1428.01   14.30
  -3   1   6 1439.66   12.73
  -3   1   6 1447.64   12.75
  -3   1   7  711.69    9.71
  -3  -1   7  725.48   10.79
  -3   1   7  717.47    9.59
  -3  -1   7  707.28   10.72
   3   1   7  738.48   11.86
   3  -1   7  716.10   11.95
   3   1   7  699.93    9.11
   3  -1   8  380.82    9.31
  -3   1   8  372.60    7.51
  -3  -1   8  382.13    8.29
  -3  -1   8  383.84    8.34
  -3   1   8  379.22    7.57
   3   1   8  387.48    9.31
   3   1   9  949.54   14.98
  -3  -1   9  941.89   13.71
  -3   1   9  920.15   12.33
  -3  -1   9  924.62   13.50
  -3   1   9  922.50   12.39
   3  -1   9  907.20   14.78
  -3  -1  10 1247.16   16.45
  -3   1  10 1270.58   15.75
  -3  -1  10 1224.77   16.29
   3  -1  10 1229.39   18.09
   3   1  10 1280.50   18.18
  -3   1  10 1295.95   16.05
   3  -1  11  156.83    7.32
  -3  -1  11  136.72    6.12
  -3  -1  11  150.32    6.35
   3   1  11  135.15    6.73
  -3   1  11  144.98    6.00
  -3   1  11  137.49    5.87
  -3  -1  12  283.03    9.25
   3  -1  12  314.54   10.58
   3   1  12  310.21   10.23
  -3  -1  12  278.25    9.14
  -3   1  12  314.71    8.95
  -3   1  12  306.28    8.94
   3  -1  13  116.41    7.21
  -3  -1  13  116.49    6.63
   3   1  13  108.25    6.93
  -3  -1  13  112.73    6.45
  -3   1  13  115.50    6.00
  -3   1  13  132.08    6.47
   3   1  14  560.37   15.01
   3  -1  14  488.02   14.13
  -3  -1  14  577.35   14.30
  -3  -1  14  503.34   13.32
  -3   1  14  490.95   12.74
  -3   1  14  521.20   13.40
   3  -2  -8   45.07    3.29
   3  -2  -8   52.15    3.51
   3  -2  -7  409.31    7.66
   3  -2  -7  404.33    7.68
   3  -2  -6  691.80    9.17
  -3  -2  -6  695.92   10.88
  -3  -2  -6  692.98   11.59
   3   2  -6  655.53   11.25
   3  -2  -6  712.12    9.31
  -3   2  -6  667.92    9.92
  -3   2  -6  697.44    9.98
   3   2  -6  648.59   11.09
  -3  -2  -5  396.93    8.51
   3  -2  -5  396.71    6.47
  -3   2  -5  379.47    6.96
   3   2  -5  383.21    8.31
   3   2  -5  382.40    8.24
  -3   2  -5  401.01    7.06
   3  -2  -5  396.12    6.42
   3  -2  -4  248.32    4.82
  -3  -2  -4  256.54    6.25
  -3   2  -4  234.29    5.10
   3   2  -4  251.81    6.57
   3   2  -4  257.06    6.49
   3  -2  -4  246.89    4.76
  -3   2  -4  234.29    5.23
  -3  -2  -4  254.43    6.53
   3   2  -3  525.34    9.14
  -3  -2  -3  494.85    8.63
   3   2  -3  533.55    9.05
   3  -2  -3  521.09    6.26
  -3   2  -3  501.50    6.64
   3  -2  -3  511.89    6.38
  -3   2  -3  506.85    7.01
  -3  -2  -2  822.44    9.41
   3   2  -2  848.14   11.22
  -3  -2  -2  828.28   11.07
   3  -2  -2  815.93    7.03
   3   2  -2  832.92   10.93
  -3  -2  -1 2344.57   15.62
  -3   2  -1 2271.65   12.19
  -3  -2  -1 2389.03   18.69
   3  -2  -1 2292.24   10.98
   3   2  -1 2478.81   18.78
  -3  -2  -1 2332.97   18.06
  -3   2  -1 2263.40   13.07
   3   2  -1 2391.38   18.39
  -3  -2   0   13.80    1.90
   3   2   0   17.47    2.31
   3   2   0   15.08    1.87
  -3   2   0   14.64    1.38
  -3   2   0   15.08    1.43
  -3  -2   0   15.78    2.25
  -3  -2   0   16.73    2.35
  -3  -2   1 2240.66   15.65
  -3  -2   1 2276.31   17.74
  -3   2   1 2294.77   11.28
  -3  -2   1 2279.28   17.50
   3   2   1 2275.05   16.99
  -3   2   1 2282.06   11.07
  -3   2   2  816.36    6.48
  -3  -2   2  838.21   10.93
   3   2   2  823.37    9.41
  -3  -2   2  818.59    9.72
  -3   2   2  825.59    6.58
   3   2   2  832.02   10.48
  -3  -2   2  846.34   10.82
  -3  -2   3  510.57    8.46
   3   2   3  503.33    7.61
  -3   2   3  496.86    5.31
  -3  -2   3  495.38    8.05
  -3   2   3  506.80    5.35
  -3  -2   3  501.35    8.50
  -3  -2   4  208.67    5.58
  -3   2   4  233.66    4.06
   3  -2   4  243.33    5.67
  -3  -2   4  210.41    5.71
   3   2   4  261.05    5.87
  -3   2   4  227.66    4.00
   3   2   5  390.65    7.14
  -3  -2   5  387.09    7.68
   3  -2   5  382.11    7.66
  -3   2   5  366.78    5.61
  -3  -2   5  390.40    7.78
  -3   2   5  380.46    5.62
   3   2   6  680.98    9.68
  -3  -2   6  741.32   11.22
  -3   2   6  687.29    8.35
  -3  -2   6  754.34   11.27
  -3   2   6  679.45    8.28
  -3  -2   7  411.95    8.78
   3  -2   7  401.08    8.88
  -3   2   7  391.91    6.90
   3   2   7  379.66    7.65
  -3  -2   7  407.26    8.74
  -3   2   7  382.92    6.79
   3   2   8   39.32    3.02
   3  -2   8   40.94    3.58
  -3  -2   8   46.98    3.76
  -3   2   8   43.94    2.98
  -3   2   8   46.63    2.94
  -3  -2   8   42.46    3.54
   3  -2   9  397.39    9.86
  -3  -2   9  388.38    9.35
  -3  -2   9  408.98    9.61
  -3   2   9  408.22    8.32
  -3   2   9  401.37    8.18
  -3  -2  10  597.87   12.00
   3  -2  10  593.59   12.59
  -3  -2  10  607.37   12.15
  -3   2  10  642.34   10.91
  -3   2  10  633.58   10.96
  -3  -2  11   43.40    4.26
   3  -2  11   52.95    4.82
  -3  -2  11   53.90    4.54
  -3   2  11   52.72    3.84
  -3   2  11   51.09    3.78
   3  -2  12   69.87    5.71
  -3  -2  12   72.03    5.27
  -3  -2  12   75.39    5.49
  -3   2  12   74.21    4.79
  -3   2  12   71.65    4.80
  -3   2  13   10.44    3.26
  -3  -2  13    2.35    2.85
  -3  -2  13    9.93    3.22
  -3   2  14  291.03   10.10
   3  -2  14  262.58   10.96
  -3  -2  14  274.89   10.22
  -3  -2  14  256.70    9.92
  -3  -3 -10   85.42    5.52
   3  -3  -9  147.25    5.67
  -3  -3  -9  162.90    6.84
   3  -3  -9  149.32    5.72
   3  -3  -8  127.96    4.84
  -3  -3  -8  131.70    6.02
   3  -3  -8  125.32    4.83
   3  -3  -7  136.64    4.56
  -3  -3  -7  146.93    6.01
   3  -3  -7  142.04    4.69
  -3  -3  -6  163.07    6.09
  -3   3  -6  156.88    4.95
   3  -3  -6  161.19    4.54
   3  -3  -6  169.19    4.64
  -3  -3  -5  214.49    6.71
  -3   3  -5  192.13    5.07
  -3  -3  -5  226.20    6.52
   3   3  -5  197.30    6.51
   3  -3  -5  207.10    4.44
   3   3  -5  200.74    6.56
  -3   3  -5  201.49    5.10
   3  -3  -5  207.85    4.37
  -3  -3  -4  130.77    4.91
  -3   3  -4  106.17    3.51
  -3  -3  -4  112.37    4.69
   3  -3  -4  117.53    2.94
  -3   3  -4  106.61    3.52
   3   3  -4  127.76    5.25
   3   3  -4  120.41    5.00
   3  -3  -4  124.33    3.03
   3   3  -3   39.82    3.19
   3   3  -3   38.98    3.09
  -3  -3  -3   38.65    2.92
   3  -3  -3   35.69    1.46
  -3   3  -3   32.73    2.01
  -3   3  -3   36.47    2.01
  -3  -3  -2   64.63    3.12
  -3   3  -2   77.64    2.06
   3   3  -2   78.34    3.92
  -3  -3  -2   64.22    3.60
  -3   3  -2   74.77    2.46
   3   3  -2   76.58    3.90
  -3   3  -2   68.68    2.36
  -3  -3  -1   74.34    3.36
  -3   3  -1   73.45    2.03
   3   3  -1   61.11    3.20
  -3   3  -1   68.30    2.29
   3   3  -1   73.44    3.84
  -3  -3  -1   64.18    3.39
  -3  -3  -1   73.81    3.71
  -3   3  -1   71.10    2.01
   3   3  -1   82.53    4.05
  -3  -3   0   67.81    3.16
  -3   3   0   70.37    1.60
   3   3   0   71.56    3.26
  -3  -3   0   82.84    3.98
   3   3   0   82.72    3.89
  -3  -3   0   78.48    3.74
  -3   3   0   78.07    1.69
  -3   3   0   67.10    1.93
  -3   3   1   65.25    1.26
  -3  -3   1   75.15    3.47
   3   3   1   75.84    3.48
  -3  -3   1   76.23    3.73
  -3   3   1   54.47    1.27
  -3  -3   1   67.19    3.48
   3   3   1   81.62    3.69
  -3   3   1   53.27    1.25
   3   3   2   76.68    3.48
  -3  -3   2   76.12    3.46
   3   3   2   70.20    3.55
  -3   3   2   67.39    1.23
  -3   3   2   71.91    1.23
  -3  -3   2   79.47    3.77
  -3  -3   2   75.64    3.66
  -3  -3   3   33.96    2.70
   3   3   3   40.35    2.73
  -3  -3   3   35.09    2.67
  -3   3   3   36.79    1.21
   3  -3   3   31.75    2.21
  -3   3   3   37.06    1.19
   3   3   4  109.05    4.39
  -3  -3   4  126.68    4.73
  -3   3   4  115.67    2.52
  -3  -3   4  111.90    4.43
   3  -3   4  106.43    4.02
  -3  -3   4  121.71    4.66
  -3   3   4  115.93    2.52
   3   3   5  213.88    5.94
  -3  -3   5  212.46    6.18
  -3  -3   5  209.10    6.15
  -3  -3   5  217.88    6.56
   3  -3   5  204.75    5.74
  -3   3   5  201.66    3.88
  -3   3   5  199.03    3.86
   3   3   6  157.72    5.52
  -3  -3   6  172.20    5.87
  -3  -3   6  169.22    5.77
  -3   3   6  161.73    4.03
  -3   3   6  165.27    3.99
   3   3   7  125.15    5.08
  -3  -3   7  132.20    5.47
   3  -3   7  126.53    5.30
  -3  -3   7  139.68    5.63
  -3   3   7  129.07    3.90
  -3   3   7  137.32    4.09
   3   3   8  118.86    5.11
   3  -3   8  128.79    5.60
  -3  -3   8  126.84    5.60
  -3  -3   8  134.57    5.76
  -3   3   8  120.78    4.28
  -3   3   8  135.09    4.56
   3   3   9  145.79    5.77
   3  -3   9  145.55    6.24
  -3  -3   9  159.74    6.54
  -3  -3   9  153.40    6.41
  -3   3   9  163.20    5.22
   3   3  10   82.20    4.65
  -3   3  10  104.66    4.89
   3  -3  10   81.69    5.30
  -3  -3  10   96.05    5.48
  -3  -3  10  105.98    5.71
   3   3  11   82.11    4.92
  -3   3  11   95.70    5.08
   3  -3  11   77.58    5.58
  -3  -3  11   80.19    5.30
  -3  -3  11   79.28    5.34
  -3   3  12   40.30    3.99
   3   3  12   23.65    3.45
   3  -3  12   27.79    4.27
  -3  -3  12   28.85    3.97
  -3  -3  12   31.93    3.98
   3   3  13   33.06    3.96
  -3   3  13   53.35    4.81
   3  -3  13   50.16    5.57
  -3  -3  13   53.15    5.30
  -3  -3  13   45.19    5.02
  -3  -4 -12  102.92    7.04
  -3  -4 -11  183.73    8.43
  -3  -4 -10  619.32   13.75
  -3  -4  -9  505.91   12.14
  -3  -4  -8  156.34    6.76
   3  -4  -8  145.03    5.00
   3  -4  -7  737.29    9.66
  -3  -4  -7  726.42   13.42
   3  -4  -7  700.75    9.54
  -3   4  -6  766.47   10.97
  -3  -4  -6  826.22   13.54
  -3   4  -6  772.91   10.92
   3  -4  -6  819.79    8.63
   3  -4  -6  827.00    8.72
  -3   4  -5  334.60    6.92
  -3  -4  -5  341.22    8.46
   3  -4  -5  326.08    4.65
  -3   4  -5  322.76    6.62
   3  -4  -5  310.23    4.46
  -3  -4  -5  351.92    8.24
  -3  -4  -4  551.83   10.52
  -3   4  -4  566.92    8.13
  -3   4  -4  557.65    7.87
  -3   4  -3  414.50    6.22
  -3  -4  -3  450.66    9.34
   3   4  -3  448.80    9.92
  -3   4  -3  425.39    6.23
   3   4  -3  452.16    9.88
  -3  -4  -2  609.62    9.93
  -3   4  -2  715.34    7.90
  -3   4  -2  656.80    6.75
   3   4  -2  659.17   11.43
  -3  -4  -2  632.81   10.60
   3   4  -2  692.25   11.52
  -3  -4  -2  674.19   10.78
  -3   4  -2  662.89    6.66
  -3  -4  -1  773.26   10.93
  -3   4  -1  853.70    8.86
  -3   4  -1  788.55    5.95
   3   4  -1  837.16   12.38
   3   4  -1  821.37   12.18
  -3   4  -1  791.90    5.84
  -3   4  -1  752.89    6.55
  -3  -4  -1  839.58   12.33
  -3  -4  -1  820.22   11.93
  -3  -4   0  141.96    4.85
   3   4   0  135.45    4.80
   3   4   0  150.79    5.38
  -3  -4   0  142.74    5.09
  -3  -4   0  143.96    5.08
  -3   4   0  135.63    3.82
  -3  -4   1  788.84   11.20
   3   4   1  815.84   11.73
   3   4   1  814.45   11.75
  -3  -4   1  792.85   11.62
  -3  -4   1  802.63   11.52
  -3  -4   2  654.81   10.63
   3   4   2  662.88   10.57
   3   4   2  696.62   10.86
  -3  -4   2  674.06   10.81
  -3  -4   2  700.83   10.93
   3  -4   3  396.44    6.70
  -3  -4   3  426.98    8.70
   3   4   4  558.18   10.18
  -3  -4   4  577.67   10.17
   3  -4   4  537.62    8.70
  -3  -4   4  565.30   10.20
   3   4   5  351.76    8.65
  -3  -4   5  352.46    8.12
   3  -4   5  320.97    7.21
  -3   4   5  333.25    4.23
  -3  -4   5  332.33    7.97
   3   4   6  800.42   12.86
  -3   4   6  810.36    7.86
  -3  -4   6  826.24   12.83
   3  -4   6  769.96   11.65
  -3  -4   6  853.90   13.04
   3   4   7  710.57   12.59
  -3   4   7  721.46    8.60
  -3  -4   7  720.31   12.53
  -3  -4   7  731.41   12.66
   3   4   8  152.60    6.40
  -3  -4   8  147.31    6.11
  -3   4   8  147.93    4.59
   3  -4   8  136.16    5.83
  -3  -4   8  147.64    6.19
   3   4   9  457.29   10.59
  -3   4   9  485.20    8.81
   3  -4   9  464.56   10.84
  -3  -4   9  503.01   11.30
  -3  -4   9  499.13   11.28
   3   4  10  594.40   12.42
  -3   4  10  622.03   10.71
  -3  -4  10  632.25   13.26
  -3  -4  10  629.54   13.11
   3   4  11  165.78    7.17
   3  -4  11  165.85    7.74
  -3  -4  11  188.79    7.78
  -3   4  11  196.42    6.79
  -3  -4  11  181.20    7.71
   3   4  12   97.38    5.86
   3  -4  12  101.63    6.76
  -3  -4  12  100.98    6.38
  -3  -4  12   88.11    5.99
  -3  -5 -11    5.09    3.43
  -3  -5 -10  199.03    8.74
  -3  -5  -9  170.34    7.52
  -3  -5  -8   23.72    3.60
  -3  -5  -7   17.41    3.23
  -3   5  -6   51.78    3.63
  -3   5  -6   58.53    3.77
  -3  -5  -6   58.10    4.48
   3  -5  -6   24.28    1.07
   3  -5  -6   26.11    1.15
  -3   5  -5  120.83    4.52
  -3   5  -5  117.19    4.53
  -3  -5  -5  126.63    5.60
  -3   5  -4   58.27    3.19
  -3   5  -4   54.69    3.05
  -3   5  -3   94.00    3.34
  -3   5  -3  111.08    3.80
  -3   5  -3   97.69    3.42
  -3  -5  -3   98.69    4.95
  -3  -5  -3   97.28    4.69
  -3   5  -2   90.27    2.83
  -3   5  -2   98.59    2.89
  -3  -5  -2   95.59    4.84
  -3   5  -1  660.04    9.22
   3   5  -1  584.90   10.96
   3   5  -1  618.78   11.45
  -3  -5  -1  615.09   10.92
  -3  -5  -1  617.98   11.16
   3   5   0    1.43    1.89
  -3  -5   0   -1.72    2.00
  -3  -5   0    3.62    2.01
   3   5   0    0.40    2.15
  -3   5   1  588.57    9.14
   3   5   1  605.60   10.87
  -3  -5   1  607.82   10.81
  -3  -5   1  590.88   10.41
  -3  -5   2  117.68    4.84
   3   5   2  102.28    4.92
   3   5   2  112.95    5.00
  -3  -5   2  103.08    4.66
  -3  -5   3   97.56    4.57
   3   5   3  107.72    5.26
  -3  -5   3  104.09    4.84
   3   5   4   69.14    4.33
  -3  -5   4   66.25    3.98
   3  -5   4   65.52    3.54
  -3  -5   4   68.45    4.16
   3   5   5  118.83    5.60
  -3  -5   5  129.63    5.36
   3  -5   5  111.40    4.63
  -3  -5   5  131.66    5.47
   3   5   6   63.61    4.40
   3  -5   6   53.35    3.86
  -3  -5   6   57.16    4.10
  -3  -5   6   56.84    3.97
   3   5   7   18.99    3.06
  -3  -5   7   20.78    3.09
   3  -5   7   15.59    2.86
  -3  -5   7   18.41    3.00
   3   5   8   19.37    3.30
  -3  -5   8   19.14    3.24
   3  -5   8   16.65    3.07
  -3  -5   8   16.80    3.01
   3   5   9  142.09    6.82
   3  -5   9  137.14    6.47
  -3  -5   9  151.40    6.83
  -3  -5   9  144.91    6.76
   3   5  10  177.38    7.75
   3  -5  10  164.81    7.64
  -3  -5  10  182.67    7.84
   3  -5  11    6.23    3.57
  -3  -5  11    6.00    3.12
  -3  -5  11    4.78    2.95
  -3  -6 -10  112.50    7.36
  -3  -6  -9  311.27   10.66
  -3  -6  -8  173.24    7.61
  -3  -6  -7  291.05    9.25
  -3  -6  -6  191.78    7.61
  -3  -6  -6  184.26    7.80
  -3  -6  -5  260.46    8.33
  -3  -6  -5  273.59    8.39
  -3  -6  -4  246.67    7.98
  -3  -6  -4  240.84    7.86
  -3   6  -3  139.24    4.93
  -3  -6  -3  123.85    5.83
  -3  -6  -3  125.41    5.75
  -3   6  -2  164.66    5.37
   3   6  -2  141.79    6.29
  -3   6  -2  104.00    2.95
  -3  -6  -2  149.15    6.04
  -3   6  -2   99.48    2.87
  -3  -6  -2  157.69    6.05
  -3   6  -1   34.74    2.90
   3   6  -1   27.49    3.62
  -3  -6  -1   31.55    3.27
  -3  -6  -1   28.94    3.06
  -3   6   0  311.45    7.76
  -3  -6   0  300.24    8.00
  -3  -6   0  309.45    7.92
  -3   6   1   34.64    3.05
  -3  -6   1   40.53    3.39
  -3  -6   1   37.67    3.32
  -3   6   2  134.50    5.33
  -3  -6   2  139.87    5.55
  -3  -6   2  134.59    5.54
  -3   6   3  106.27    4.99
  -3  -6   3  130.56    5.36
   3   6   3  101.63    5.40
   3  -6   3  114.98    3.67
  -3  -6   3  134.92    5.52
  -3  -6   4  229.74    7.05
   3  -6   4  215.17    5.74
  -3  -6   4  232.23    7.22
   3   6   5  280.11    8.97
  -3  -6   5  287.23    8.11
   3  -6   5  266.78    7.03
  -3  -6   5  275.38    8.03
   3   6   6  181.47    7.47
   3  -6   6  159.92    5.99
  -3  -6   6  179.35    6.76
  -3  -6   6  183.31    6.84
   3   6   7  311.56   10.00
   3  -6   7  289.25    8.31
  -3  -6   7  306.69    9.00
  -3  -6   7  288.00    8.85
   3   6   8  167.91    7.94
   3  -6   8  141.63    6.45
  -3  -6   8  153.36    6.82
  -3  -6   8  155.20    6.90
  -3  -6   9  280.07    9.45
  -3  -6   9  267.09    9.22
   3   6  10  116.88    6.93
   3  -6  10   96.30    6.52
  -3  -6  10  110.51    6.79
  -3  -6  10  107.37    6.75
  -3  -7  -8  124.08    7.39
  -3  -7  -8  102.91    7.03
  -3  -7  -7  150.56    7.36
  -3  -7  -7  137.11    7.30
  -3  -7  -6  220.32    8.29
  -3  -7  -6  216.23    8.41
  -3  -7  -5  177.54    7.48
  -3  -7  -5  178.19    7.30
  -3  -7  -4  527.96   11.72
  -3  -7  -4  519.21   11.42
  -3  -7  -3   85.35    5.14
  -3  -7  -3   90.22    5.12
  -3  -7  -2  259.32    7.91
  -3  -7  -2  247.20    7.59
  -3   7  -1  395.61    9.17
   3   7  -1  377.86   10.85
  -3  -7  -1  391.97    9.59
  -3  -7  -1  374.60    9.29
  -3   7   0  398.42    9.37
   3   7   0  376.66   10.37
  -3  -7   0  394.18    9.52
  -3  -7   1  370.40    9.04
   3   7   1  368.78   10.38
  -3  -7   1  389.44    9.49
  -3  -7   2  250.04    7.64
   3   7   2  246.99    8.77
  -3  -7   2  248.14    7.65
  -3   7   3   71.98    4.63
   3   7   3   82.81    5.46
  -3  -7   3   78.31    4.68
   3   7   4  504.16   12.50
  -3  -7   4  517.35   10.94
  -3  -7   4  497.11   10.77
  -3   7   5  153.45    6.80
  -3  -7   5  161.67    6.58
  -3  -7   5  167.43    6.72
   3   7   6  220.40    9.18
  -3  -7   6  218.59    7.93
  -3  -7   6  204.38    7.80
   3   7   7  157.06    7.91
  -3  -7   7  156.16    7.06
  -3  -7   7  146.49    7.10
  -3   7   7  147.46    7.38
   3   7   8  105.36    6.92
  -3  -7   8  106.85    6.37
  -3  -7   8   96.32    6.18
  -3  -8  -3   28.26    3.90
  -3  -8  -3   28.37    3.92
  -3   8  -2   25.56    3.38
  -3  -8  -2   32.38    3.98
  -3  -8  -2   30.70    3.76
  -3  -8  -1  194.21    7.10
  -3   8  -1  186.40    7.14
   3   8  -1  199.36    8.67
  -3  -8  -1  195.42    7.24
  -3  -8   0   58.91    4.55
  -3   8   0   45.54    4.28
   3   8   0   46.87    4.69
  -3  -8   0   57.38    4.48
  -3   8   1  174.69    7.14
  -3  -8   1  196.38    7.17
  -3  -8   1  192.10    7.13
   3   8   1  176.90    7.78
  -3  -8   2   30.82    3.62
   3   8   2   27.90    4.03
  -3  -8   2   26.90    3.53
   3   8   3   35.34    4.42
  -3  -8   3   32.92    3.82
  -3  -8   3   29.61    3.64
  -3   8   4    9.94    3.20
   3   8   4   10.60    3.56
  -3  -8   4    9.52    3.07
  -3  -8   4    9.61    3.07
   3   8   5  112.18    7.13
  -3  -8   5  104.93    6.19
  -3  -8   5   94.45    6.10
   4   0  -6  814.81   12.19
   4   0  -6  811.82   12.03
  -4   0  -5 1226.09   14.24
  -4   0  -5 1201.51   14.61
   4   0  -5 1195.06   14.09
   4   0  -5 1201.49   13.89
  -4   0  -4 3598.15   24.52
   4   0  -4 3639.38   23.85
   4   0  -4 3581.15   23.36
  -4   0  -3 3316.35   21.80
  -4   0  -3 3264.94   14.14
   4   0  -3 3242.22   21.74
   4   0  -3 3157.35   21.52
  -4   0  -3 3104.47   21.75
  -4   0  -2  205.21    3.87
  -4   0  -2  187.39    5.37
   4   0  -2  189.96    5.35
   4   0  -1 1602.04   14.44
  -4   0  -1 1519.83   14.21
  -4   0   0 2676.95   18.65
  -4   0   0 2676.49   18.94
   4   0   1 1613.21   14.32
  -4   0   1 1630.16   14.59
  -4   0   1 1590.53   14.21
  -4   0   2  183.08    5.00
  -4   0   2  184.97    4.99
  -4   0   3 3036.47   19.69
  -4   0   3 3106.72   19.83
  -4   0   4 3624.74   21.70
  -4   0   4 3591.98   21.80
  -4   0   5 1195.12   12.76
  -4   0   5 1195.74   12.81
   4   0   6  830.66    8.23
  -4   0   6  827.71   11.00
  -4   0   6  836.81   11.04
   4   0   7 1234.32   10.76
  -4   0   7 1217.49   13.97
  -4   0   7 1203.29   13.89
  -4   0   8 2502.46   20.96
  -4   0   8 2453.29   20.38
   4   0   9  184.59    4.87
  -4   0   9  197.61    6.40
  -4   0   9  186.95    6.22
   4   0   9  188.13    7.49
  -4   0  10  429.63    9.55
  -4   0  10  420.33    9.45
   4   0  10  431.10   11.39
  -4   0  11  626.04   12.19
  -4   0  11  613.93   12.18
   4   0  11  639.70   14.34
  -4   0  12  814.11   14.76
   4   0  12  821.08   17.01
  -4   0  12  781.64   14.36
  -4   0  13  239.60    8.85
   4   0  13  231.99    9.85
  -4   0  13  239.52    8.85
  -4   0  14   48.87    4.95
  -4   0  14   48.67    5.06
   4  -1  -7   11.33    2.50
  -4  -1  -7   14.79    2.66
   4  -1  -7   11.38    2.53
   4  -1  -6   73.54    3.91
  -4  -1  -6   61.86    4.11
   4   1  -6   72.41    4.21
   4   1  -6   69.60    4.17
  -4   1  -6   76.00    3.86
   4  -1  -6   76.30    3.92
  -4   1  -6   67.90    3.88
  -4   1  -5   55.91    3.33
  -4  -1  -5   60.64    3.89
   4   1  -5   56.38    3.66
   4  -1  -5   55.20    3.19
   4  -1  -5   53.90    3.18
   4   1  -5   54.19    3.62
  -4   1  -4  617.92    9.39
  -4   1  -4  597.82    9.69
  -4  -1  -4  636.05   10.78
   4  -1  -4  647.75    9.58
   4  -1  -4  627.86    9.32
   4   1  -4  635.04   10.70
  -4  -1  -4  657.62   10.61
   4   1  -4  635.66   10.61
  -4  -1  -3   38.44    2.21
  -4   1  -3   34.90    2.74
   4  -1  -3   39.22    2.70
   4   1  -3   43.43    3.23
  -4  -1  -3   38.23    3.00
   4  -1  -3   37.61    2.55
   4   1  -3   39.90    3.11
  -4   1  -3   34.45    2.62
  -4  -1  -2  462.17    6.74
  -4   1  -2  420.10    4.25
  -4   1  -2  448.67    7.88
   4   1  -2  425.77    8.40
   4  -1  -2  426.33    7.05
  -4  -1  -2  429.93    8.40
  -4   1  -2  425.97    7.32
   4   1  -2  451.41    8.47
  -4  -1  -1  103.54    3.39
  -4   1  -1   92.83    3.68
   4   1  -1   97.32    4.11
  -4  -1  -1  103.95    4.29
   4  -1  -1   88.97    3.30
  -4  -1   0 2329.21   15.47
   4  -1   0 2191.06   15.34
  -4   1   0 2270.77   16.23
   4   1   0 2226.18   17.61
  -4  -1   0 2215.08   18.02
  -4  -1   0 2159.08   17.57
  -4  -1   1   95.21    3.60
  -4  -1   1  102.19    4.28
  -4   1   1   98.23    3.60
  -4   1   1   97.88    3.50
  -4  -1   1   99.70    4.19
   4   1   1   99.73    4.06
   4   1   2  436.75    6.47
   4   1   2  443.65    8.15
  -4  -1   2  417.15    7.92
  -4   1   2  415.23    6.70
  -4  -1   2  400.27    7.73
  -4   1   2  415.58    6.65
  -4   1   3   41.15    2.39
   4   1   3   37.66    2.18
  -4  -1   3   36.82    2.81
  -4   1   3   36.42    2.31
  -4  -1   3   36.00    2.77
  -4  -1   4  599.90    9.51
  -4   1   4  595.28    8.10
  -4  -1   4  603.67    9.65
  -4   1   4  603.67    8.19
   4   1   5   64.12    2.95
  -4  -1   5   56.36    3.38
  -4   1   5   54.01    2.77
  -4  -1   5   59.01    3.34
  -4   1   5   51.78    2.75
  -4  -1   6   65.00    3.60
  -4   1   6   66.40    3.24
  -4  -1   6   71.21    3.74
  -4   1   6   63.83    3.16
  -4   1   7    6.62    1.78
   4  -1   7    7.71    0.95
   4   1   7   11.28    1.78
  -4   1   7   10.23    1.97
   4  -1   7   11.11    2.46
  -4  -1   7    9.15    1.97
  -4  -1   8  304.97    7.90
  -4   1   8  287.10    7.00
  -4  -1   8  298.95    7.84
   4  -1   8  276.17    8.27
  -4   1   8  288.65    6.90
   4  -1   9   43.65    2.26
   4   1   9   39.85    2.90
  -4   1   9   51.07    3.47
   4  -1   9   47.46    4.17
  -4  -1   9   52.20    3.97
  -4   1   9   47.15    3.46
  -4  -1   9   54.51    4.01
   4   1  10   44.60    3.20
  -4   1  10   54.85    3.82
  -4  -1  10   59.36    4.35
   4  -1  10   61.14    4.81
  -4  -1  10   55.15    4.24
  -4   1  10   59.22    3.94
   4  -1  10   41.30    2.34
   4   1  11   21.06    2.64
   4  -1  11   14.95    1.86
   4  -1  11   23.00    3.82
  -4  -1  11   25.99    3.42
  -4   1  11   28.14    3.26
  -4  -1  11   28.27    3.57
  -4   1  11   29.24    3.42
   4   1  12   10.83    2.35
  -4  -1  12   14.66    3.17
   4  -1  12   13.40    3.71
  -4   1  12   18.79    3.30
  -4  -1  12   12.04    3.07
  -4   1  12   13.39    2.86
   4   1  13   27.63    3.16
   4  -1  13   43.74    5.09
  -4  -1  13   44.16    4.74
  -4  -1  13   48.69    4.83
  -4   1  13   39.48    4.30
  -4   1  13   40.23    4.27
  -4  -2 -10  178.53    7.84
  -4  -2  -9  148.13    6.84
   4  -2  -8  413.73    9.06
   4  -2  -8  406.12    9.03
  -4  -2  -7  380.20    9.81
   4  -2  -7  398.18    8.48
   4  -2  -7  383.12    8.38
  -4  -2  -6  298.76    8.42
   4  -2  -6  292.39    6.77
  -4   2  -6  256.88    6.47
  -4   2  -6  256.84    6.64
   4  -2  -6  282.49    6.68
   4  -2  -5  372.56    7.15
   4  -2  -5  364.10    7.00
  -4  -2  -5  344.34    8.57
  -4   2  -5  333.52    6.81
  -4   2  -5  327.09    6.99
  -4   2  -4  254.27    5.92
   4   2  -4  265.50    7.54
   4  -2  -4  257.35    5.80
  -4  -2  -4  249.54    7.03
   4  -2  -4  268.67    5.66
   4   2  -4  264.23    7.45
  -4  -2  -3  743.75    9.68
  -4   2  -3  745.07    9.28
  -4   2  -3  770.06   10.21
   4   2  -3  783.42   12.22
  -4  -2  -3  752.04   11.79
   4  -2  -3  782.48    9.15
   4   2  -3  768.46   11.92
  -4  -2  -2  428.61    7.35
  -4   2  -2  401.30    6.66
  -4   2  -2  426.40    7.22
   4  -2  -2  391.25    6.05
   4   2  -2  443.99    9.00
  -4  -2  -2  417.12    8.68
   4   2  -2  427.31    9.01
  -4  -2  -1  286.28    6.05
   4  -2  -1  266.98    4.98
  -4   2  -1  274.07    5.43
  -4   2  -1  274.77    5.29
   4   2  -1  284.72    7.09
  -4  -2  -1  298.08    7.49
  -4  -2  -1  273.96    7.19
  -4  -2   0   40.13    2.54
   4   2   0   42.86    3.02
  -4  -2   0   44.34    3.24
  -4  -2   0   45.36    3.20
  -4   2   0   44.73    2.51
   4   2   1  273.39    5.93
   4   2   1  289.59    6.97
  -4   2   1  272.04    5.06
  -4  -2   1  221.56    6.26
  -4   2   1  276.01    5.03
  -4  -2   1  222.88    6.19
   4   2   2  390.44    6.78
  -4  -2   2  404.07    7.63
   4   2   2  413.53    8.38
  -4  -2   2  400.54    8.30
  -4   2   2  379.74    5.62
  -4  -2   2  412.00    8.28
  -4   2   2  365.27    5.49
  -4   2   3  748.52    7.87
   4   2   3  749.00    9.68
  -4  -2   3  756.92   10.89
  -4  -2   3  745.11   11.23
  -4   2   3  760.81    7.98
  -4  -2   3  753.01   11.16
  -4  -2   4  271.32    6.88
   4   2   4  260.08    6.05
  -4   2   4  261.52    4.85
  -4  -2   4  252.12    6.77
  -4   2   4  265.07    4.87
   4   2   5  353.05    7.19
  -4  -2   5  346.78    7.98
  -4   2   5  349.23    5.96
  -4  -2   5  352.59    8.03
  -4   2   5  351.82    5.98
   4  -2   5  325.81    7.50
   4   2   6  273.10    6.64
  -4  -2   6  283.54    7.38
  -4   2   6  272.52    5.61
  -4  -2   6  262.66    7.16
  -4   2   6  267.07    5.52
   4  -2   6  259.70    7.21
   4   2   7  372.89    7.81
  -4  -2   7  365.20    8.78
  -4   2   7  364.65    6.93
  -4  -2   7  370.05    8.91
  -4   2   7  355.50    6.81
   4   2   8  414.70    8.63
  -4   2   8  417.97    7.92
   4  -2   8  398.45    9.70
  -4  -2   8  423.06    9.76
  -4   2   8  419.15    7.95
   4  -2   9  137.55    6.52
  -4  -2   9  155.45    6.41
  -4   2   9  139.24    5.14
  -4  -2   9  145.63    6.22
  -4   2   9  139.76    5.19
  -4  -2  10  198.28    7.44
   4  -2  10  175.75    7.54
  -4  -2  10  181.86    7.21
  -4   2  10  187.23    6.22
  -4   2  10  182.33    6.14
  -4  -2  11  292.48    9.35
   4  -2  11  279.84    9.74
  -4  -2  11  300.11    9.42
  -4   2  11  290.27    8.27
  -4   2  11  277.09    8.06
   4   2  12  103.76    5.24
   4  -2  12  105.94    6.77
  -4  -2  12  125.54    6.76
  -4  -2  12  131.34    6.70
  -4   2  12  123.26    5.95
  -4   2  12  130.99    6.17
   4  -2  13  135.66    7.77
  -4  -2  13  138.05    7.36
  -4  -2  13  146.03    7.48
  -4   2  13  143.91    6.69
  -4   2  13  131.26    6.60
  -4  -3 -13   28.57    5.23
  -4  -3 -12  163.30    8.46
  -4  -3 -11   87.88    6.17
  -4  -3 -10  167.34    7.79
  -4  -3  -9   46.93    4.48
   4  -3  -8 1066.81   14.11
   4  -3  -8 1082.54   13.98
  -4  -3  -8 1069.02   17.25
  -4  -3  -7  622.38   12.78
   4  -3  -7  640.75   10.12
  -4  -3  -6  157.08    6.40
   4  -3  -6  153.80    4.93
  -4   3  -6  128.42    4.80
  -4   3  -6  137.86    4.92
   4  -3  -6  156.02    4.95
   4  -3  -5  805.27    9.77
  -4  -3  -5  739.67   12.89
   4  -3  -5  782.95    9.64
  -4   3  -5  716.46   10.14
  -4   3  -5  735.94   10.12
  -4  -3  -4  796.99   13.05
  -4   3  -4  786.41    9.86
  -4   3  -4  793.61    9.83
  -4  -3  -3 1428.86   14.81
   4   3  -3 1443.57   17.62
  -4  -3  -3 1393.49   16.72
   4   3  -3 1426.67   17.34
  -4   3  -3 1384.23   11.95
   4  -3  -3 1386.69    9.92
  -4   3  -3 1454.56   12.39
  -4  -3  -2  384.77    7.81
  -4  -3  -2  385.72    8.93
   4  -3  -2  377.26    4.86
  -4   3  -2  410.52    6.84
  -4  -3  -2  401.79    9.16
  -4   3  -2  393.29    5.84
   4   3  -2  395.21    9.25
  -4   3  -2  388.22    5.98
  -4   3  -1 1091.48    9.14
   4   3  -1 1096.16   14.60
  -4  -3  -1 1015.93   14.00
  -4   3  -1 1027.42    9.71
  -4  -3  -1 1030.86   13.95
  -4  -3   0 3180.06   21.72
  -4   3   0 3323.54   14.58
   4   3   0 3264.76   24.33
  -4  -3   0 3298.41   25.08
  -4   3   0 3220.32   15.56
  -4  -3   0 3288.22   24.70
  -4   3   0 3244.32   15.81
  -4  -3   1 1100.53   13.23
   4   3   1 1009.28   12.25
   4   3   1 1124.51   14.62
  -4   3   1 1082.43    8.11
  -4  -3   1 1017.51   13.71
  -4   3   1 1113.73    7.89
  -4   3   1 1044.53    7.98
  -4  -3   1 1065.71   13.90
  -4   3   2  354.41    4.42
  -4  -3   2  362.90    7.76
   4   3   2  368.05    7.53
   4   3   2  378.17    8.46
  -4  -3   2  373.91    8.58
  -4   3   2  377.42    4.48
  -4  -3   2  377.11    8.30
   4   3   3 1423.24   14.87
  -4   3   3 1440.20    8.84
  -4  -3   3 1473.53   16.93
  -4   3   3 1458.62    8.76
  -4  -3   3 1504.84   17.00
  -4  -3   4  832.41   12.58
   4   3   4  835.93   12.05
  -4   3   4  822.98    7.29
  -4  -3   4  804.37   12.59
  -4   3   4  833.11    7.30
   4   3   5  729.61   11.31
  -4  -3   5  734.53   12.09
  -4   3   5  739.58    7.75
  -4  -3   5  769.28   12.39
  -4   3   5  748.93    7.69
   4   3   6  150.40    5.56
  -4  -3   6  153.92    5.92
  -4   3   6  153.15    4.08
  -4  -3   6  155.07    5.99
   4  -3   6  137.07    5.37
  -4   3   6  149.87    4.00
   4   3   7  605.23   11.24
  -4  -3   7  612.57   11.76
  -4   3   7  618.53    8.76
  -4   3   7  616.43    8.62
   4   3   8 1039.61   14.53
  -4  -3   8  965.80   15.28
   4  -3   8 1012.82   15.73
  -4  -3   8  993.57   15.55
  -4   3   8 1073.25   12.42
  -4   3   8 1084.56   12.40
   4   3   9   45.09    3.76
  -4  -3   9   44.33    4.03
   4  -3   9   40.68    4.05
  -4  -3   9   45.33    4.09
  -4   3   9   45.41    3.27
  -4   3   9   51.10    3.36
   4   3  10  129.88    5.86
  -4  -3  10  160.27    7.08
   4  -3  10  135.37    6.79
  -4  -3  10  166.87    7.18
  -4   3  10  159.46    5.68
  -4   3  10  176.02    6.02
  -4  -3  11   91.15    5.86
   4  -3  11   77.80    5.74
  -4  -3  11   70.19    5.44
  -4   3  11   78.40    4.67
  -4   3  11   86.48    4.86
  -4   3  12  173.51    7.17
   4   3  12  130.82    6.53
   4  -3  12  149.40    7.93
  -4  -3  12  168.85    7.87
  -4  -3  12  152.00    7.47
  -4   3  13   24.69    4.00
   4   3  13   10.37    3.16
  -4  -3  13   21.32    4.05
  -4  -3  13   23.86    4.37
   4  -3  13   14.81    4.13
  -4  -4 -12    4.74    3.92
  -4  -4 -11   36.98    5.00
  -4  -4 -10   65.30    5.58
  -4  -4  -9  115.57    6.48
  -4  -4  -8    3.32    3.03
   4  -4  -7    8.29    2.26
   4  -4  -7    7.92    2.29
  -4  -4  -7    9.17    2.72
  -4   4  -6   59.51    3.67
   4  -4  -6   70.18    3.21
   4  -4  -6   66.82    3.00
  -4  -4  -6   64.52    4.56
  -4   4  -6   62.65    3.67
  -4   4  -5  120.66    4.50
   4  -4  -5  112.98    2.96
  -4   4  -5  113.06    4.28
  -4  -4  -4    7.64    2.69
  -4   4  -4    6.81    1.75
   4  -4  -4    6.31    0.67
  -4   4  -4   10.89    1.90
  -4   4  -3   98.31    2.46
  -4   4  -3   96.97    3.36
  -4   4  -3   98.15    3.37
  -4   4  -2  191.07    3.86
  -4   4  -2  199.23    4.73
  -4  -4  -2  183.33    6.51
  -4   4  -2  185.25    3.94
  -4  -4  -2  180.26    6.38
  -4   4  -2  188.13    3.91
  -4   4  -1  428.86    6.06
  -4  -4  -1  450.48    9.95
  -4   4  -1  460.56    6.14
  -4   4  -1  428.71    5.05
  -4  -4  -1  467.73    9.88
  -4   4  -1  453.78    5.11
   4   4   0   59.89    3.82
  -4   4   0   47.89    1.65
  -4   4   0   52.78    1.42
  -4   4   0   49.41    1.63
  -4   4   0   55.90    1.44
  -4  -4   0   58.39    3.87
  -4  -4   0   60.60    4.01
   4   4   1  417.64    8.70
  -4  -4   1  430.05    9.48
  -4  -4   1  449.50    9.55
  -4  -4   2  183.50    6.34
  -4  -4   2  183.35    6.19
  -4  -4   3  100.06    4.79
   4   4   3   91.06    4.50
  -4  -4   3  103.33    4.93
  -4   4   4    9.67    0.64
   4   4   4   10.12    2.34
  -4  -4   4    7.99    2.31
   4   4   5  130.15    5.60
  -4  -4   5  125.45    5.51
  -4  -4   5  124.41    5.56
   4  -4   5  109.61    4.75
  -4   4   5  115.86    2.61
   4   4   6   71.63    4.39
  -4  -4   6   60.50    4.16
   4  -4   6   65.56    4.06
  -4  -4   6   73.29    4.45
  -4   4   6   71.55    2.54
  -4   4   7    5.30    1.53
   4   4   7    7.72    2.42
   4  -4   7    5.74    2.41
  -4  -4   7    3.79    2.21
  -4  -4   7    9.42    2.89
  -4   4   8    3.57    1.81
   4   4   8   -3.71    2.53
   4  -4   8    2.78    2.35
  -4  -4   8    1.40    2.44
  -4  -4   8   -2.87    2.61
   4   4   9   93.18    5.36
  -4   4   9  111.40    4.49
  -4  -4   9  102.47    5.75
   4  -4   9   89.29    5.75
  -4  -4   9  112.61    6.04
   4   4  10   49.64    4.31
  -4   4  10   61.70    3.91
  -4  -4  10   62.43    4.96
   4  -4  10   65.97    5.36
  -4  -4  10   57.92    4.84
   4   4  11   32.72    3.86
  -4  -4  11   37.88    4.43
   4  -4  11   27.83    4.52
  -4  -4  11   38.97    4.55
  -4  -4  12    4.57    3.14
   4   4  12    4.72    2.90
   4  -4  12   -0.22    3.39
  -4  -4  12    9.50    3.62
  -4  -5 -11  225.32   10.16
  -4  -5 -10  158.42    8.12
  -4  -5  -9  289.44   10.03
  -4  -5  -8  503.51   12.63
  -4  -5  -7  297.25    9.93
  -4  -5  -6  345.63    9.86
  -4   5  -5  230.86    6.21
  -4   5  -5  231.73    6.21
  -4   5  -4  641.67    9.26
  -4  -5  -4  691.30   13.50
  -4  -5  -4  697.81   13.30
  -4   5  -4  647.92    9.17
  -4   5  -3  182.18    4.54
  -4  -5  -3  204.72    7.25
  -4   5  -3  188.99    4.57
  -4  -5  -3  209.99    7.30
  -4   5  -2  580.85    6.75
  -4   5  -2  661.46    7.79
  -4  -5  -2  688.45   13.01
  -4   5  -2  620.03    6.79
  -4  -5  -2  696.05   12.75
  -4   5  -1   42.32    1.30
  -4   5  -1   83.72    3.47
   4   5  -1   73.58    4.51
  -4   5  -1   44.41    1.52
  -4  -5  -1   78.20    4.59
  -4   5  -1   47.06    1.36
  -4   5  -1   48.09    1.51
  -4  -5  -1   89.14    4.89
   4   5   0 1445.82   17.96
  -4  -5   0 1455.70   17.87
  -4  -5   0 1441.74   17.60
   4   5   1   82.77    4.64
  -4  -5   1   85.45    4.67
  -4  -5   1   87.10    4.66
  -4  -5   2  681.54   12.61
  -4  -5   2  683.31   12.33
  -4  -5   3  220.28    7.09
   4   5   3  210.13    7.09
  -4  -5   3  217.39    7.25
  -4  -5   4  705.12   12.66
   4   5   4  704.57   12.86
  -4  -5   4  696.52   12.70
  -4  -5   5  265.46    8.04
  -4  -5   5  284.39    8.38
   4   5   6  338.26    9.49
  -4  -5   6  324.09    8.96
   4  -5   6  308.05    8.06
  -4  -5   6  332.62    9.19
   4   5   7  321.22    9.48
  -4  -5   7  307.21    9.13
   4  -5   7  286.02    8.42
  -4  -5   7  309.92    9.15
   4   5   8  504.31   12.08
  -4  -5   8  528.89   12.16
  -4  -5   8  531.27   12.28
   4   5   9  303.44    9.71
  -4  -5   9  312.30    9.78
   4  -5   9  286.10    9.70
  -4  -5   9  304.31    9.65
   4   5  10  163.56    7.88
  -4  -5  10  175.61    7.79
   4  -5  10  149.69    7.86
  -4  -5  10  177.24    7.86
   4  -5  11  211.09    9.55
  -4  -5  11  229.05    9.40
  -4  -6  -9   44.55    5.58
  -4  -6  -8  300.87   10.56
  -4  -6  -7  321.39   10.68
  -4  -6  -6   22.35    4.05
  -4  -6  -6   27.33    4.33
  -4  -6  -5  202.90    7.95
  -4  -6  -5  200.39    7.76
  -4  -6  -4  163.86    7.16
  -4  -6  -4  178.31    7.29
  -4  -6  -3  477.15   11.39
  -4  -6  -3  477.50   11.16
  -4  -6  -2   72.41    4.83
  -4   6  -2   71.62    3.79
  -4  -6  -2   68.13    4.53
  -4   6  -1  132.57    4.90
  -4  -6  -1  128.87    6.04
  -4  -6  -1  122.87    5.78
  -4   6   0   19.57    2.48
   4   6   0   12.83    2.86
  -4  -6   0   21.90    3.17
  -4  -6   0   11.98    2.94
  -4   6   1  115.61    4.82
   4   6   1  124.63    5.94
  -4  -6   1  120.76    5.66
  -4   6   2   55.03    3.74
  -4  -6   2   70.67    4.43
   4   6   2   64.22    4.74
  -4  -6   2   66.80    4.38
  -4  -6   3  481.79   10.69
   4   6   3  443.87   11.12
  -4  -6   3  460.66   10.61
  -4  -6   4  170.29    6.71
   4   6   4  172.19    7.20
  -4  -6   4  181.26    6.92
   4   6   5  204.85    8.09
  -4  -6   5  199.06    7.28
  -4  -6   5  201.99    7.47
   4  -6   6   18.88    2.97
  -4  -6   6   24.64    3.45
  -4  -6   6   21.72    3.30
   4   6   7  277.65    9.73
  -4  -6   7  294.45    9.32
  -4  -6   7  268.99    8.93
   4   6   8  303.12   10.22
  -4  -6   8  317.51   10.05
   4  -6   8  282.58    9.30
  -4  -6   8  296.83    9.78
   4   6   9   34.39    4.36
   4  -6   9   29.25    4.62
  -4  -6   9   46.24    4.77
  -4  -6   9   34.91    4.37
  -4  -7  -7  131.30    7.51
  -4  -7  -7  130.98    7.72
  -4  -7  -6  128.01    7.50
  -4  -7  -6  116.63    7.02
  -4  -7  -5   41.86    4.53
  -4  -7  -5   32.56    4.71
  -4  -7  -4   42.13    4.56
  -4  -7  -4   47.06    4.78
  -4  -7  -3   48.49    4.56
  -4  -7  -3   54.78    4.47
  -4   7  -2  132.71    5.50
  -4  -7  -2  142.85    6.68
  -4  -7  -2  136.83    6.45
  -4   7  -1    5.74    2.38
   4   7  -1    0.23    2.49
  -4  -7  -1    8.09    2.76
  -4  -7  -1    3.71    2.65
  -4   7   0   -0.34    1.96
   4   7   0    5.43    3.10
  -4  -7   0    2.40    2.79
  -4  -7   0    1.24    2.69
  -4   7   1    1.93    2.03
   4   7   1    0.62    2.58
  -4  -7   1    3.99    2.57
  -4  -7   1    2.12    2.61
  -4  -7   2  136.11    6.34
   4   7   2  127.94    6.63
  -4  -7   2  138.98    6.45
  -4  -7   3   54.20    4.38
   4   7   3   43.77    4.49
  -4  -7   3   52.16    4.40
  -4   7   4   32.86    3.64
   4   7   4   37.63    4.22
  -4  -7   4   48.67    4.31
  -4  -7   4   46.82    4.30
   4   7   5   43.70    4.65
  -4  -7   5   44.85    4.23
  -4  -7   5   38.58    4.06
   4   7   6  128.67    7.17
  -4  -7   6  118.31    6.35
  -4  -7   6  110.12    6.20
   4   7   7  149.59    8.14
  -4  -7   7  133.13    7.06
  -4  -7   7  137.61    7.18
  -4  -8  -4  175.33    8.26
  -4  -8  -4  185.51    8.28
  -4  -8  -3  373.92   11.13
  -4  -8  -3  374.16   11.01
  -4  -8  -2  651.31   14.00
  -4  -8  -2  648.67   13.75
  -4  -8  -1  231.69    8.70
  -4  -8  -1  241.64    8.75
  -4  -8   0  338.01    9.94
   4   8   0  328.35   11.29
  -4  -8   0  327.63   10.01
  -4  -8   1  227.13    8.30
   4   8   1  217.07    9.05
  -4  -8   1  228.02    8.54
  -4   8   2  559.55   12.94
  -4  -8   2  656.42   13.61
   4   8   2  596.22   14.57
  -4  -8   2  658.78   13.78
  -4  -8   3  365.09   10.29
   4   8   3  356.87   11.61
  -4  -8   3  347.66   10.29
  -4  -8   4  174.54    7.57
  -4  -8   4  165.77    7.52
  -5   0  -8   -4.58    2.69
  -5   0  -7    3.17    2.51
  -5   0  -6   -0.24    2.31
   5   0  -5    1.06    2.14
   5   0  -5   -0.96    2.17
  -5   0  -5    1.02    2.17
   5   0  -4    0.84    2.00
  -5   0  -4    1.63    2.04
   5   0  -4   -0.05    2.00
  -5   0  -4    1.99    1.94
  -5   0  -3   -0.06    1.86
   5   0  -3   -0.97    1.98
  -5   0  -3    1.02    1.92
  -5   0  -2   -0.11    1.75
   5   0  -2   -1.70    1.90
  -5   0  -1   -1.14    1.86
  -5   0  -1   -1.11    1.24
   5   0  -1   -1.58    1.82
  -5   0   0    1.88    1.60
  -5   0   0   -1.10    1.43
  -5   0   0    0.71    1.72
   5   0   0   -1.27    1.78
  -5   0   1    0.69    1.61
   5   0   1    0.52    1.68
  -5   0   1    2.87    1.93
  -5   0   2   -3.20    1.87
  -5   0   2    0.06    1.59
  -5   0   3   -0.11    1.57
  -5   0   3    0.58    1.56
  -5   0   4   -1.84    1.55
  -5   0   4    1.14    1.63
   5   0   5    0.62    1.10
  -5   0   5    1.90    1.61
  -5   0   5    3.38    1.91
   5   0   6    0.19    1.21
  -5   0   6   -0.87    1.73
  -5   0   6    0.28    1.78
   5   0   7    1.65    1.38
  -5   0   7   -4.17    2.00
  -5   0   7   -1.89    1.83
   5   0   8    3.51    1.46
  -5   0   8    0.04    1.95
  -5   0   8   -1.42    1.95
  -5   0   9    4.04    2.21
   5   0   9   -1.60    1.61
  -5   0   9    0.13    1.98
  -5   0  10   -1.43    2.13
   5   0  10    1.00    1.80
  -5   0  10   -2.25    2.08
  -5   0  11   -1.79    2.28
  -5   0  11    3.10    2.37
  -5   0  12    0.82    2.45
  -5   0  12   -4.27    2.82
  -5   0  13    0.46    2.75
  -5   0  13   -0.21    2.78
  -5  -1 -12   11.89    3.58
  -5  -1 -11  130.78    7.35
  -5  -1 -10  144.65    7.48
  -5  -1  -9  839.63   16.06
  -5  -1  -8   42.13    4.40
  -5  -1  -7  654.89   13.39
  -5   1  -6  131.52    5.86
  -5  -1  -6  133.11    6.09
   5  -1  -6  142.89    5.82
   5  -1  -6  142.20    5.74
  -5   1  -5  605.24   11.31
  -5  -1  -5  573.77   11.61
   5  -1  -5  596.40   10.74
   5  -1  -5  580.19   10.32
  -5   1  -4  120.90    4.93
  -5   1  -4  126.94    5.33
   5   1  -4  121.71    5.42
  -5  -1  -4  114.23    5.31
   5  -1  -4  110.22    4.54
   5   1  -4  126.52    5.39
   5  -1  -4  118.02    4.76
  -5  -1  -3  577.32    8.47
  -5   1  -3  548.55    9.95
  -5  -1  -3  554.56   10.72
  -5   1  -3  567.48    9.69
   5   1  -3  565.85   10.93
   5  -1  -3  554.56    9.48
   5   1  -3  535.00   10.43
  -5  -1  -2  261.88    5.75
  -5   1  -2  258.33    4.26
   5  -1  -2  242.85    6.21
  -5  -1  -2  225.16    6.75
  -5   1  -2  226.57    6.22
   5   1  -2  248.71    6.99
  -5   1  -2  266.32    6.65
  -5  -1  -1 2378.77   21.52
   5  -1  -1 2329.83   18.18
   5   1  -1 2372.04   20.95
  -5   1  -1 2363.41   19.01
  -5  -1   0   16.83    1.97
  -5  -1   0   12.85    2.24
   5  -1   0   20.99    2.33
  -5   1   0   15.54    2.10
  -5   1   0   19.70    2.30
   5   1   0   16.74    2.47
  -5  -1   0   15.43    2.39
  -5   1   1 2306.99   18.22
  -5  -1   1 2330.34   20.74
  -5   1   1 2339.82   18.04
  -5  -1   1 2339.93   20.51
   5   1   1 2316.90   20.31
   5   1   2  243.00    6.82
  -5  -1   2  240.72    6.65
  -5   1   2  236.40    5.79
  -5  -1   2  229.58    6.42
  -5   1   2  240.75    5.76
  -5  -1   3  515.77    9.65
  -5   1   3  515.17    8.35
  -5  -1   3  520.63    9.58
  -5   1   3  504.45    8.21
  -5  -1   4  129.40    4.96
  -5   1   4  117.41    4.24
   5   1   4  128.05    3.95
  -5  -1   4  121.98    4.89
  -5   1   4  122.78    4.35
  -5  -1   5  576.52   10.36
  -5   1   5  589.65    9.17
  -5  -1   5  569.75   10.40
  -5   1   5  583.76    9.15
   5   1   6  153.54    4.65
  -5  -1   6  141.78    5.45
  -5   1   6  138.36    4.81
  -5  -1   6  139.62    5.47
  -5   1   6  137.36    4.74
  -5  -1   7  669.00   11.56
  -5   1   7  671.29   10.53
  -5  -1   7  670.06   11.59
  -5   1   7  672.03   10.51
   5   1   8   44.39    3.06
  -5  -1   8   37.95    3.50
  -5   1   8   39.62    3.17
  -5  -1   8   47.10    3.74
  -5   1   8   44.95    3.24
   5   1   9  889.75   11.99
  -5  -1   9  861.39   14.09
  -5   1   9  846.64   12.72
  -5  -1   9  881.81   14.18
  -5   1   9  864.43   12.75
   5   1  10  128.24    5.07
  -5   1  10  131.24    5.56
  -5  -1  10  122.27    5.96
  -5  -1  10  131.18    6.19
  -5   1  10  127.04    5.50
   5   1  11  127.08    5.40
  -5  -1  11  128.53    6.32
  -5   1  11  125.74    5.96
  -5  -1  11  123.35    6.23
  -5   1  11  121.63    5.91
  -5  -1  12    9.93    2.99
  -5   1  12   12.65    3.10
  -5  -1  12   20.55    3.68
  -5   1  12   21.18    3.52
  -5  -1  13  229.52    9.08
  -5   1  13  256.94    9.17
  -5  -1  13  241.64    9.32
  -5   1  13  230.76    8.80
  -5  -2 -12   90.23    6.98
  -5  -2 -11    1.39    3.12
  -5  -2 -10   87.30    6.22
  -5  -2  -9   73.60    5.60
  -5  -2  -8   31.31    4.11
   5  -2  -7    7.63    2.59
   5  -2  -7   11.05    2.89
  -5  -2  -7    7.53    2.85
   5  -2  -6 1765.69   18.31
   5  -2  -6 1749.84   17.92
  -5   2  -5   53.25    3.59
  -5   2  -5   68.24    4.12
   5  -2  -5   64.17    3.74
  -5  -2  -5   63.38    4.54
   5  -2  -5   64.11    3.69
  -5   2  -4  572.30    9.59
  -5   2  -4  588.85   10.53
   5  -2  -4  649.80   10.37
  -5  -2  -4  571.50   11.63
   5  -2  -4  626.76    9.85
  -5  -2  -3   41.02    2.89
  -5   2  -3   40.53    2.86
  -5   2  -3   39.87    3.13
   5  -2  -3   41.10    2.82
  -5  -2  -3   42.80    3.66
  -5  -2  -2 3706.05   23.25
  -5   2  -2 3213.23   13.13
   5  -2  -2 3531.30   20.77
  -5   2  -2 3548.57   22.90
  -5   2  -2 3662.95   22.28
   5   2  -2 3580.46   27.41
  -5  -2  -2 3114.51   25.97
  -5  -2  -1  184.98    5.36
   5  -2  -1  177.43    4.72
  -5  -2  -1  185.46    6.40
   5   2  -1  182.66    6.49
  -5   2  -1  187.27    5.22
  -5   2  -1  182.66    5.00
  -5  -2  -1  189.93    6.34
  -5  -2   0  136.68    4.76
  -5   2   0  136.12    4.39
  -5  -2   0  143.43    5.74
   5   2   0  139.20    5.49
  -5   2   0  136.98    4.28
  -5  -2   0  149.13    5.69
   5   2   1  195.47    6.41
  -5  -2   1  192.96    6.49
  -5   2   1  186.07    4.95
  -5   2   1  184.35    4.84
  -5  -2   1  183.08    6.19
  -5  -2   2 3396.79   23.58
   5   2   2 3477.22   21.87
   5   2   2 3488.94   26.32
  -5  -2   2 3466.45   26.23
  -5   2   2 3558.65   20.29
  -5  -2   2 3545.75   26.26
  -5   2   2 3591.57   20.22
  -5   2   3   36.67    2.31
   5   2   3   36.23    2.62
  -5  -2   3   37.66    3.32
  -5   2   3   34.80    2.28
  -5  -2   3   36.78    3.11
  -5  -2   4  576.34   10.82
  -5   2   4  591.20    8.16
  -5  -2   4  576.91   10.86
  -5   2   4  595.40    8.26
  -5  -2   5   62.15    4.06
   5   2   5   66.54    3.56
  -5   2   5   61.81    3.04
  -5  -2   5   67.56    4.25
  -5   2   5   61.66    3.03
   5   2   6 1741.09   16.65
  -5  -2   6 1730.98   19.30
  -5   2   6 1640.52   14.65
  -5  -2   6 1650.95   18.99
  -5   2   6 1628.55   14.73
  -5   2   7    8.45    1.86
  -5  -2   7   14.16    2.72
  -5  -2   7    8.19    2.46
  -5   2   7    9.98    2.03
   5   2   8   30.39    2.91
  -5  -2   8   28.49    3.41
  -5   2   8   24.32    2.73
  -5  -2   8   26.68    3.39
  -5   2   8   26.48    2.77
   5   2   9   72.93    4.22
  -5  -2   9   76.77    4.91
  -5   2   9   73.89    4.09
  -5  -2   9   72.71    4.87
  -5   2   9   70.80    3.98
   5   2  10   96.34    5.04
  -5   2  10   90.38    4.71
  -5  -2  10   97.34    5.82
  -5  -2  10   94.65    5.63
  -5   2  10   79.52    4.59
   5  -2  10   85.39    5.80
  -5  -2  11    1.88    2.62
   5   2  11    2.42    2.35
   5  -2  11    4.03    3.07
  -5   2  11   -3.43    2.25
  -5  -2  11    4.32    2.51
  -5   2  11    3.06    2.53
  -5  -2  12   86.42    5.98
  -5  -2  12  106.33    6.48
  -5   2  12   97.88    5.60
   5  -2  12   93.41    6.71
  -5   2  12   95.48    5.63
  -5  -3 -12    1.40    3.88
  -5  -3 -11    6.64    3.65
  -5  -3 -10   14.26    3.56
  -5  -3  -9   39.31    4.65
  -5  -3  -8   17.03    3.52
   5  -3  -7  177.89    6.36
  -5  -3  -7  173.63    7.62
   5  -3  -7  172.42    6.20
   5  -3  -6   22.10    2.81
   5  -3  -6   27.21    2.96
  -5  -3  -6   18.65    3.43
  -5   3  -5  368.30    8.57
  -5  -3  -5  373.39   10.11
  -5   3  -5  354.11    7.60
  -5   3  -5  354.40    7.75
   5  -3  -4    8.45    2.01
  -5  -3  -4    9.67    2.91
  -5   3  -4   11.38    2.20
  -5   3  -4    8.98    2.09
  -5   3  -4    9.66    1.94
  -5   3  -3  734.67   11.05
   5  -3  -3  750.55    9.15
  -5  -3  -3  736.02   13.48
  -5   3  -3  749.01    9.77
  -5   3  -3  739.45   10.14
  -5  -3  -2    8.90    2.48
  -5  -3  -2    6.93    2.15
  -5   3  -2    8.80    1.74
   5  -3  -2    6.78    1.47
  -5  -3  -2   10.80    2.73
  -5   3  -2    7.24    2.03
  -5   3  -1  985.76   10.29
  -5  -3  -1  944.05   14.78
  -5   3  -1  997.51   11.21
  -5  -3  -1  944.75   14.53
  -5   3   0    2.77    1.47
  -5  -3   0   -0.99    2.22
  -5   3   0    1.50    1.40
  -5   3   0    1.15    1.40
  -5  -3   0    4.81    2.54
   5   3   1  936.71   12.62
  -5   3   1  972.05    9.70
  -5  -3   1  939.23   14.37
  -5   3   1  977.83    9.51
  -5  -3   1  975.25   14.54
   5   3   2    3.86    1.87
  -5   3   2    8.53    1.42
  -5   3   2   11.34    1.62
  -5  -3   2   13.43    2.78
  -5  -3   2    5.56    2.17
  -5   3   3  769.70    8.07
   5   3   3  707.63   10.85
  -5  -3   3  710.40   12.70
  -5   3   3  773.90    8.15
  -5  -3   3  707.02   12.57
  -5   3   4   11.33    1.57
   5   3   4    7.80    2.15
  -5  -3   4    9.67    2.67
  -5  -3   4    6.30    2.62
  -5   3   4    9.14    1.40
  -5  -3   5  339.40    8.90
   5   3   5  370.91    8.48
  -5   3   5  382.52    6.22
  -5  -3   5  352.85    9.25
  -5   3   5  384.52    6.25
   5   3   6   19.71    2.67
  -5  -3   6   21.79    3.26
  -5   3   6   20.82    2.06
  -5   3   6   22.08    2.16
  -5  -3   6   20.74    3.02
  -5  -3   7  171.53    6.76
  -5   3   7  163.83    4.84
  -5  -3   7  161.09    6.59
  -5   3   7  167.86    4.94
   5   3   8   13.33    2.53
  -5   3   8   12.60    2.12
   5  -3   8   11.83    3.07
  -5   3   8   12.17    2.25
  -5  -3   8   15.21    3.03
  -5  -3   8   10.67    2.66
   5   3   9   25.36    3.12
  -5  -3   9   32.03    3.96
  -5  -3   9   36.32    4.18
  -5   3   9   33.92    3.07
   5  -3   9   33.16    4.13
  -5   3   9   25.08    2.79
   5   3  10   10.90    2.88
  -5  -3  10   21.16    3.72
   5  -3  10    7.97    3.50
  -5   3  10   11.67    2.58
  -5   3  10   18.10    2.90
  -5  -3  10   15.36    3.44
  -5  -3  11   11.88    3.11
   5   3  11    8.32    2.54
   5  -3  11    4.57    3.10
  -5   3  11    4.10    2.43
  -5  -3  11    4.40    2.91
  -5   3  11    7.15    2.48
  -5  -3  12    0.27    2.88
   5  -3  12    0.75    3.46
   5   3  12    3.48    2.98
  -5  -3  12   -3.53    3.26
  -5  -4 -11    7.07    4.05
  -5  -4 -10  200.87    9.26
  -5  -4  -9   94.39    6.60
  -5  -4  -8   69.45    5.50
  -5  -4  -7   21.57    3.87
  -5  -4  -6 1522.32   21.63
   5  -4  -6 1434.05   13.03
   5  -4  -5  115.02    3.47
  -5  -4  -5  124.38    6.40
  -5   4  -5  110.86    4.60
  -5   4  -5  101.81    4.39
   5  -4  -4  684.15    6.78
  -5   4  -4  655.23    9.63
  -5   4  -4  675.96    9.60
  -5  -4  -3   13.11    3.01
  -5   4  -3   13.10    2.46
  -5   4  -3   15.04    2.13
  -5  -4  -3    9.94    2.91
  -5   4  -3   11.11    2.00
  -5  -4  -2 2727.96   26.37
  -5  -4  -2 2753.85   26.01
  -5   4  -2 2815.88   16.81
  -5   4  -2 2835.63   16.77
  -5  -4  -1  112.53    5.75
  -5   4  -1  128.73    3.98
  -5  -4  -1  120.31    5.74
  -5   4  -1  121.13    3.40
  -5   4  -1  119.11    3.29
  -5   4   0  303.73    5.11
  -5  -4   0  285.28    8.52
  -5   4   0  307.56    4.98
  -5  -4   0  284.80    8.41
  -5   4   0  298.10    4.49
  -5   4   0  292.37    4.44
   5   4   1  112.66    5.20
  -5  -4   1  111.88    5.56
  -5   4   1  120.31    2.69
  -5  -4   1  115.48    5.56
  -5   4   1  124.34    2.66
  -5   4   1  118.16    2.59
  -5   4   2 2749.74   11.55
  -5   4   2 2726.26   10.64
   5   4   2 2694.48   23.25
  -5  -4   2 2749.09   25.42
  -5   4   2 2794.80   10.62
  -5  -4   2 2740.32   24.99
   5   4   3   10.57    2.31
  -5   4   3   10.86    0.88
  -5   4   3    9.87    0.93
  -5  -4   3    8.32    2.71
  -5   4   3   11.81    0.89
  -5  -4   3   12.62    2.92
  -5  -4   4  710.89   13.04
   5   4   4  730.43   12.54
  -5  -4   4  715.53   13.31
  -5   4   4  716.26    6.03
  -5   4   4  718.58    6.02
  -5  -4   5  116.62    5.67
   5   4   5  123.74    5.56
  -5  -4   5  129.24    6.10
  -5   4   5  133.85    3.11
  -5   4   5  132.38    3.09
   5   4   6 1455.35   18.14
  -5  -4   6 1555.94   19.91
  -5  -4   6 1532.01   19.79
  -5   4   6 1477.34   11.43
  -5   4   6 1487.08   11.19
  -5  -4   7   24.01    3.38
  -5  -4   7   20.61    3.50
  -5   4   7   20.40    2.00
  -5   4   7   14.82    1.80
   5   4   8   83.26    5.08
  -5  -4   8   83.73    5.49
  -5  -4   8   75.59    5.33
   5  -4   8   74.31    5.11
  -5   4   8   76.02    3.43
  -5   4   8   81.70    3.55
   5   4   9  110.72    5.84
  -5  -4   9  123.76    6.59
  -5  -4   9  113.44    6.31
   5  -4   9   98.25    6.15
   5   4  10  197.34    7.88
  -5  -4  10  195.93    8.28
   5  -4  10  183.58    8.57
  -5  -4  11   11.45    4.02
   5   4  11    3.60    2.97
   5  -4  11    4.52    3.63
  -5  -4  11   12.61    3.66
  -5  -5 -10   22.28    4.60
  -5  -5  -9  324.74   11.67
  -5  -5  -8    4.67    3.67
  -5  -5  -7  361.98   11.20
  -5  -5  -6    9.13    3.23
  -5  -5  -5  111.76    6.61
  -5  -5  -5  128.89    6.96
  -5   5  -4   22.14    2.94
  -5  -5  -4   31.51    3.95
  -5  -5  -4   30.12    3.81
  -5   5  -3  130.18    3.14
  -5   5  -3  148.55    5.29
  -5  -5  -3  142.17    6.71
  -5  -5  -3  143.37    6.53
  -5   5  -2   12.53    1.90
  -5  -5  -2   12.28    3.11
  -5   5  -2    9.07    1.65
  -5  -5  -2   11.64    3.19
  -5   5  -2   11.48    1.58
  -5   5  -2    7.99    1.51
  -5   5  -1   21.89    2.08
  -5   5  -1   16.90    1.24
  -5   5  -1   17.18    1.49
  -5  -5  -1   26.06    3.57
  -5   5  -1   20.07    1.26
  -5   5  -1   18.19    1.45
  -5  -5  -1   25.06    3.40
   5   5   0   24.23    3.52
  -5  -5   0   21.74    3.19
  -5  -5   0   23.92    3.38
  -5   5   0   18.07    2.13
   5   5   1   27.86    3.58
  -5  -5   1   23.65    3.36
  -5  -5   1   25.00    3.44
   5   5   2   13.64    2.65
  -5  -5   2   13.49    3.08
  -5  -5   2   10.91    3.00
  -5  -5   3  155.60    6.48
   5   5   3  155.76    6.45
  -5  -5   3  144.66    6.39
  -5  -5   4   35.64    3.78
   5   5   4   27.36    3.46
  -5  -5   4   30.96    3.70
  -5  -5   5  127.90    6.17
   5   5   5  115.98    5.82
  -5  -5   5  116.83    6.00
   5   5   6    5.85    2.51
  -5  -5   6    6.08    2.75
  -5  -5   6    5.43    2.81
   5   5   7  400.80   10.90
  -5  -5   7  383.37   10.55
  -5  -5   7  377.40   10.52
   5  -5   8    6.69    3.00
  -5  -5   8   10.91    3.09
  -5  -5   8    9.97    3.27
   5   5   9  343.02   10.78
  -5  -5   9  345.94   10.84
  -5  -5   9  353.99   10.93
  -5  -5  10   18.68    3.99
   5   5  10   25.60    4.00
  -5  -5  10   32.90    4.61
   5  -5  10   20.00    4.31
  -5  -6  -8  215.69    9.78
  -5  -6  -7   24.63    4.64
  -5  -6  -7   18.14    4.74
  -5  -6  -6  197.43    8.88
  -5  -6  -6  196.81    8.78
  -5  -6  -5   48.83    5.01
  -5  -6  -5   53.09    4.98
  -5  -6  -4  264.25    9.64
  -5  -6  -4  255.32    9.06
  -5  -6  -3    3.18    2.91
  -5  -6  -3    6.81    3.12
  -5   6  -2  362.76    7.22
  -5  -6  -2  362.06   10.58
  -5  -6  -2  354.69   10.24
  -5   6  -1   15.67    2.21
  -5  -6  -1   14.31    3.22
  -5  -6  -1   11.77    3.25
  -5   6   0  312.97    7.35
   5   6   0  329.92    9.90
  -5  -6   0  347.33    9.91
  -5  -6   0  346.76    9.73
  -5   6   1   18.00    2.48
   5   6   1   21.42    3.39
  -5  -6   1   19.61    3.38
  -5  -6   1   20.04    3.32
   5   6   2  338.42    9.94
  -5  -6   2  358.09   10.15
  -5  -6   2  371.80   10.40
   5   6   3    9.89    3.16
  -5  -6   3    3.83    2.76
  -5  -6   3    3.96    3.00
  -5  -6   4  258.04    8.64
  -5  -6   4  252.30    8.67
  -5  -6   5   47.52    4.48
   5   6   5   60.72    4.90
  -5  -6   5   60.49    4.97
   5   6   6  200.50    8.18
  -5  -6   6  206.67    8.02
  -5  -6   6  187.43    7.81
   5   6   7   20.79    3.54
  -5  -6   7   26.71    4.13
  -5  -6   7   22.82    3.73
   5   6   8  210.57    9.02
  -5  -6   8  225.48    9.05
  -5  -6   8  224.92    9.11
  -5  -7  -6   25.49    4.85
  -5  -7  -6   28.95    5.04
  -5  -7  -5  209.83    9.49
  -5  -7  -5  221.02    9.40
  -5  -7  -4  103.61    6.72
  -5  -7  -4  112.93    6.73
  -5  -7  -3  167.44    7.76
  -5  -7  -3  176.50    7.96
  -5  -7  -2   26.41    4.04
  -5  -7  -2   22.79    3.96
  -5  -7  -1  532.96   13.10
  -5  -7  -1  527.79   12.77
   5   7   0  102.24    6.38
  -5  -7   0   92.83    5.89
  -5  -7   0  106.80    6.16
   5   7   1  509.33   13.67
  -5  -7   1  486.08   12.20
  -5  -7   1  497.97   12.22
  -5   7   2   15.35    2.66
   5   7   2   10.21    3.34
  -5  -7   2   14.86    3.26
  -5  -7   2   20.35    3.77
  -5  -7   3  183.78    7.75
   5   7   3  173.97    7.81
  -5  -7   3  173.57    7.71
  -5  -7   4   96.77    6.07
   5   7   4  105.60    6.47
  -5  -7   4   94.19    5.99
  -5  -7   5  208.76    8.35
  -5  -7   5  194.22    8.09
   5   7   6   17.55    3.75
  -5  -7   6   16.73    3.82
  -5  -7   6   19.69    4.08
  -6   0 -12   21.14    4.47
  -6   0 -11  720.24   16.49
  -6   0 -10    8.93    3.08
  -6   0  -9  413.88   12.03
  -6   0  -8   50.83    4.90
  -6   0  -7  370.66   10.64
  -6   0  -6    7.60    2.67
  -6   0  -5  932.03   15.62
  -6   0  -4   85.92    5.06
  -6   0  -3  822.17   13.92
   6   0  -3  787.57   12.99
  -6   0  -2   17.36    2.75
   6   0  -2   24.59    3.08
  -6   0  -1  730.21   12.69
   6   0  -1  720.59   11.89
  -6   0   0   76.49    3.74
   6   0   0   71.33    4.14
  -6   0   0   70.54    4.35
  -6   0   0   84.25    4.48
  -6   0   1  773.10   12.49
  -6   0   1  786.32   12.44
  -6   0   2   25.31    2.83
  -6   0   2   24.55    2.79
  -6   0   3  814.77   12.36
  -6   0   3  786.38   12.05
  -6   0   4   92.42    4.47
  -6   0   4   84.00    4.38
  -6   0   5  964.77   13.48
  -6   0   5  958.34   13.62
  -6   0   6   13.18    2.69
  -6   0   6   10.90    2.45
  -6   0   7  366.19    8.78
  -6   0   7  368.31    8.84
   6   0   8   62.81    3.03
  -6   0   8   51.89    3.88
  -6   0   8   50.81    3.86
  -6   0   9  431.39   10.07
  -6   0   9  439.27   10.15
  -6   0  10   17.12    3.05
  -6   0  10   22.24    3.28
  -6   0  11  747.32   14.34
  -6   0  11  747.94   14.28
  -6   0  12   22.11    3.85
  -6   0  12   25.99    3.93
  -6   1 -12    6.40    3.27
  -6  -1 -12   10.32    3.87
  -6  -1 -11   28.78    4.83
  -6   1 -11   17.05    3.68
  -6   1 -10   37.56    4.31
  -6  -1 -10   48.10    5.15
  -6   1  -9   21.35    3.78
  -6  -1  -9   27.34    4.20
  -6   1  -8  152.59    7.21
  -6  -1  -8  185.71    8.08
  -6   1  -7   69.62    4.85
  -6  -1  -7   65.82    5.17
  -6  -1  -6   60.73    4.84
  -6   1  -6   67.00    4.90
  -6   1  -5   67.89    4.70
  -6  -1  -5   86.90    5.42
  -6   1  -4  157.10    6.24
  -6  -1  -4  176.01    7.03
   6  -1  -4  169.04    6.21
  -6  -1  -4  170.08    5.40
  -6  -1  -3  160.41    5.21
  -6   1  -3  138.88    3.41
  -6   1  -3  155.15    6.05
   6  -1  -3  157.37    5.87
  -6  -1  -3  151.41    6.39
  -6   1  -2    1.03    1.98
  -6  -1  -2    4.16    2.27
  -6  -1  -2    5.12    1.82
  -6   1  -2    6.15    1.55
  -6   1  -2    3.91    2.17
   6  -1  -2    2.98    2.14
  -6  -1  -1  180.09    5.57
  -6   1  -1  195.59    4.88
  -6   1  -1  181.41    6.50
  -6  -1  -1  169.93    6.55
   6  -1  -1  171.38    5.72
  -6   1  -1  179.85    6.21
  -6  -1  -1  174.07    6.49
  -6  -1   0  781.90   11.43
   6  -1   0  718.78   11.36
  -6   1   0  759.04   11.91
  -6  -1   0  777.23   13.44
  -6   1   0  772.08   11.79
  -6  -1   0  739.66   12.67
  -6  -1   1  169.78    5.69
  -6   1   1  173.47    5.80
  -6  -1   1  178.67    6.49
  -6   1   1  182.29    5.85
  -6  -1   1  182.93    6.49
  -6  -1   2    2.59    2.12
  -6  -1   2    3.17    2.02
  -6   1   2    5.53    1.98
  -6  -1   2   -0.48    2.17
  -6   1   2    1.31    1.77
  -6  -1   3  144.81    5.79
  -6   1   3  140.98    5.08
  -6  -1   3  144.08    5.72
  -6   1   3  153.11    5.22
  -6   1   4  160.41    5.31
  -6  -1   4  148.68    5.94
  -6   1   4  157.46    5.37
  -6  -1   4  162.80    6.15
  -6  -1   5   79.04    4.53
  -6   1   5   70.31    3.78
  -6  -1   5   76.83    4.53
  -6   1   5   78.32    4.00
  -6  -1   6   70.16    4.40
  -6   1   6   72.74    3.83
   6   1   6   81.17    3.78
  -6  -1   6   67.66    4.32
  -6   1   6   71.99    3.84
  -6  -1   7   61.28    4.19
   6   1   7   78.41    3.82
  -6   1   7   69.92    3.97
  -6  -1   7   74.96    4.44
  -6   1   7   59.93    3.76
  -6  -1   8  181.35    6.90
  -6   1   8  183.08    6.20
  -6  -1   8  181.10    6.86
  -6   1   8  170.64    5.98
   6   1   9   31.42    3.06
  -6  -1   9   26.80    3.45
  -6   1   9   25.72    3.07
  -6  -1   9   24.11    3.36
  -6   1   9   29.14    3.18
   6   1  10   44.31    3.43
  -6  -1  10   41.70    4.11
  -6   1  10   46.31    3.97
  -6  -1  10   35.85    3.96
  -6   1  10   41.51    3.88
  -6   1  11   17.90    3.25
  -6  -1  11   27.52    3.82
  -6   1  11   22.72    3.42
  -6  -1  11   19.52    3.48
  -6  -1  12   14.64    3.53
  -6   1  12    7.44    3.01
  -6  -1  12   14.42    3.66
  -6   1  12   10.14    3.23
  -6  -2 -11   91.59    7.04
  -6  -2 -10   22.53    4.39
  -6   2  -9   80.25    5.50
  -6  -2  -9   87.54    6.33
  -6   2  -8   74.58    5.29
  -6  -2  -8   91.98    6.32
  -6   2  -7  453.85   11.20
  -6  -2  -7  463.19   12.51
   6  -2  -6   64.81    4.52
  -6   2  -6   71.00    4.79
  -6  -2  -6   70.85    5.49
   6  -2  -6   70.14    4.61
  -6   2  -5  993.41   15.39
  -6  -2  -5  945.63   16.56
  -6   2  -4  179.99    6.68
   6  -2  -4  186.60    6.15
  -6  -2  -4  185.56    7.49
  -6  -2  -4  183.12    6.05
  -6  -2  -3 1541.31   16.52
  -6   2  -3 1464.57   16.36
   6  -2  -3 1490.02   15.61
  -6   2  -3 1540.79   17.47
  -6  -2  -3 1568.61   20.27
  -6  -2  -2  172.11    7.09
   6  -2  -2  152.85    5.17
  -6   2  -2  161.05    5.55
  -6   2  -2  164.00    5.82
  -6  -2  -2  168.25    7.06
  -6  -2  -1 1572.23   16.92
   6  -2  -1 1516.52   15.39
  -6   2  -1 1652.68   17.94
  -6  -2  -1 1546.17   19.70
  -6   2  -1 1672.50   17.46
  -6  -2  -1 1510.37   19.25
  -6   2  -1 1538.68   16.00
  -6  -2   0  236.78    6.88
  -6   2   0  244.19    6.63
  -6  -2   0  260.93    8.33
  -6   2   0  258.35    6.59
  -6  -2   0  260.66    8.14
  -6   2   1 1530.79   15.38
  -6  -2   1 1546.09   19.19
  -6   2   1 1577.67   15.40
  -6  -2   1 1553.58   19.01
  -6  -2   2  164.38    6.53
  -6   2   2  163.48    5.07
  -6  -2   2  155.81    6.26
  -6   2   2  162.46    5.00
  -6  -2   3 1460.67   18.40
  -6   2   3 1498.60   14.81
  -6  -2   3 1474.23   18.27
  -6   2   3 1520.46   14.83
  -6   2   4  181.82    5.26
   6   2   4  183.44    5.83
  -6  -2   4  174.82    6.78
  -6   2   4  174.38    5.24
  -6  -2   4  172.09    6.66
  -6  -2   5 1037.31   15.54
  -6   2   5 1014.01   12.00
  -6  -2   5 1018.31   15.65
  -6   2   5 1007.20   11.98
  -6  -2   6   65.28    4.44
   6   2   6   70.04    3.95
  -6   2   6   71.63    3.70
  -6  -2   6   65.23    4.49
  -6   2   6   75.85    3.81
  -6  -2   7  464.94   10.71
  -6   2   7  474.89    9.02
  -6  -2   7  456.48   10.76
  -6   2   7  463.53    8.87
   6   2   8   92.05    4.68
  -6  -2   8   92.67    5.50
  -6   2   8   90.04    4.35
  -6  -2   8   93.04    5.40
  -6   2   8   97.81    4.52
   6   2   9   90.36    4.78
  -6  -2   9   82.36    5.33
  -6   2   9   89.81    4.74
  -6  -2   9   93.41    5.68
  -6   2   9   85.75    4.65
   6   2  10   20.73    3.12
  -6   2  10   18.92    3.05
  -6  -2  10   17.12    3.36
  -6   2  10   13.33    2.86
  -6  -2  10   15.30    3.25
  -6  -2  11   99.71    6.21
  -6   2  11   96.74    5.42
  -6  -2  11   99.38    6.32
  -6   2  11   86.50    5.20
  -6  -2  12   31.71    4.39
  -6   2  12   25.89    3.95
  -6  -2  12   36.48    4.82
  -6   2  12   30.24    4.03
  -6  -3 -11   -0.24    4.11
  -6  -3 -10  179.52    9.02
  -6  -3  -9   21.11    4.37
  -6   3  -8  893.08   15.79
  -6  -3  -8 1020.83   19.12
  -6  -3  -7   14.00    3.48
  -6   3  -7    9.85    2.81
  -6   3  -6  218.73    7.86
  -6  -3  -6  232.32    9.04
   6  -3  -6  236.21    7.16
  -6   3  -5   66.53    4.53
   6  -3  -5   60.63    3.91
  -6  -3  -5   65.98    5.15
   6  -3  -4 2232.36   18.15
  -6  -3  -4 2258.86   25.71
  -6   3  -4 2123.85   18.98
  -6   3  -4 2045.92   19.58
  -6   3  -3   64.92    3.77
   6  -3  -3   64.21    3.58
  -6  -3  -3   71.29    5.19
  -6   3  -3   72.37    4.25
  -6   3  -2  959.40   11.99
  -6  -3  -2  921.36   15.94
  -6  -3  -2  927.89   15.77
  -6   3  -1  106.72    4.24
  -6   3  -1  107.79    4.62
  -6  -3  -1  111.90    5.92
  -6   3  -1  125.06    4.95
  -6  -3  -1  104.67    5.64
  -6   3   0 6553.00   31.52
  -6  -3   0 6450.05   41.67
  -6   3   0 6407.60   29.73
  -6   3   0 6560.31   30.46
  -6  -3   0 6354.07   40.91
  -6   3   1  112.95    4.15
  -6  -3   1  108.25    5.63
  -6   3   1  103.65    3.91
  -6  -3   2  855.46   14.96
  -6   3   2  983.24   10.87
  -6  -3   2  864.58   14.81
  -6   3   2  979.32   10.75
  -6   3   3   69.09    3.13
   6   3   3   68.96    4.22
  -6  -3   3   71.39    4.81
  -6   3   3   74.18    3.31
  -6  -3   3   70.05    4.67
  -6  -3   4 2276.82   24.00
  -6   3   4 2284.19   15.98
   6   3   4 2251.17   21.06
  -6  -3   4 2302.75   24.41
  -6   3   4 2258.69   15.94
  -6  -3   5   65.43    4.74
   6   3   5   63.29    3.92
  -6   3   5   68.26    3.13
  -6  -3   5   62.49    4.77
  -6   3   5   66.38    3.14
  -6  -3   6  224.93    7.99
  -6  -3   6  218.72    7.98
  -6   3   6  229.31    5.56
   6   3   7   16.36    2.91
  -6   3   7   18.50    2.30
  -6   3   7   16.56    2.29
  -6  -3   7   20.92    3.44
  -6  -3   7   18.84    3.17
   6   3   8 1014.22   15.47
  -6  -3   8  991.79   16.79
  -6   3   8  977.25   12.80
  -6  -3   8  979.83   16.77
   6   3   9   17.98    3.16
  -6   3   9   17.84    2.64
  -6  -3   9   28.30    4.09
  -6  -3   9   19.14    3.56
  -6   3   9   16.84    2.58
   6   3  10  193.03    7.61
  -6  -3  10  179.77    8.09
  -6  -3  10  182.34    8.05
  -6  -3  11    3.95    3.09
  -6  -3  11    9.58    3.21
  -6  -4 -10   16.87    4.35
  -6  -4  -9   20.50    4.24
  -6   4  -8   36.54    4.11
  -6  -4  -8   46.15    5.40
  -6  -4  -7    2.45    3.32
  -6   4  -7   -0.73    2.44
  -6  -4  -6   27.27    4.12
  -6   4  -6   27.69    3.65
  -6   4  -5   41.51    3.88
  -6  -4  -5   45.57    4.83
  -6  -4  -4   63.86    5.48
  -6   4  -4   67.52    4.66
  -6  -4  -3   27.30    3.69
  -6  -4  -3   29.83    4.02
  -6   4  -3   34.54    3.30
  -6   4  -3   27.84    2.66
  -6   4  -3   23.24    2.57
  -6  -4  -2   50.20    4.66
  -6   4  -2   57.74    3.64
  -6  -4  -2   52.85    4.69
  -6   4  -2   49.02    2.96
  -6   4  -2   50.34    3.03
  -6   4  -1  204.70    5.91
  -6  -4  -1  205.13    8.11
  -6   4  -1  221.79    5.74
  -6  -4  -1  212.28    7.98
  -6   4  -1  213.95    4.96
  -6   4  -1  227.55    5.35
  -6   4   0   64.16    2.89
  -6   4   0   60.81    3.19
  -6  -4   0   65.86    4.97
  -6   4   0   58.79    3.03
  -6  -4   0   63.88    4.79
  -6   4   1  226.18    4.75
  -6  -4   1  197.70    7.73
  -6   4   1  220.47    4.65
  -6  -4   1  201.18    7.61
  -6   4   1  208.36    4.77
  -6   4   2   50.48    2.34
   6   4   2   51.91    3.86
  -6   4   2   61.76    2.58
  -6  -4   2   61.34    4.80
  -6   4   2   61.85    2.42
  -6  -4   2   49.66    4.44
  -6   4   3   29.26    1.85
   6   4   3   28.03    3.35
  -6  -4   3   26.24    3.65
  -6   4   3   32.08    1.79
  -6  -4   3   24.12    3.49
  -6  -4   4   58.43    4.62
   6   4   4   65.55    4.27
  -6   4   4   66.46    2.47
  -6  -4   4   61.60    4.76
  -6   4   4   66.50    2.49
  -6  -4   5   45.83    4.39
   6   4   5   42.41    3.90
  -6   4   5   42.72    2.19
  -6  -4   5   41.16    4.29
  -6   4   5   46.59    2.25
  -6  -4   6   33.09    4.03
   6   4   6   26.00    3.47
  -6  -4   6   28.11    3.92
   6   4   7    4.92    2.44
  -6  -4   7   -0.88    2.67
  -6  -4   7    2.71    2.81
   6   4   8   48.80    4.27
  -6  -4   8   41.10    4.42
  -6  -4   8   47.40    4.75
   6   4   9   17.33    3.33
  -6  -4   9   17.67    3.64
  -6  -4   9   14.64    3.53
   6   4  10    7.95    3.18
  -6  -4  10    8.52    3.54
  -6  -4  10    6.06    3.32
  -6  -5  -9   11.70    4.35
  -6   5  -8  351.31   10.51
  -6  -5  -8  425.76   13.48
  -6  -5  -7    8.15    3.57
  -6   5  -7   10.27    3.22
  -6   5  -6  257.40    8.60
  -6  -5  -6  289.03   11.12
  -6  -5  -6  283.23   10.80
  -6   5  -5   28.27    3.69
  -6  -5  -5   34.90    4.67
  -6  -5  -5   30.10    4.47
  -6  -5  -4  529.78   13.54
  -6   5  -4  521.58   10.66
  -6  -5  -4  511.07   13.16
  -6   5  -3   10.43    2.85
  -6  -5  -3   10.68    3.41
  -6  -5  -3   19.79    4.12
  -6  -5  -2  191.31    8.17
  -6  -5  -2  194.51    8.13
  -6   5  -1   13.81    1.86
  -6  -5  -1   19.07    3.56
  -6  -5  -1   18.26    3.77
  -6  -5   0 1129.80   18.32
  -6  -5   0 1166.33   18.30
  -6  -5   1   25.59    3.73
  -6  -5   1   29.07    3.85
   6   5   2  185.31    7.31
  -6  -5   2  179.24    7.60
  -6  -5   2  174.58    7.51
   6   5   3   14.90    3.03
  -6  -5   3    4.88    2.92
  -6  -5   3    9.27    3.30
  -6  -5   4  512.57   12.35
   6   5   4  484.53   11.51
  -6  -5   4  490.20   12.31
   6   5   5   23.72    3.56
  -6  -5   5   31.13    4.10
  -6  -5   5   23.22    3.78
  -6  -5   6  283.44    9.77
  -6  -5   6  272.24    9.63
   6   5   7    6.40    2.94
  -6  -5   7    5.30    3.20
  -6  -5   7    9.41    3.41
   6   5   8  416.10   11.57
  -6  -5   8  415.54   12.20
  -6  -5   8  417.31   12.17
   6   5   9    7.91    3.25
  -6  -5   9   22.10    4.29
  -6  -5   9   16.52    3.97
  -6  -6  -7   91.66    7.42
  -6  -6  -7   94.28    7.13
  -6  -6  -6   14.29    4.11
  -6  -6  -6   27.05    4.78
  -6  -6  -5  301.63   11.08
  -6  -6  -5  295.18   10.69
  -6  -6  -4    7.72    3.68
  -6  -6  -4    8.48    4.20
  -6  -6  -3  103.94    6.78
  -6  -6  -3  113.81    6.78
  -6  -6  -2   21.96    3.99
  -6  -6  -2   26.55    4.20
  -6  -6  -1  199.82    8.44
  -6  -6  -1  195.55    8.20
  -6  -6   0    6.93    2.92
  -6  -6   0    6.44    3.35
  -6  -6   1  207.15    8.41
  -6  -6   1  211.88    8.32
   6   6   2   16.41    3.37
  -6  -6   2   16.71    3.72
  -6  -6   3  113.93    6.34
   6   6   3  114.21    6.39
  -6  -6   3  120.01    6.60
   6   6   4    9.96    3.16
  -6  -6   4    4.87    3.10
  -6  -6   4    3.11    3.07
  -6  -6   5  292.15    9.98
   6   6   5  300.68   10.07
  -6  -6   5  310.88   10.38
   6   6   6   22.94    3.76
  -6  -6   6   26.63    4.30
  -6  -6   6   22.10    3.98
   6   6   7   93.80    6.36
  -6  -6   7  103.95    6.74
  -6  -6   7  106.51    6.70
  -6  -7  -4  127.63    8.15
  -6  -7  -4  132.84    7.92
  -6  -7  -3  118.55    7.36
  -6  -7  -3  117.49    7.07
  -6  -7  -2  348.04   11.49
  -6  -7  -2  334.65   11.19
  -6  -7  -1  105.64    6.79
  -6  -7  -1   96.40    6.55
  -6  -7   0   72.36    5.88
  -6  -7   0   69.93    5.56
  -6  -7   1   96.28    6.75
  -6  -7   1  100.68    6.70
  -6  -7   2  352.74   10.97
   6   7   2  351.39   11.42
  -6  -7   2  339.43   11.08
  -6  -7   3  109.26    6.82
   6   7   3  101.55    6.71
  -6  -7   3  120.17    7.25
  -6  -7   4  131.51    7.42
   6   7   4  130.23    7.53
  -6  -7   4  141.26    7.56
  -7   0 -11    6.80    4.10
  -7   0 -10    0.17    3.53
  -7   0  -9    1.89    3.13
  -7   0  -8   -1.11    3.09
  -7   0  -7    0.71    3.00
  -7   0  -6    6.50    3.01
  -7   0  -5    4.69    2.99
  -7   0  -4    2.45    3.08
  -7   0  -3   -3.93    2.61
  -7   0  -3   -0.66    1.78
  -7   0  -2    2.49    2.65
  -7   0  -2    0.35    2.05
  -7   0  -2   -0.35    2.68
  -7   0  -1    2.57    2.45
  -7   0  -1    3.37    2.12
  -7   0  -1    3.84    2.65
  -7   0   0   -1.12    2.22
  -7   0   0   -2.46    2.16
  -7   0   0    0.56    2.35
  -7   0   1   -2.65    2.41
  -7   0   1   -1.43    2.26
  -7   0   1    3.67    2.56
  -7   0   2   -0.82    2.26
  -7   0   2    0.08    2.36
  -7   0   3   -0.29    2.20
  -7   0   3   -4.11    2.35
  -7   0   4   -0.41    2.14
  -7   0   4    1.27    2.15
  -7   0   5   -4.80    2.24
  -7   0   5    0.73    2.18
  -7   0   6    3.03    2.22
  -7   0   6   -2.68    2.19
  -7   0   7   -0.44    2.16
  -7   0   7   -2.74    2.37
  -7   0   8    1.00    2.21
  -7   0   8    4.30    2.38
  -7   0   9   -0.92    2.48
  -7   0   9   -1.49    2.49
  -7   0  10    0.06    2.50
  -7   0  10   -0.48    2.60
  -7   0  11    4.32    2.94
  -7   0  11    2.77    2.90
  -7   1 -11  168.88    8.84
  -7  -1 -11  198.90    9.70
  -7   1 -10  385.66   12.26
  -7  -1 -10  402.67   12.99
  -7   1  -9  382.45   12.07
  -7  -1  -9  437.09   13.61
  -7   1  -8   64.00    5.50
  -7  -1  -8   61.49    5.45
  -7   1  -7  773.75   15.80
  -7  -1  -7  740.28   16.03
  -7   1  -6  478.42   12.14
  -7  -1  -6  441.78   12.19
  -7   1  -5  238.80    8.57
  -7  -1  -5  267.88    9.67
  -7   1  -4   56.38    4.74
  -7  -1  -4   61.01    4.92
  -7  -1  -4   56.72    3.73
  -7  -1  -3  729.04   11.68
  -7   1  -3  698.23   13.52
  -7  -1  -3  699.54   14.23
  -7  -1  -2  338.72    8.21
  -7   1  -2  342.58    6.97
  -7  -1  -2  333.67   10.09
  -7   1  -2  360.62    9.72
  -7  -1  -2  360.34   10.55
  -7   1  -1 1353.36   14.28
  -7   1  -1 1320.62   17.55
  -7  -1  -1 1316.38   18.90
  -7   1  -1 1327.32   17.23
  -7  -1  -1 1361.05   18.86
  -7  -1   0   47.37    3.77
  -7   1   0   46.26    3.49
  -7   1   0   50.86    4.03
  -7  -1   0   40.56    4.06
  -7   1   0   48.84    3.81
  -7  -1   0   41.19    3.96
  -7   1   1 1310.65   16.68
  -7  -1   1 1310.17   18.23
  -7   1   1 1321.87   16.55
  -7  -1   1 1309.95   17.97
  -7  -1   2  330.94    9.26
  -7   1   2  330.80    8.34
  -7  -1   2  336.93    9.21
  -7   1   2  319.43    8.10
  -7  -1   3  638.96   12.54
  -7   1   3  656.05   11.40
  -7  -1   3  647.71   12.42
  -7   1   3  662.73   11.28
  -7   1   4   65.76    3.99
  -7  -1   4   66.72    4.70
  -7   1   4   62.85    4.03
  -7  -1   4   56.61    4.35
  -7  -1   5  252.75    7.92
  -7   1   5  259.06    7.33
  -7   1   5  271.65    7.52
  -7  -1   6  474.64   10.90
  -7   1   6  451.83    9.59
  -7  -1   6  486.46   11.04
  -7   1   6  469.39    9.73
  -7  -1   7  781.37   14.01
[truncated: 29,039 more chars]
