# Supplementary material for: Different cation-protonation patterns in mol­ecular salts of unsymmetrical dimethyhydrazine: C2H9N2·Br and C2H9N2·H2PO3
Source: Acta Crystallogr E Crystallogr Commun. 2016 Jul 29;72(Pt 8):1206–10. doi: 10.1107/S2056989016011993 (PMC4971874; doi:10.1107/S2056989016011993)
Supplement: Supplementary file 2 [file e-72-01206-Isup2.hkl]

data_I                                                                          
_shelx_title ' JK011  CHEM C2H9N2 Br            New: I2/a'                      
_shelx_refln_list_code          4                                               
_shelx_F_calc_maximum      297.20                                               
_exptl_crystal_F_000       560.00                                               
_reflns_d_resolution_high  0.7701                                               
                                                                                
loop_                                                                           
 _space_group_symop_operation_xyz                                               
 'x, y, z'                                                                      
 '-x+1/2, y, -z'                                                                
 'x+1/2, y+1/2, z+1/2'                                                          
 '-x+1, y+1/2, -z+1/2'                                                          
 '-x, -y, -z'                                                                   
 'x-1/2, -y, z'                                                                 
 '-x+1/2, -y+1/2, -z+1/2'                                                       
 'x, -y+1/2, z+1/2'                                                             
                                                                                
_cell_length_a    13.2423                                                       
_cell_length_b     5.1239                                                       
_cell_length_c    16.1839                                                       
_cell_angle_alpha  90.000                                                       
_cell_angle_beta   94.838                                                       
_cell_angle_gamma  90.000                                                       
                                                                                
_shelx_F_squared_multiplier     1.000                                           
                                                                                
loop_                                                                           
 _refln_index_h                                                                 
 _refln_index_k                                                                 
 _refln_index_l                                                                 
 _refln_F_squared_calc                                                          
 _refln_F_squared_meas                                                          
 _refln_F_squared_sigma                                                         
 _refln_observed_status                                                         
   2   0   0      10977.74      10252.98        60.38 o                         
   4   0   0      39617.29      40257.16       592.50 o                         
   6   0   0      47186.92      45089.35       792.09 o                         
   8   0   0       5519.17       5159.69        30.99 o                         
  10   0   0       4296.08       4270.31        74.72 o                         
  12   0   0       6431.65       6832.83       117.66 o                         
  14   0   0       6495.22       6368.60        47.51 o                         
  16   0   0         30.39         27.17         6.16 o                         
   1   1   0      12254.21      11743.40       164.32 o                         
   3   1   0       1275.05       1204.83        13.93 o                         
   5   1   0       3187.71       2906.25        35.25 o                         
   7   1   0      27665.96      27163.59       418.47 o                         
   9   1   0       1748.04       1708.88        20.57 o                         
  11   1   0       7016.88       7358.31       100.47 o                         
  13   1   0       8787.09       8828.43       111.21 o                         
  15   1   0        751.63        701.53        16.82 o                         
   0   2   0       5138.98       5168.65        38.11 o                         
   2   2   0         49.55         48.63         1.66 o                         
   4   2   0        133.39        127.74         2.56 o                         
   6   2   0       1015.72        889.84        12.17 o                         
   8   2   0        931.54        980.60        11.74 o                         
  10   2   0        236.15        254.50         6.46 o                         
  12   2   0        363.80        381.18        13.10 o                         
  14   2   0        365.22        351.80        12.63 o                         
  16   2   0         30.21         27.83         7.35 o                         
   1   3   0       5429.48       5071.71        41.60 o                         
   3   3   0         93.11        109.67         2.55 o                         
   5   3   0       3769.29       3854.12        34.53 o                         
   7   3   0       3893.67       3916.01        37.64 o                         
   9   3   0        186.51        226.68         8.58 o                         
  11   3   0       1211.94       1180.74        16.15 o                         
  13   3   0       1758.82       1736.47        54.95 o                         
  15   3   0        177.03        143.26        11.13 o                         
   0   4   0      14221.93      14602.51        93.84 o                         
   2   4   0       3980.71       4038.99        51.66 o                         
   4   4   0       1362.33       1381.96        23.19 o                         
   6   4   0      11301.68      12305.80       162.28 o                         
   8   4   0       5983.72       6179.30        48.81 o                         
  10   4   0        442.11        423.04        10.50 o                         
  12   4   0       6242.71       5930.24        82.42 o                         
   1   5   0       8643.45       8809.58        79.70 o                         
   3   5   0         21.91         25.65         6.22 o                         
   5   5   0       4974.17       5276.23        61.92 o                         
   7   5   0       9099.32       9622.93        85.14 o                         
   9   5   0        156.90        163.33        16.59 o                         
  11   5   0       3024.68       2982.64        98.13 o                         
   0   6   0       5365.84       5478.21        71.70 o                         
   2   6   0        407.02        430.86        15.32 o                         
   4   6   0       1096.12       1109.76        22.25 o                         
   6   6   0       1886.60       2045.94        51.70 o                         
 -16   1   1       2351.65       2192.68        27.71 o                         
 -14   1   1        397.29        383.09         7.78 o                         
 -12   1   1       6413.78       6613.43        77.52 o                         
 -10   1   1       3172.74       3217.82        43.74 o                         
  -8   1   1         59.34         88.85         6.47 o                         
  -6   1   1       5021.95       4735.53        46.33 o                         
  -4   1   1       7568.44       7549.52       127.36 o                         
  -2   1   1       6975.06       5972.12        76.06 o                         
   0   1   1       1317.52       1431.64        19.80 o                         
   2   1   1      48444.42      50824.66       404.14 o                         
   4   1   1       7913.09       7419.10        70.05 o                         
   6   1   1       9328.23       9223.07       103.20 o                         
   8   1   1      19108.76      18890.46       193.68 o                         
  10   1   1        882.34        834.85         9.51 o                         
  12   1   1       3834.10       3921.92        31.36 o                         
  14   1   1       2824.77       2916.80        51.98 o                         
  16   1   1        493.33        473.19        15.84 o                         
 -15   2   1       1525.04       1532.38        42.68 o                         
 -13   2   1       3657.01       3530.72        51.73 o                         
 -11   2   1      13527.63      13747.84       108.01 o                         
  -9   2   1       8325.73       8552.26       104.84 o                         
  -7   2   1       4659.62       4490.61        22.39 o                         
  -5   2   1      48109.43      46622.63       508.12 o                         
  -3   2   1      11620.78      10367.77       130.51 o                         
  -1   2   1       7057.03       6357.01       128.45 o                         
   1   2   1      44634.30      44057.36       520.38 o                         
   3   2   1       8917.44       8158.45       105.33 o                         
   5   2   1       1093.56       1101.45        14.09 o                         
   7   2   1      10354.03      10129.78       114.45 o                         
   9   2   1      14570.92      14543.20        53.32 o                         
  11   2   1        119.89        138.03         5.73 o                         
  13   2   1       6586.27       6378.15        73.69 o                         
  15   2   1       7755.31       7979.09       113.94 o                         
 -14   3   1         11.78         24.10         6.93 o                         
 -12   3   1       7101.05       7611.14        54.30 o                         
 -10   3   1       7371.90       7495.00        59.64 o                         
  -8   3   1        211.29        215.85         5.49 o                         
  -6   3   1      14083.62      15131.02       117.93 o                         
  -4   3   1      14549.92      14650.02       223.59 o                         
  -2   3   1        896.79        917.98         9.17 o                         
   0   3   1       9672.95       9356.56       119.30 o                         
   2   3   1      28301.65      26414.81       512.87 o                         
   4   3   1       1321.32       1280.97         9.87 o                         
   6   3   1       6671.17       6723.19        56.05 o                         
   8   3   1      15438.02      16454.33       148.67 o                         
  10   3   1       1971.37       1945.00        22.26 o                         
  12   3   1       2917.72       3152.73        69.90 o                         
  14   3   1       4214.87       3928.63       113.76 o                         
 -13   4   1        435.86        473.91        20.25 o                         
 -11   4   1       1017.56       1015.71        22.55 o                         
  -9   4   1        994.62        975.12        15.02 o                         
  -7   4   1        345.64        331.78         8.13 o                         
  -5   4   1       4383.22       4518.35        39.19 o                         
  -3   4   1        589.31        608.94        13.01 o                         
  -1   4   1        415.27        443.81        14.33 o                         
   1   4   1       3206.31       3236.38        36.11 o                         
   3   4   1        643.78        642.24         7.29 o                         
   5   4   1        152.76        150.73         4.08 o                         
   7   4   1        477.87        498.22         7.13 o                         
   9   4   1       1812.88       1874.64        27.30 o                         
  11   4   1          8.25          6.91         7.45 o                         
  13   4   1        660.25        615.20        88.27 o                         
 -10   5   1       1175.92       1181.88        39.98 o                         
  -8   5   1          1.62         -0.41         9.54 o                         
  -6   5   1       1180.01       1154.12        30.32 o                         
  -4   5   1       1531.92       1597.63        25.80 o                         
  -2   5   1        147.17        164.78         8.82 o                         
   0   5   1       1446.81       1438.89        23.59 o                         
   2   5   1         58.99         76.25         7.02 o                         
   4   5   1          2.72         10.43         4.80 o                         
   6   5   1         25.14         41.02         3.94 o                         
   8   5   1         71.46         79.01        12.79 o                         
  10   5   1        322.17        288.41        30.37 o                         
  -7   6   1        453.75        456.42        26.56 o                         
  -5   6   1       3069.02       3030.03        97.68 o                         
  -3   6   1       2206.65       2349.75        36.11 o                         
  -1   6   1        170.06        147.00         9.76 o                         
   1   6   1       4755.66       4745.32        55.01 o                         
   3   6   1       3483.82       3607.85        44.64 o                         
   5   6   1         97.30        107.33        18.07 o                         
   7   6   1       4113.53       4144.91       237.15 o                         
 -16   0   2       7546.04       7209.47        62.65 o                         
 -14   0   2       6564.10       6707.44       122.18 o                         
 -12   0   2       3095.83       3028.06        66.25 o                         
 -10   0   2      26053.25      27848.00       139.92 o                         
  -8   0   2      10146.58      10635.70       231.64 o                         
  -6   0   2       2905.98       2865.47        45.07 o                         
  -4   0   2      53020.62      58624.83      1372.82 o                         
  -2   0   2       4261.54       4175.62        20.94 o                         
   0   0   2         11.50          9.86         8.92 o                         
   2   0   2       6225.72       6535.13       214.56 o                         
   4   0   2      46009.77      46712.18       944.38 o                         
   6   0   2       3868.02       3484.09        69.19 o                         
   8   0   2      11639.54      11689.55       223.30 o                         
  10   0   2      33959.91      33685.59       564.86 o                         
  12   0   2       1441.79       1511.12        56.61 o                         
  14   0   2      11043.89      11841.76       117.37 o                         
  16   0   2       7305.35       7671.57        81.42 o                         
 -17   1   2       2104.89       1909.56        38.62 o                         
 -15   1   2       4547.47       4490.86        70.30 o                         
 -13   1   2        460.37        452.03        10.16 o                         
 -11   1   2       6747.70       6762.50        88.60 o                         
  -9   1   2      11009.44      10605.98        76.16 o                         
  -7   1   2       4618.35       4673.97        20.20 o                         
  -5   1   2       9974.56       9776.40       116.15 o                         
  -3   1   2      49752.50      49729.26       655.42 o                         
  -1   1   2       6296.83       5821.32       110.61 o                         
   1   1   2      10478.39       9434.39        38.79 o                         
   3   1   2      60367.53      64820.18       851.13 o                         
   5   1   2       1964.29       1937.49        19.96 o                         
   7   1   2       6247.96       6369.80        63.99 o                         
   9   1   2       8199.19       8236.36        71.76 o                         
  11   1   2       3955.75       3986.42        55.58 o                         
  13   1   2        376.02        396.95        11.68 o                         
  15   1   2       2723.71       2733.70        78.59 o                         
 -16   2   2        115.73        127.00         8.60 o                         
 -14   2   2         57.48         73.78         6.78 o                         
 -12   2   2         78.29         84.07         6.13 o                         
 -10   2   2        236.70        231.89         6.96 o                         
  -8   2   2        213.53        215.71         5.39 o                         
  -6   2   2        403.19        408.23         5.99 o                         
  -4   2   2       1844.59       1826.11         9.41 o                         
  -2   2   2       1083.88       1024.90        17.69 o                         
   0   2   2        141.84        143.72         4.45 o                         
   2   2   2        922.04        886.68         7.83 o                         
   4   2   2       3443.52       3759.42        24.37 o                         
   6   2   2        180.69        248.94         5.44 o                         
   8   2   2        499.61        490.25         9.10 o                         
  10   2   2        755.53        776.78        12.53 o                         
  12   2   2          1.55          2.89         5.26 o                         
  14   2   2        303.10        327.40        16.68 o                         
  16   2   2         79.58         99.11        11.08 o                         
 -15   3   2       1070.30       1010.88        22.45 o                         
 -13   3   2          2.00          3.28         8.40 o                         
 -11   3   2       1596.40       1528.16        23.31 o                         
  -9   3   2       2527.69       2524.72        29.35 o                         
  -7   3   2        124.41        122.33         4.02 o                         
  -5   3   2       1219.99       1193.79        17.51 o                         
  -3   3   2       4607.33       4679.64        15.79 o                         
  -1   3   2       1346.29       1324.36         9.47 o                         
   1   3   2       1197.16       1131.26        11.18 o                         
   3   3   2       5606.77       5884.32        71.97 o                         
   5   3   2       1775.92       1691.03        14.58 o                         
   7   3   2        793.04        827.76        10.03 o                         
   9   3   2       3531.93       3605.39        55.10 o                         
  11   3   2        923.29        797.45        17.21 o                         
  13   3   2        153.26        139.18        11.49 o                         
  15   3   2       1102.29       1102.22        35.74 o                         
 -12   4   2        398.24        408.14        13.80 o                         
 -10   4   2       6364.69       6441.35        66.75 o                         
  -8   4   2       6485.98       6808.82        79.18 o                         
  -6   4   2         63.28         72.82         2.83 o                         
  -4   4   2      15658.14      16629.81        94.95 o                         
  -2   4   2      12213.19      13373.06        97.20 o                         
   0   4   2        139.87        134.05        11.24 o                         
   2   4   2      14379.94      13755.69       338.57 o                         
   4   4   2      10802.97      11271.73        78.11 o                         
   6   4   2          6.30          7.13         2.17 o                         
   8   4   2       5503.41       5544.09        66.86 o                         
  10   4   2       6505.94       6472.26        58.48 o                         
  12   4   2        283.15        257.18        42.75 o                         
 -11   5   2       4415.80       4342.17       137.54 o                         
  -9   5   2       4975.05       4742.61        63.57 o                         
  -7   5   2        621.35        686.31        28.77 o                         
  -5   5   2       3503.16       3554.88        57.98 o                         
  -3   5   2      10007.10      10520.31        61.42 o                         
  -1   5   2       1891.38       1834.76        30.29 o                         
   1   5   2       1922.73       1984.91        27.56 o                         
   3   5   2      12481.06      13075.10        97.41 o                         
   5   5   2       2782.19       2714.79        65.96 o                         
   7   5   2       1511.23       1569.06        46.16 o                         
   9   5   2       5665.16       5952.63       299.27 o                         
  -6   6   2        110.78         81.97        14.88 o                         
  -4   6   2       2711.92       2723.23        33.42 o                         
  -2   6   2        496.43        489.02        15.54 o                         
   0   6   2          6.23          9.03         6.85 o                         
   2   6   2        649.51        715.37        19.10 o                         
   4   6   2       1848.54       1897.12        64.61 o                         
   6   6   2        130.22        155.29        18.19 o                         
 -16   1   3       1127.68       1046.96        21.55 o                         
 -14   1   3       3593.60       3598.68        33.85 o                         
 -12   1   3       1778.46       1773.05        19.32 o                         
 -10   1   3       2607.85       2477.13        31.18 o                         
  -8   1   3      12818.47      12749.39       152.64 o                         
  -6   1   3       4616.07       4548.26        76.37 o                         
  -4   1   3       4882.37       4512.49        60.69 o                         
  -2   1   3      36218.42      35421.27       608.91 o                         
   0   1   3       2145.85       2165.80        26.04 o                         
   2   1   3       4533.65       4663.69        52.22 o                         
   4   1   3      11627.93      11603.84       158.59 o                         
   6   1   3       3576.34       3220.47        17.34 o                         
   8   1   3         29.23         21.87         1.95 o                         
  10   1   3       2901.73       2954.29        22.95 o                         
  12   1   3       5682.19       5589.51        99.54 o                         
  14   1   3        215.36        212.56         8.86 o                         
  16   1   3       2409.30       2402.94        98.96 o                         
 -15   2   3       5250.84       5221.97        53.40 o                         
 -13   2   3       7024.63       7008.28        51.53 o                         
 -11   2   3          8.04         39.93         9.74 o                         
  -9   2   3      16968.94      17376.91        50.45 o                         
  -7   2   3      16295.77      16407.00       137.22 o                         
  -5   2   3        407.10        405.30         5.74 o                         
  -3   2   3      25062.83      22960.35       266.30 o                         
  -1   2   3      33990.08      31179.16       399.00 o                         
   1   2   3       1576.61       1631.30        41.15 o                         
   3   2   3      14156.89      14570.18       476.81 o                         
   5   2   3      39562.68      38211.91       224.59 o                         
   7   2   3       2258.67       2266.16        27.15 o                         
   9   2   3       9076.75       9339.15        78.39 o                         
  11   2   3      13962.08      14586.10       195.70 o                         
  13   2   3       1774.96       1711.47        32.29 o                         
  15   2   3       2433.02       2335.44       178.89 o                         
 -14   3   3       5833.59       5790.81        84.11 o                         
 -12   3   3        928.91        930.44        17.34 o                         
 -10   3   3       5255.07       5370.57        65.55 o                         
  -8   3   3       9429.48       9616.80        61.23 o                         
  -6   3   3       3134.83       3177.60        22.74 o                         
  -4   3   3       1126.78       1110.77        12.85 o                         
  -2   3   3      21496.16      20751.48       270.51 o                         
   0   3   3       8532.31       8735.12       233.25 o                         
   2   3   3        469.56        466.60         7.17 o                         
   4   3   3      17763.53      18398.05       262.50 o                         
   6   3   3      11102.08      11487.18       125.19 o                         
   8   3   3        524.38        561.12        14.67 o                         
  10   3   3       6676.84       6463.83       106.56 o                         
  12   3   3       6786.96       7001.79       130.72 o                         
  14   3   3          2.31          5.74        10.02 o                         
 -13   4   3        868.72        856.40        20.18 o                         
 -11   4   3        112.29        139.89         8.72 o                         
  -9   4   3       1721.58       1766.03        19.64 o                         
  -7   4   3       1611.85       1675.77        21.40 o                         
  -5   4   3        309.18        304.49         5.21 o                         
  -3   4   3       2426.23       2515.61        26.57 o                         
  -1   4   3       3102.45       3132.77        17.72 o                         
   1   4   3         71.99         79.59         2.64 o                         
   3   4   3        905.56        930.89         9.93 o                         
   5   4   3       3843.67       3932.53        21.02 o                         
   7   4   3         63.62         63.17         3.44 o                         
   9   4   3        848.68        803.85        14.30 o                         
  11   4   3       1010.43        973.45        38.70 o                         
  13   4   3        177.44        175.55        16.92 o                         
 -10   5   3         89.19        102.59        15.65 o                         
  -8   5   3        260.84        258.33        10.60 o                         
  -6   5   3        134.33        140.49         4.61 o                         
  -4   5   3         31.93         36.66         7.05 o                         
  -2   5   3        413.83        445.78        14.47 o                         
   0   5   3       1222.68       1247.12        22.09 o                         
   2   5   3         32.60         37.29         5.96 o                         
   4   5   3       1620.87       1565.83        25.94 o                         
   6   5   3        623.30        630.71        11.47 o                         
   8   5   3        106.63        111.70         9.73 o                         
  10   5   3       1076.41       1018.43        36.56 o                         
  -7   6   3       2991.97       2880.36        76.96 o                         
  -5   6   3         35.37         42.05        12.81 o                         
  -3   6   3       3468.59       3443.11        62.60 o                         
  -1   6   3       3051.93       2999.38        49.17 o                         
   1   6   3         62.29         52.99         7.32 o                         
   3   6   3       1750.53       1733.88        32.12 o                         
   5   6   3       2888.67       2822.17        57.00 o                         
 -16   0   4         35.25         48.65         9.94 o                         
 -14   0   4       6869.52       6880.90       157.59 o                         
 -12   0   4      13076.12      13014.31       145.63 o                         
 -10   0   4       1829.11       1801.77        22.80 o                         
  -8   0   4      19868.21      18086.68       663.73 o                         
  -6   0   4      35666.38      30505.96       898.29 o                         
  -4   0   4       3667.97       3558.87        32.85 o                         
  -2   0   4      20209.35      16017.93      1105.80 o                         
   0   0   4      88327.64      97836.96      1255.40 o                         
   2   0   4       4001.33       4068.86        95.90 o                         
   4   0   4      11913.37      10958.09       245.03 o                         
   6   0   4      36234.74      32923.16        99.99 o                         
   8   0   4       5631.92       5611.42        49.17 o                         
  10   0   4       3844.91       3945.08        67.19 o                         
  12   0   4       7546.91       7704.25        48.31 o                         
  14   0   4       5296.04       5412.09       174.96 o                         
  16   0   4         57.50         77.61        13.21 o                         
 -15   1   4       2294.61       2215.79        43.67 o                         
 -13   1   4       5072.89       5082.24        69.15 o                         
 -11   1   4       3351.02       3408.64        30.74 o                         
  -9   1   4        786.32        846.38        12.20 o                         
  -7   1   4      14705.67      14600.10        96.63 o                         
  -5   1   4      11433.86      10870.03       116.25 o                         
  -3   1   4        634.02        612.43        12.87 o                         
  -1   1   4      40182.12      39201.66       301.02 o                         
   1   1   4      23004.51      22865.39       372.70 o                         
   3   1   4          9.76         17.81         2.23 o                         
   5   1   4      12877.54      12494.82       102.89 o                         
   7   1   4      19989.01      20311.55       226.58 o                         
   9   1   4         26.35         33.77         2.55 o                         
  11   1   4       5809.27       6007.39        76.10 o                         
  13   1   4       7098.18       7146.94        62.11 o                         
  15   1   4        292.14        263.11        22.10 o                         
 -16   2   4        241.90        215.47        10.53 o                         
 -14   2   4        365.50        392.47        13.49 o                         
 -12   2   4       1429.18       1412.58        20.62 o                         
 -10   2   4        117.58        129.53         7.64 o                         
  -8   2   4       2712.71       2731.30        28.45 o                         
  -6   2   4        813.95        805.04        11.43 o                         
  -4   2   4        456.89        450.34         6.90 o                         
  -2   2   4        603.83        620.45         7.07 o                         
   0   2   4        173.60        163.61         3.90 o                         
   2   2   4         35.63         39.20         3.34 o                         
   4   2   4        141.83        156.16         4.65 o                         
   6   2   4        527.89        502.42         7.10 o                         
   8   2   4        951.39       1013.18        19.28 o                         
  10   2   4         33.63         32.57         2.86 o                         
  12   2   4        501.29        525.32        15.33 o                         
  14   2   4        498.21        476.52        21.60 o                         
 -15   3   4        228.17        216.05        10.64 o                         
 -13   3   4       2088.84       2109.04        41.91 o                         
 -11   3   4       1117.72       1110.58        16.71 o                         
  -9   3   4        477.61        483.28         8.63 o                         
  -7   3   4       4969.71       5091.06        62.70 o                         
  -5   3   4       2475.95       2381.87        22.55 o                         
  -3   3   4        823.33        802.48         7.38 o                         
  -1   3   4       5329.30       5473.94        47.53 o                         
   1   3   4       2658.32       2484.73        31.27 o                         
   3   3   4         38.82         38.41         2.30 o                         
   5   3   4       2771.69       2688.09        18.70 o                         
   7   3   4       2320.24       2322.73        36.10 o                         
   9   3   4        209.24        238.68         6.67 o                         
  11   3   4       1083.78       1013.69        49.64 o                         
  13   3   4       1898.67       1866.23        43.35 o                         
 -12   4   4       6190.63       6357.04        60.39 o                         
 -10   4   4         89.54         81.72         5.07 o                         
  -8   4   4       8119.18       8293.51        37.56 o                         
  -6   4   4       8496.59       8997.62        71.30 o                         
  -4   4   4        491.62        520.39         6.27 o                         
  -2   4   4       4100.24       4262.30        45.26 o                         
   0   4   4      12152.02      12262.52        44.33 o                         
   2   4   4       3270.51       3213.05        35.01 o                         
   4   4   4       1594.89       1638.70        25.64 o                         
   6   4   4      13142.84      13903.64       140.12 o                         
   8   4   4       4265.46       4255.47        25.49 o                         
  10   4   4       1347.49       1260.82        25.75 o                         
  12   4   4       5999.60       6401.53        86.29 o                         
  -9   5   4        196.17        200.01        10.33 o                         
  -7   5   4       7685.06       8681.44       108.79 o                         
  -5   5   4       5588.30       5729.46        33.15 o                         
  -3   5   4         80.91         86.24         7.05 o                         
  -1   5   4      11733.80      12214.33       110.18 o                         
   1   5   4       6737.74       6833.98        74.38 o                         
   3   5   4        167.07        163.21         5.91 o                         
   5   5   4       5378.14       5125.73        74.73 o                         
   7   5   4       6054.20       6257.79        71.27 o                         
   9   5   4         29.28         29.24        10.91 o                         
  -6   6   4       1351.45       1366.88        56.46 o                         
  -4   6   4        441.38        397.19        23.59 o                         
  -2   6   4        479.45        498.66        16.57 o                         
   0   6   4       3400.05       3490.52        50.51 o                         
   2   6   4        359.90        350.42        13.85 o                         
   4   6   4        501.64        464.41        17.99 o                         
   6   6   4       2394.95       2291.34        52.95 o                         
 -16   1   5       1452.79       1454.96        23.08 o                         
 -14   1   5        460.65        437.59         8.29 o                         
 -12   1   5       4545.60       4548.77        51.76 o                         
 -10   1   5       3997.37       4146.90        41.74 o                         
  -8   1   5          0.87          6.13         2.60 o                         
  -6   1   5       9335.14       9537.02       130.75 o                         
  -4   1   5      10339.09       9920.64        63.63 o                         
  -2   1   5       1047.11        989.79        24.62 o                         
   0   1   5       9574.36       9637.02       323.12 o                         
   2   1   5      19165.57      17575.22        52.87 o                         
   4   1   5       1072.27       1055.73        23.09 o                         
   6   1   5       5467.42       5395.14        61.26 o                         
   8   1   5      11586.84      12329.15       172.25 o                         
  10   1   5        622.16        622.72         8.77 o                         
  12   1   5       2846.55       2922.35        28.62 o                         
  14   1   5       2890.50       3076.91        59.27 o                         
  16   1   5        347.56        327.94        18.28 o                         
 -15   2   5        752.43        760.80        17.44 o                         
 -13   2   5       6885.18       6844.50       102.67 o                         
 -11   2   5      11827.88      11949.23       102.53 o                         
  -9   2   5       2292.93       2242.47        15.03 o                         
  -7   2   5       7142.92       7239.18        43.35 o                         
  -5   2   5      22242.75      20646.53       178.98 o                         
  -3   2   5       7313.77       7364.23        54.63 o                         
  -1   2   5       1024.85        901.81        12.62 o                         
   1   2   5      39236.70      37868.16       593.54 o                         
   3   2   5      14508.56      14018.97       178.60 o                         
   5   2   5       1482.21       1416.44        12.11 o                         
   7   2   5      18881.24      19490.26        74.05 o                         
   9   2   5      10890.67      11084.00       162.94 o                         
  11   2   5        417.10        413.43        10.15 o                         
  13   2   5       5892.68       5446.47        68.62 o                         
  15   2   5       5245.04       5338.25        71.58 o                         
 -14   3   5          5.03          8.32         5.64 o                         
 -12   3   5       4450.61       4598.70        63.00 o                         
 -10   3   5      10317.81      10916.69       114.59 o                         
  -8   3   5        540.70        536.25         9.90 o                         
  -6   3   5      21407.19      22360.72       250.68 o                         
  -4   3   5      17444.47      17421.79       288.62 o                         
  -2   3   5         68.74         78.49         2.47 o                         
   0   3   5      18452.49      17923.92        74.63 o                         
   2   3   5      13098.53      13078.39       183.80 o                         
   4   3   5         25.44         30.26         2.85 o                         
   6   3   5       3278.35       3283.19        24.93 o                         
   8   3   5       9767.54      10371.11       120.99 o                         
  10   3   5       1677.77       1503.58        55.00 o                         
  12   3   5       1758.74       1856.69        67.06 o                         
  14   3   5       4623.42       4508.92       102.95 o                         
 -13   4   5       1330.12       1370.56        22.98 o                         
 -11   4   5        744.71        744.92        15.86 o                         
  -9   4   5         68.36         72.76         4.80 o                         
  -7   4   5        587.02        621.83        10.87 o                         
  -5   4   5        884.48        875.29         9.01 o                         
  -3   4   5        462.87        504.24         5.80 o                         
  -1   4   5         81.67         83.63         4.92 o                         
   1   4   5       3172.39       3004.42        39.75 o                         
   3   4   5       1960.96       2007.69        28.72 o                         
   5   4   5         59.34         57.79         3.93 o                         
   7   4   5       2051.86       2118.70        22.73 o                         
   9   4   5       1648.64       1662.58        22.18 o                         
  11   4   5        193.56        182.26        16.92 o                         
 -10   5   5        305.47        303.44        22.31 o                         
  -8   5   5        179.75        167.16        10.63 o                         
  -6   5   5        518.72        520.93        15.01 o                         
  -4   5   5        472.82        464.69         8.12 o                         
  -2   5   5         69.04         59.24         4.34 o                         
   0   5   5        499.66        463.98        15.00 o                         
   2   5   5        230.39        234.32         5.95 o                         
   4   5   5         80.40         70.71         6.08 o                         
   6   5   5        247.94        257.55         8.34 o                         
   8   5   5        298.75        270.79        14.45 o                         
  -5   6   5       3670.96       3539.11       368.34 o                         
  -3   6   5       1637.05       1666.94        27.42 o                         
  -1   6   5        744.99        787.01        20.27 o                         
   1   6   5       4898.68       4865.80        88.93 o                         
   3   6   5       1863.39       1826.30        30.32 o                         
   5   6   5        458.79        469.75        29.69 o                         
 -16   0   6       7253.69       7670.08       102.70 o                         
 -14   0   6       2857.33       2856.83        32.78 o                         
 -12   0   6       4105.70       4150.69        74.96 o                         
 -10   0   6      15015.31      15024.56       108.93 o                         
  -8   0   6       9056.80       9104.20        53.88 o                         
  -6   0   6        554.80        487.54        12.61 o                         
  -4   0   6      38452.32      40178.40       427.77 o                         
  -2   0   6      28239.69      25234.48        98.20 o                         
   0   0   6         15.42         18.24         2.81 o                         
   2   0   6      47812.23      46986.71       151.50 o                         
   4   0   6      28543.38      24998.89       324.63 o                         
   6   0   6        289.33        281.03         7.65 o                         
   8   0   6      13831.80      15345.84       132.91 o                         
  10   0   6      15989.55      17147.80       126.86 o                         
  12   0   6        143.81        142.50        10.55 o                         
  14   0   6       5511.43       6057.06        94.51 o                         
  16   0   6       5501.85       5426.07        91.82 o                         
 -15   1   6       5201.92       5488.61       105.65 o                         
 -13   1   6        304.17        299.10         7.97 o                         
 -11   1   6       9170.90       9480.16        76.08 o                         
  -9   1   6      12120.96      12588.78       150.41 o                         
  -7   1   6        252.43        274.47         6.75 o                         
  -5   1   6      17914.58      18130.07       295.44 o                         
  -3   1   6      12883.88      13314.41       168.17 o                         
  -1   1   6         28.01         41.99         2.70 o                         
   1   1   6       2324.33       1986.41        17.87 o                         
   3   1   6      17218.16      17373.20       490.54 o                         
   5   1   6       3799.52       3753.31        46.11 o                         
   7   1   6       1345.91       1313.68        41.73 o                         
   9   1   6      11644.93      12145.87        74.93 o                         
  11   1   6       4838.69       4815.39        58.18 o                         
  13   1   6       1369.27       1333.58        27.90 o                         
  15   1   6       3748.64       3661.74       176.86 o                         
 -16   2   6         61.33         65.54         7.88 o                         
 -14   2   6          8.44         11.71         5.35 o                         
 -12   2   6         17.35         15.71         4.56 o                         
 -10   2   6         14.22         16.67         2.53 o                         
  -8   2   6        788.84        772.73         9.14 o                         
  -6   2   6       1232.42       1255.94        11.76 o                         
  -4   2   6       1835.33       1679.53        11.42 o                         
  -2   2   6       6541.86       6931.31        80.56 o                         
   0   2   6         33.00         27.53         2.13 o                         
   2   2   6       6522.15       6694.40       115.76 o                         
   4   2   6       1826.23       1803.45        24.40 o                         
   6   2   6       1100.56       1040.86        12.04 o                         
   8   2   6        604.62        609.08         9.16 o                         
  10   2   6         71.02         88.21         5.18 o                         
  12   2   6         28.38         30.16         7.62 o                         
  14   2   6          6.98         -5.27         9.47 o                         
 -13   3   6          5.78         10.05         5.48 o                         
 -11   3   6       1049.07       1050.16        18.21 o                         
  -9   3   6       2092.30       2033.45        20.86 o                         
  -7   3   6        269.88        252.08         6.15 o                         
  -5   3   6       1504.31       1523.62        11.43 o                         
  -3   3   6       5488.09       5592.63        60.42 o                         
  -1   3   6       1154.82       1137.37        17.82 o                         
   1   3   6       2487.84       2501.16        48.89 o                         
   3   3   6       5786.69       5819.32        69.62 o                         
   5   3   6        728.86        703.65        10.90 o                         
   7   3   6       1404.27       1443.20        16.68 o                         
   9   3   6       2737.32       2716.56        25.98 o                         
  11   3   6        321.75        270.35        17.20 o                         
  13   3   6        213.81        199.12        16.22 o                         
 -12   4   6       1167.97       1191.12        20.93 o                         
 -10   4   6       5272.94       5268.34        51.59 o                         
  -8   4   6       3963.88       4049.71        67.61 o                         
  -6   4   6        264.36        277.76         5.65 o                         
  -4   4   6      13372.55      14691.83       174.53 o                         
  -2   4   6       8820.77       8731.22        81.67 o                         
   0   4   6        394.28        360.25         7.94 o                         
   2   4   6      14607.21      15374.47       108.15 o                         
   4   4   6       7383.70       7556.69        68.68 o                         
   6   4   6        329.99        338.83         7.20 o                         
   8   4   6       4957.95       4921.81        56.77 o                         
  10   4   6       4405.60       4342.61       288.29 o                         
  12   4   6         84.10         74.08        12.42 o                         
  -9   5   6       5367.50       5324.85        56.76 o                         
  -7   5   6        214.35        226.30        10.45 o                         
  -5   5   6       5664.66       5932.34        86.14 o                         
  -3   5   6       6657.69       6839.89        48.59 o                         
  -1   5   6        615.54        601.63        10.61 o                         
   1   5   6       1740.19       1668.72        25.43 o                         
   3   5   6       8766.41       9103.01        61.37 o                         
   5   5   6       2170.89       2111.73        40.56 o                         
   7   5   6        977.20        929.13        33.02 o                         
   9   5   6       6427.73       6409.48       222.51 o                         
  -4   6   6       2086.04       2086.10        52.69 o                         
  -2   6   6        948.17        924.05        21.41 o                         
   0   6   6          1.88          3.35         6.57 o                         
   2   6   6       1719.94       1690.56        29.58 o                         
   4   6   6       1445.06       1388.91        31.22 o                         
 -16   1   7       1003.91        948.20        19.67 o                         
 -14   1   7       3435.61       3419.55        31.55 o                         
 -12   1   7       1015.43       1013.35        21.38 o                         
 -10   1   7       3540.07       3575.56        51.74 o                         
  -8   1   7       9743.51       9953.22       103.53 o                         
  -6   1   7       1907.65       1827.28        17.89 o                         
  -4   1   7       5105.30       4959.73        24.23 o                         
  -2   1   7      17678.40      17542.23       347.42 o                         
   0   1   7       1843.93       1768.96        21.19 o                         
   2   1   7       1833.46       1626.71        18.14 o                         
   4   1   7      12195.16      12382.77       162.76 o                         
   6   1   7       3799.63       3707.72        40.76 o                         
   8   1   7        497.79        498.96         7.84 o                         
  10   1   7       4192.92       4410.19        84.61 o                         
  12   1   7       3252.43       3169.10        39.16 o                         
  14   1   7         10.83         19.19         6.96 o                         
 -15   2   7       4680.14       4552.99        70.29 o                         
 -13   2   7       5000.59       5190.61        46.15 o                         
 -11   2   7        164.37        177.74         6.57 o                         
  -9   2   7      13429.71      13343.15       118.93 o                         
  -7   2   7      14723.54      15317.48       108.11 o                         
  -5   2   7         89.11         95.88         3.35 o                         
  -3   2   7      30139.10      28907.19       198.27 o                         
  -1   2   7      20746.81      22708.13       210.57 o                         
   1   2   7         47.24         51.14         3.48 o                         
   3   2   7      14188.46      14504.70       121.52 o                         
   5   2   7      16866.61      17353.29       166.51 o                         
   7   2   7        520.07        586.20         9.07 o                         
   9   2   7       3841.93       3927.92        42.56 o                         
  11   2   7      10447.08      10141.78        93.31 o                         
  13   2   7       1938.18       1876.61       122.17 o                         
 -14   3   7       5529.56       5543.54        51.43 o                         
 -12   3   7        294.12        291.88        11.08 o                         
 -10   3   7       6589.88       6591.24        86.93 o                         
  -8   3   7       5729.70       5939.25        39.24 o                         
  -6   3   7       1220.94       1231.43        14.96 o                         
  -4   3   7        992.97        989.96        12.39 o                         
  -2   3   7      11952.62      12172.58       154.31 o                         
   0   3   7       8927.06       9156.36        44.74 o                         
   2   3   7         45.91         55.55         3.97 o                         
   4   3   7      22910.40      24503.57       217.80 o                         
   6   3   7      10819.45      10866.78        80.06 o                         
   8   3   7       2009.39       1991.03        43.92 o                         
  10   3   7       9432.43       9509.11        65.40 o                         
  12   3   7       3341.18       3294.99       158.40 o                         
 -11   4   7        113.11        100.16         7.11 o                         
  -9   4   7       1530.04       1522.12        17.93 o                         
  -7   4   7       2565.66       2543.48        35.64 o                         
  -5   4   7        123.91        123.75         4.23 o                         
  -3   4   7       4742.68       4738.38        40.18 o                         
  -1   4   7       1771.68       1818.01        22.02 o                         
   1   4   7        267.93        273.41         5.76 o                         
   3   4   7        848.29        865.50        11.67 o                         
   5   4   7        831.65        799.52        13.73 o                         
   7   4   7          4.06          5.49         3.12 o                         
   9   4   7         16.89         26.66         6.23 o                         
  11   4   7        779.03        739.44        29.55 o                         
  -8   5   7        614.16        576.63        19.34 o                         
  -6   5   7         58.25         57.44         5.35 o                         
  -4   5   7        348.32        347.99         9.10 o                         
  -2   5   7        648.34        667.05        13.69 o                         
   0   5   7        242.85        226.33         8.08 o                         
   2   5   7        403.63        376.14        12.96 o                         
   4   5   7        524.40        496.07        12.78 o                         
   6   5   7        107.78        120.04        10.81 o                         
   8   5   7         27.84          9.85         9.95 o                         
  -5   6   7         30.84         33.25        12.81 o                         
  -3   6   7       2756.70       2756.61        40.19 o                         
  -1   6   7       2815.48       2753.55        37.34 o                         
   1   6   7         35.09         38.74         7.60 o                         
   3   6   7       2209.92       2060.13        38.79 o                         
 -16   0   8        198.60        194.15        21.86 o                         
 -14   0   8       5932.34       5907.61       117.53 o                         
 -12   0   8       9060.26       9166.84       313.56 o                         
 -10   0   8        346.49        360.71        14.94 o                         
  -8   0   8      15585.87      15474.35       112.13 o                         
  -6   0   8      21891.29      22413.20       115.96 o                         
  -4   0   8       1470.98       1441.51        19.92 o                         
  -2   0   8      19505.43      18305.74       286.32 o                         
   0   0   8      30947.18      28718.70       125.76 o                         
   2   0   8       2407.53       2274.88        26.54 o                         
   4   0   8       5754.23       5255.38        66.41 o                         
   6   0   8      25898.77      26668.66       126.59 o                         
   8   0   8       5331.12       5420.33        53.23 o                         
  10   0   8       3154.54       3163.60        57.74 o                         
  12   0   8      10749.35      11056.36       152.66 o                         
  14   0   8       3594.06       3690.84        81.10 o                         
 -15   1   8       1677.04       1651.41        33.26 o                         
 -13   1   8       4809.51       4792.81        45.62 o                         
 -11   1   8       2706.44       2718.91        27.55 o                         
  -9   1   8       1272.62       1247.61        18.86 o                         
  -7   1   8      12060.80      12225.88        75.22 o                         
  -5   1   8       9293.09       9552.30       179.16 o                         
  -3   1   8         22.41         19.02         2.92 o                         
  -1   1   8      29141.02      27279.56       162.05 o                         
   1   1   8      16719.66      17125.73       103.63 o                         
   3   1   8        989.11        989.03        17.72 o                         
   5   1   8      15934.21      16819.03       162.61 o                         
   7   1   8       7869.38       8148.61        74.70 o                         
   9   1   8        394.21        395.45         8.04 o                         
  11   1   8       2933.53       3193.96        36.95 o                         
  13   1   8       3332.73       3351.93        83.94 o                         
  15   1   8        269.60        228.51        22.76 o                         
 -14   2   8        432.97        441.40        13.39 o                         
 -12   2   8       1047.50       1027.40        16.72 o                         
 -10   2   8          2.73          7.20         2.75 o                         
  -8   2   8       2079.88       1994.40        17.59 o                         
  -6   2   8        171.33        186.81         7.75 o                         
  -4   2   8        598.32        665.41        14.87 o                         
  -2   2   8        225.53        234.48         7.00 o                         
   0   2   8        189.85        250.41         6.66 o                         
   2   2   8         55.73         65.04         3.83 o                         
   4   2   8        736.84        788.13        13.03 o                         
   6   2   8        789.33        817.02        15.30 o                         
   8   2   8       1435.04       1430.50        21.18 o                         
  10   2   8         28.27         21.51         4.87 o                         
  12   2   8       1241.86       1289.61        34.92 o                         
  14   2   8        372.25        350.60        20.02 o                         
 -13   3   8       2100.53       2136.03        41.43 o                         
 -11   3   8        376.89        368.95        16.12 o                         
  -9   3   8       1221.04       1189.28        15.02 o                         
  -7   3   8       3064.45       2999.57        23.08 o                         
  -5   3   8        578.51        596.78         8.21 o                         
  -3   3   8        633.60        627.80         8.27 o                         
  -1   3   8       2735.45       2790.15        32.98 o                         
   1   3   8       1351.35       1234.91        20.69 o                         
   3   3   8          2.68          5.51         3.13 o                         
   5   3   8       2307.36       2362.27        34.11 o                         
   7   3   8       2308.97       2245.45        35.86 o                         
   9   3   8         36.71         46.16         6.79 o                         
  11   3   8       1398.41       1310.88        38.68 o                         
  13   3   8       1460.14       1326.75        39.29 o                         
 -12   4   8       4656.15       4739.95        47.90 o                         
 -10   4   8         72.17         79.30         6.64 o                         
  -8   4   8       7340.48       7656.56        41.06 o                         
  -6   4   8       8137.79       8429.01        40.63 o                         
  -4   4   8        140.31        150.16         4.57 o                         
  -2   4   8       6347.60       6596.61        48.20 o                         
   0   4   8       8713.35       8793.08       146.34 o                         
   2   4   8        910.34        850.42        11.99 o                         
   4   4   8       1784.91       1792.80        17.63 o                         
   6   4   8       8697.96       8592.72       107.56 o                         
   8   4   8       2573.66       2505.15        27.30 o                         
  10   4   8       1067.26       1038.74        35.29 o                         
  -9   5   8        810.13        875.93        35.90 o                         
  -7   5   8       4983.20       4935.15        72.18 o                         
  -5   5   8       3429.39       3200.12        33.48 o                         
  -3   5   8         68.03         72.89         5.37 o                         
  -1   5   8       9400.57       9262.46        76.83 o                         
   1   5   8       5559.45       5223.45        47.56 o                         
   3   5   8        190.21        178.86        10.86 o                         
   5   5   8       6749.40       6502.34        88.45 o                         
   7   5   8       3986.46       3837.33        91.88 o                         
  -4   6   8        272.27        267.96        21.34 o                         
  -2   6   8        944.36        929.18        27.92 o                         
   0   6   8       1916.13       1821.86        36.25 o                         
   2   6   8         96.68         89.20        12.43 o                         
 -14   1   9        994.62        961.39        19.60 o                         
 -12   1   9       4142.29       4094.19        35.86 o                         
 -10   1   9       2007.09       2118.50        37.63 o                         
  -8   1   9        259.65        256.37         7.41 o                         
  -6   1   9       5856.07       5686.17        60.38 o                         
  -4   1   9       5056.33       4695.84        44.49 o                         
  -2   1   9        559.81        596.05        10.37 o                         
   0   1   9       7456.52       7345.43       130.86 o                         
   2   1   9      10620.41      10448.32       143.90 o                         
   4   1   9        295.82        303.86         8.00 o                         
   6   1   9       4651.52       4654.69        36.35 o                         
   8   1   9       7018.42       7006.14        47.14 o                         
  10   1   9        184.24        194.56         8.54 o                         
  12   1   9       1772.41       1823.80        34.01 o                         
  14   1   9       2352.32       2361.46        63.30 o                         
 -15   2   9        262.25        238.57        11.05 o                         
 -13   2   9       4249.90       4237.42        42.76 o                         
 -11   2   9       9615.12       9750.73        86.52 o                         
  -9   2   9       2078.46       2072.45        31.87 o                         
  -7   2   9       8033.56       7885.18        72.11 o                         
  -5   2   9      17970.84      18844.58       192.94 o                         
  -3   2   9       3787.67       3646.15        30.19 o                         
  -1   2   9       3326.40       3237.03        47.03 o                         
   1   2   9      24700.74      26194.47       362.85 o                         
   3   2   9       7275.04       7144.73        57.47 o                         
   5   2   9       1500.12       1528.81        32.62 o                         
   7   2   9      16959.85      18075.33       170.57 o                         
   9   2   9       6722.48       6963.51       103.74 o                         
  11   2   9       1266.76       1242.85        34.07 o                         
  13   2   9       5219.99       5048.46        70.95 o                         
 -14   3   9        324.21        328.26        12.70 o                         
 -12   3   9       4665.84       4634.58        44.62 o                         
 -10   3   9       6028.14       6204.61       155.03 o                         
  -8   3   9         11.49         23.94         3.10 o                         
  -6   3   9      14095.37      14709.43       171.77 o                         
  -4   3   9      10017.72      10657.16       114.36 o                         
  -2   3   9         68.24         71.82         4.03 o                         
   0   3   9      15330.57      15959.38        71.62 o                         
   2   3   9       7570.38       7733.54       101.44 o                         
   4   3   9        177.68        179.65         6.29 o                         
   6   3   9       2642.32       2641.72        37.00 o                         
   8   3   9       5555.73       5613.07       112.68 o                         
  10   3   9        902.84        995.66        50.63 o                         
  12   3   9        733.76        659.75        28.16 o                         
 -11   4   9        554.43        511.51        14.12 o                         
  -9   4   9        299.26        325.96        12.51 o                         
  -7   4   9        482.22        471.82         9.90 o                         
  -5   4   9        909.66        951.47        16.99 o                         
  -3   4   9        627.10        599.46         9.58 o                         
  -1   4   9          8.97         10.65         3.14 o                         
   1   4   9       2821.62       2787.79        69.80 o                         
   3   4   9       1483.97       1456.18        17.14 o                         
   5   4   9         46.01         44.51         3.88 o                         
   7   4   9       2689.03       2711.24        25.03 o                         
   9   4   9       1013.51        988.92        30.53 o                         
  -8   5   9         31.39         30.82         6.76 o                         
  -6   5   9        417.92        408.96        15.53 o                         
  -4   5   9        600.15        589.24        14.45 o                         
  -2   5   9         67.86         71.81         6.10 o                         
   0   5   9        618.07        714.30        33.58 o                         
   2   5   9        384.44        380.45        14.41 o                         
   4   5   9          1.64         -3.90         6.82 o                         
   6   5   9        561.77        505.33        27.14 o                         
  -1   6   9        937.20        873.06        24.92 o                         
 -14   0  10       3460.65       3473.09        61.74 o                         
 -12   0  10       3928.94       3864.37        64.44 o                         
 -10   0  10      16865.14      17148.64       221.85 o                         
  -8   0  10       5818.51       6044.26       166.38 o                         
  -6   0  10       5565.21       5646.77       112.94 o                         
  -4   0  10      25591.85      26276.28       123.61 o                         
  -2   0  10       6343.62       6155.46        58.55 o                         
   0   0  10        793.87        683.56        18.53 o                         
   2   0  10      21943.70      24285.93       196.03 o                         
   4   0  10      12197.17      12782.81        74.42 o                         
   6   0  10        166.28        169.35         7.68 o                         
   8   0  10      10184.85      10770.69        91.75 o                         
  10   0  10       9830.35      10327.88       863.57 o                         
  12   0  10          2.04         29.13        13.46 o                         
  14   0  10       3425.56       3518.71        82.96 o                         
 -15   1  10       2438.38       2347.31        53.85 o                         
 -13   1  10        108.83        123.70         7.56 o                         
 -11   1  10       4780.02       4695.20        45.87 o                         
  -9   1  10       5411.04       5746.93        82.30 o                         
  -7   1  10        398.72        411.76         9.14 o                         
  -5   1  10       7579.27       7691.82        44.06 o                         
  -3   1  10      11852.77      11860.79        77.72 o                         
  -1   1  10        948.44        918.85        22.89 o                         
   1   1  10       5260.08       4879.53        47.56 o                         
   3   1  10      13388.28      13434.12        58.49 o                         
   5   1  10       1766.36       1751.31        18.32 o                         
   7   1  10       2006.46       1993.71        51.70 o                         
   9   1  10       9079.28       9450.12        86.67 o                         
  11   1  10       2298.44       2357.40        40.80 o                         
  13   1  10       1409.13       1473.93        42.80 o                         
 -14   2  10        110.58        114.03         8.56 o                         
 -12   2  10          8.24         15.56         6.57 o                         
 -10   2  10        202.30        194.40         7.34 o                         
  -8   2  10        808.88        829.74        19.74 o                         
  -6   2  10         11.99         17.87         2.98 o                         
  -4   2  10       1659.28       1629.13        26.33 o                         
  -2   2  10       1443.09       1485.11        18.69 o                         
   0   2  10         49.63         46.52         3.47 o                         
   2   2  10       2646.08       2736.19        30.28 o                         
   4   2  10        426.96        454.22         9.90 o                         
   6   2  10        477.99        473.12         8.77 o                         
   8   2  10        246.17        237.34         9.18 o                         
  10   2  10         29.78         38.89         6.27 o                         
  12   2  10          8.40         12.72         9.81 o                         
 -13   3  10          3.47          2.59         5.97 o                         
 -11   3  10       1033.13       1035.86        33.41 o                         
  -9   3  10       1934.15       1875.39        18.26 o                         
  -7   3  10         65.56         61.22         4.22 o                         
  -5   3  10       2542.37       2611.44        28.79 o                         
  -3   3  10       3585.79       3505.11        29.98 o                         
  -1   3  10         80.58         73.49         4.95 o                         
   1   3  10       2808.13       2736.42        32.36 o                         
   3   3  10       2834.71       2829.56        34.73 o                         
   5   3  10         61.47         62.64         4.76 o                         
   7   3  10        893.95        897.39        13.43 o                         
   9   3  10       1377.45       1291.96        29.14 o                         
  11   3  10        213.39        233.45        15.26 o                         
 -10   4  10       4427.48       4361.40        74.02 o                         
  -8   4  10       1845.81       1959.79        28.28 o                         
  -6   4  10        848.01        870.84        12.43 o                         
  -4   4  10       7884.85       8017.29        86.96 o                         
  -2   4  10       4907.36       4832.21        44.52 o                         
   0   4  10        242.07        240.48         8.45 o                         
   2   4  10      10675.09      11247.44        77.30 o                         
   4   4  10       5633.53       5552.90        81.13 o                         
   6   4  10        390.96        396.79        10.20 o                         
   8   4  10       5473.43       5656.34        80.31 o                         
  10   4  10       2764.75       2536.51        43.86 o                         
  -7   5  10        218.34        198.13        17.69 o                         
  -5   5  10       4870.73       4889.67        45.83 o                         
  -3   5  10       5654.72       5581.46        58.63 o                         
  -1   5  10        263.36        259.04        14.71 o                         
   1   5  10       2851.28       2871.47        86.11 o                         
   3   5  10       5569.42       5526.14        86.58 o                         
   5   5  10        611.52        549.45        19.81 o                         
 -14   1  11       1906.22       1930.47        31.08 o                         
 -12   1  11        650.65        630.75        15.44 o                         
 -10   1  11       2063.65       2112.06        26.64 o                         
  -8   1  11       7509.18       7473.54        57.71 o                         
  -6   1  11       1616.89       1713.98        31.17 o                         
  -4   1  11       5493.28       5752.94       145.22 o                         
  -2   1  11      11325.23      12120.02        60.01 o                         
   0   1  11        512.09        491.49         9.70 o                         
   2   1  11       2612.64       2602.88        54.55 o                         
   4   1  11       6247.44       6333.82       188.52 o                         
   6   1  11       1299.13       1323.86        20.08 o                         
   8   1  11        308.07        322.00        12.60 o                         
  10   1  11       2863.20       2962.42        51.58 o                         
  12   1  11       2060.74       1949.96        61.67 o                         
 -13   2  11       3163.71       3130.05        43.31 o                         
 -11   2  11       1764.18       1867.56        31.19 o                         
  -9   2  11       9974.45       9901.45       135.66 o                         
  -7   2  11       5294.96       5170.82        48.23 o                         
  -5   2  11        122.02        121.71         5.27 o                         
  -3   2  11      13977.30      14634.71       186.30 o                         
  -1   2  11      11188.79      11470.37       138.04 o                         
   1   2  11        140.21        131.95         6.79 o                         
   3   2  11      11800.55      11881.10        96.70 o                         
   5   2  11      13301.41      13457.70       226.76 o                         
   7   2  11         63.94         80.05         5.91 o                         
   9   2  11       4374.39       4405.67        70.67 o                         
  11   2  11       6846.56       6682.42        83.34 o                         
 -12   3  11        396.32        398.72        14.43 o                         
 -10   3  11       2984.49       3154.37        43.62 o                         
  -8   3  11       6363.18       6220.56        37.32 o                         
  -6   3  11       2156.99       2244.27        33.94 o                         
  -4   3  11       3327.21       3323.55        23.87 o                         
  -2   3  11      11563.84      11627.71        76.68 o                         
   0   3  11       2750.43       2873.51        60.66 o                         
   2   3  11       1099.67       1035.24        17.49 o                         
   4   3  11      12390.49      12552.42        69.03 o                         
   6   3  11       3778.14       3678.45        66.41 o                         
   8   3  11       1020.80        971.14        16.86 o                         
  10   3  11       6123.04       5927.39       105.29 o                         
 -11   4  11        181.74        170.27        11.18 o                         
  -9   4  11       1116.27       1026.60        26.83 o                         
  -7   4  11        497.23        465.01        14.05 o                         
  -5   4  11          1.03          3.96         3.32 o                         
  -3   4  11       1288.36       1205.21        19.37 o                         
  -1   4  11        774.67        777.43        16.79 o                         
   1   4  11         61.42         63.01         6.10 o                         
   3   4  11        618.67        626.12        24.89 o                         
   5   4  11       1259.49       1242.00        18.78 o                         
   7   4  11         14.47         15.38         7.62 o                         
   9   4  11        103.22        110.84        10.14 o                         
  -6   5  11        110.25         96.59         9.63 o                         
  -4   5  11        129.74        116.69        12.28 o                         
  -2   5  11         95.88         89.99         8.16 o                         
   0   5  11        161.52        172.80        12.52 o                         
   2   5  11         80.11         76.75        12.43 o                         
   4   5  11        388.31        398.34        17.21 o                         
   6   5  11        278.02        254.44        41.22 o                         
 -14   0  12       4578.78       4651.73        78.42 o                         
 -12   0  12       3159.35       3095.15        43.64 o                         
 -10   0  12          2.07         16.20         6.14 o                         
  -8   0  12       5857.05       5814.45        72.91 o                         
  -6   0  12      12174.66      12095.52        98.23 o                         
  -4   0  12       3880.60       3985.10        98.49 o                         
  -2   0  12      12404.70      12209.04       164.03 o                         
   0   0  12      29420.75      34685.44       689.66 o                         
   2   0  12       1493.70       1574.72        27.22 o                         
   4   0  12      11080.35      11274.36        93.12 o                         
   6   0  12      16862.93      18323.49       174.96 o                         
   8   0  12        544.96        574.57        24.71 o                         
  10   0  12       2862.15       3280.47        80.41 o                         
  12   0  12       5109.51       5475.10       109.03 o                         
 -13   1  12       5179.53       5330.73       123.12 o                         
 -11   1  12       2731.58       2757.19        32.07 o                         
  -9   1  12       3274.50       3252.07        36.86 o                         
  -7   1  12      11630.88      11587.28        70.24 o                         
  -5   1  12       2190.23       2240.44        27.73 o                         
  -3   1  12       2836.62       2781.62        26.95 o                         
  -1   1  12      10318.95      10886.32       119.51 o                         
   1   1  12       2807.82       2780.34        59.10 o                         
   3   1  12        140.81        140.61         6.79 o                         
   5   1  12       6458.81       6374.26        45.31 o                         
   7   1  12       5455.73       5087.80        53.14 o                         
   9   1  12         17.25          9.80         5.51 o                         
  11   1  12       3012.06       3264.11        58.70 o                         
  13   1  12       3133.86       3163.78        60.14 o                         
 -12   2  12        197.54        214.36        13.26 o                         
 -10   2  12          2.75          6.84         4.48 o                         
  -8   2  12        262.83        239.90        10.90 o                         
  -6   2  12        137.91        139.58         5.90 o                         
  -4   2  12        164.58        180.79         6.68 o                         
  -2   2  12         85.39         92.93         4.87 o                         
   0   2  12        656.69        628.03        12.68 o                         
   2   2  12        199.06        211.76         8.24 o                         
   4   2  12         24.12         20.62         6.14 o                         
   6   2  12        899.85        907.48        17.83 o                         
   8   2  12        200.51        199.70        10.86 o                         
  10   2  12         88.23         80.01        11.44 o                         
  12   2  12        448.66        418.57        24.50 o                         
 -11   3  12        101.04         98.58         9.21 o                         
  -9   3  12        660.46        672.64        20.93 o                         
  -7   3  12       1719.46       1643.79        38.30 o                         
  -5   3  12        550.91        579.36        13.12 o                         
  -3   3  12        288.20        274.27         9.93 o                         
  -1   3  12       2428.80       2429.44        26.96 o                         
   1   3  12       1398.76       1404.96        25.77 o                         
   3   3  12         74.76         91.36         9.30 o                         
   5   3  12       2410.24       2468.35        45.03 o                         
   7   3  12       1310.85       1256.18        24.43 o                         
   9   3  12         46.11         48.89         7.96 o                         
 -10   4  12         38.91         47.30         7.23 o                         
  -8   4  12       4977.49       5004.28        54.08 o                         
  -6   4  12       4725.65       4628.77        80.52 o                         
  -4   4  12         22.49         18.62         3.39 o                         
  -2   4  12       5326.34       5510.49        54.61 o                         
   0   4  12       5530.08       5479.99        61.88 o                         
   2   4  12        249.89        245.50        12.35 o                         
   4   4  12       2204.77       2158.13        24.76 o                         
   6   4  12       5006.99       5183.69       132.87 o                         
   8   4  12        890.54        835.05        37.64 o                         
  -5   5  12       1666.10       1556.52        51.33 o                         
  -3   5  12        585.37        587.02        21.42 o                         
  -1   5  12       5471.33       5275.36        53.12 o                         
   1   5  12       2347.54       2294.72        74.74 o                         
   3   5  12         75.96         86.21        10.18 o                         
 -14   1  13       1015.92       1005.14        38.13 o                         
 -12   1  13       3462.56       3521.19       129.35 o                         
 -10   1  13        874.96        894.10        29.09 o                         
  -8   1  13        876.62        870.85        19.69 o                         
  -6   1  13       3332.56       3341.33        27.69 o                         
  -4   1  13       1882.62       1979.72        36.21 o                         
  -2   1  13        133.75        118.24         6.03 o                         
   0   1  13       3911.37       4078.57        63.32 o                         
   2   1  13       6332.50       6523.98        46.36 o                         
   4   1  13        240.13        207.20         9.13 o                         
   6   1  13       4404.98       4641.89        65.94 o                         
   8   1  13       5011.23       5228.31        74.19 o                         
  10   1  13          4.31         19.15         8.31 o                         
  12   1  13       1745.71       1593.24        47.46 o                         
 -13   2  13       2304.74       2218.91        37.77 o                         
 -11   2  13       5863.09       5787.48        66.76 o                         
  -9   2  13       1637.02       1580.39        25.55 o                         
  -7   2  13       5552.02       5621.83        49.98 o                         
  -5   2  13      14634.14      14814.93       164.95 o                         
  -3   2  13       2199.56       2238.82        33.78 o                         
  -1   2  13       6880.15       6930.32       114.05 o                         
   1   2  13      14651.00      14849.90        90.35 o                         
   3   2  13       1176.48       1119.59        25.38 o                         
   5   2  13       1835.86       1789.69        33.24 o                         
   7   2  13       7344.02       7556.49        71.23 o                         
   9   2  13       2678.18       2583.94        62.03 o                         
  11   2  13        350.98        303.04        17.29 o                         
 -10   3  13       2743.88       2752.20        38.82 o                         
  -8   3  13        850.82        802.13        19.17 o                         
  -6   3  13       6853.89       6648.65       136.72 o                         
  -4   3  13       3187.10       3082.51        28.76 o                         
  -2   3  13          1.26          4.20         3.96 o                         
   0   3  13       6387.24       6789.05        72.81 o                         
   2   3  13       6079.54       5926.92        61.55 o                         
   4   3  13         88.06         77.28         8.82 o                         
   6   3  13       3788.96       3653.16        67.33 o                         
   8   3  13       5624.95       5627.33        80.00 o                         
  10   3  13         67.84         68.14        24.72 o                         
  -9   4  13        665.78        600.72        18.44 o                         
  -7   4  13        340.03        333.51        13.15 o                         
  -5   4  13       1760.34       1725.96        23.00 o                         
  -3   4  13        559.54        549.72        13.32 o                         
  -1   4  13        640.57        660.52        18.68 o                         
   1   4  13       1947.87       1840.88        43.27 o                         
   3   4  13         53.12         53.41         7.91 o                         
   5   4  13        108.40        109.34         9.84 o                         
   7   4  13        644.15        641.11        19.72 o                         
  -4   5  13        582.04        537.40        17.77 o                         
  -2   5  13        415.62        400.69        15.87 o                         
   0   5  13        899.21        914.48        81.15 o                         
   2   5  13         38.19         22.44         8.99 o                         
 -12   0  14       3281.73       3368.41        65.34 o                         
 -10   0  14      12219.47      12732.62       121.39 o                         
  -8   0  14       2568.92       2432.68        73.90 o                         
  -6   0  14       7539.69       7699.35        87.03 o                         
  -4   0  14      14296.53      14449.92       279.19 o                         
  -2   0  14        962.03        963.23        27.15 o                         
   0   0  14       1608.55       1566.20        29.04 o                         
   2   0  14       7618.01       8840.50       130.01 o                         
   4   0  14       4963.74       5061.52       100.70 o                         
   6   0  14         63.39         55.46        10.83 o                         
   8   0  14       6446.94       7125.54       563.56 o                         
  10   0  14       8489.33       8398.08       621.41 o                         
 -13   1  14        268.30        252.35        14.82 o                         
 -11   1  14       2557.06       2442.75        38.28 o                         
  -9   1  14       2802.10       2762.27        32.64 o                         
  -7   1  14        304.46        275.61        10.72 o                         
  -5   1  14       3862.03       3978.71        74.49 o                         
  -3   1  14       8484.08       8950.07       135.26 o                         
  -1   1  14       1522.45       1552.29        28.63 o                         
   1   1  14       6437.75       6451.72        75.92 o                         
   3   1  14      11008.31      11889.22       148.81 o                         
   5   1  14        131.07        143.21        14.46 o                         
   7   1  14       3279.35       3056.02        77.38 o                         
   9   1  14       4016.05       4228.26        70.13 o                         
  11   1  14        196.07        199.63        15.04 o                         
 -12   2  14         38.20         36.51         8.42 o                         
 -10   2  14        282.72        256.61        13.65 o                         
  -8   2  14        314.97        303.30        10.51 o                         
  -6   2  14        121.69        115.47         7.13 o                         
  -4   2  14        740.03        745.25        24.50 o                         
  -2   2  14        101.13         90.90         6.68 o                         
   0   2  14         45.73         47.93         7.50 o                         
   2   2  14        417.85        411.53        16.36 o                         
   4   2  14        138.90        122.19        11.03 o                         
   6   2  14          0.03          8.04         8.73 o                         
   8   2  14        126.39        122.16        11.32 o                         
  10   2  14        256.43        272.07        16.92 o                         
 -11   3  14       1138.26       1134.85        26.37 o                         
  -9   3  14        846.53        887.43        22.37 o                         
  -7   3  14         56.05         63.01         6.11 o                         
  -5   3  14       1584.15       1705.30        31.72 o                         
  -3   3  14       1291.70       1222.51        22.35 o                         
  -1   3  14          0.62          0.21         6.27 o                         
   1   3  14       1331.92       1285.24        27.30 o                         
   3   3  14       1300.51       1254.59        29.09 o                         
   5   3  14         65.50         60.59        14.80 o                         
   7   3  14        595.34        600.73        21.47 o                         
   9   3  14       1007.06        894.41        56.29 o                         
  -8   4  14       1425.76       1419.61        27.38 o                         
  -6   4  14       1078.70       1024.43        22.24 o                         
  -4   4  14       6218.39       6117.78        74.20 o                         
  -2   4  14       2382.90       2438.78        42.85 o                         
   0   4  14        866.65        862.20        22.13 o                         
   2   4  14       6528.34       7015.73        91.35 o                         
   4   4  14       2135.40       2130.15        46.30 o                         
   6   4  14        336.91        338.07        19.06 o                         
 -12   1  15        133.63        149.99        12.21 o                         
 -10   1  15       1494.23       1474.93        29.80 o                         
  -8   1  15       4138.63       4271.93        45.69 o                         
  -6   1  15        681.56        679.56        16.65 o                         
  -4   1  15       3777.81       3629.78        76.43 o                         
  -2   1  15       6352.45       6217.39        75.98 o                         
   0   1  15        164.71        189.40        16.33 o                         
   2   1  15       2642.02       2719.02        41.84 o                         
   4   1  15       3137.39       3116.51        58.83 o                         
   6   1  15        218.80        228.02        19.04 o                         
   8   1  15        212.13        163.33        16.54 o                         
  10   1  15       1303.32       1194.18        42.16 o                         
 -11   2  15       1382.91       1435.29        42.11 o                         
  -9   2  15       6498.65       6974.55       117.21 o                         
  -7   2  15       2750.74       2801.51        33.21 o                         
  -5   2  15        595.96        623.94        24.76 o                         
  -3   2  15       7410.87       7563.65       267.09 o                         
  -1   2  15       4959.42       5121.75       204.79 o                         
   1   2  15         84.88         76.08         8.88 o                         
   3   2  15       6967.34       7623.66       122.26 o                         
   5   2  15       8477.12       8739.63       118.51 o                         
   7   2  15         31.44         42.22        11.86 o                         
   9   2  15       4564.24       4202.47        73.13 o                         
 -10   3  15       2171.42       2148.72        41.80 o                         
  -8   3  15       3728.16       3737.56        56.30 o                         
  -6   3  15       1012.56        947.86        22.10 o                         
  -4   3  15       2815.04       2901.40        50.76 o                         
  -2   3  15       7369.71       7111.75        89.87 o                         
   0   3  15       1068.83       1074.26        25.71 o                         
   2   3  15       2074.44       2014.80        35.66 o                         
   4   3  15       6212.52       6054.48       103.98 o                         
   6   3  15        731.03        705.55        41.47 o                         
   8   3  15        506.93        469.27        48.32 o                         
  -7   4  15        349.78        283.17        15.94 o                         
  -5   4  15          2.39          7.89         5.32 o                         
  -3   4  15        543.40        490.39        15.35 o                         
  -1   4  15        472.08        467.77        17.53 o                         
   1   4  15        208.39        208.81        15.39 o                         
   3   4  15        478.02        462.42        18.25 o                         
   5   4  15       1300.06       1190.93        30.00 o                         
 -10   0  16         37.27         54.12        13.85 o                         
  -8   0  16       5257.17       5157.56       103.61 o                         
  -6   0  16       7060.96       7751.86        92.58 o                         
  -4   0  16        634.10        635.33        36.61 o                         
  -2   0  16       8610.32       8609.82       131.85 o                         
   0   0  16      13273.25      14823.32       176.00 o                         
   2   0  16        413.02        461.99        33.09 o                         
   6   0  16       8765.41       9403.79       107.99 o                         
   8   0  16         15.18         27.50        14.28 o                         
  10   0  16       2160.26       2230.46        76.53 o                         
 -11   1  16        558.72        537.90        21.38 o                         
  -9   1  16       1945.42       1868.10        33.62 o                         
  -7   1  16       4761.64       4713.16        61.78 o                         
  -5   1  16       1229.63       1263.62        46.60 o                         
  -3   1  16       1628.04       1549.98        39.74 o                         
  -1   1  16       5606.78       5845.96        77.56 o                         
   1   1  16       1250.75       1256.26        37.39 o                         
   3   1  16        134.06        127.61        11.92 o                         
   5   1  16       3647.81       3538.66        52.09 o                         
   7   1  16       2859.36       2544.46        56.17 o                         
   9   1  16          2.84         11.11         9.18 o                         
 -10   2  16          0.87          5.63         7.39 o                         
  -8   2  16        359.61        370.37        16.50 o                         
  -6   2  16        244.30        216.48        12.04 o                         
  -4   2  16         10.39          6.80         7.98 o                         
  -2   2  16        232.94        194.18        15.35 o                         
   0   2  16        267.17        295.27        18.56 o                         
   2   2  16         41.32         39.55         9.02 o                         
   4   2  16         72.05         89.06        10.90 o                         
   6   2  16        359.00        335.70        26.02 o                         
   8   2  16         23.31         10.97         8.57 o                         
  -9   3  16        420.44        440.40        17.36 o                         
  -7   3  16       1457.89       1436.06        28.16 o                         
  -5   3  16        294.71        283.17        13.32 o                         
  -3   3  16        617.60        621.15        24.98 o                         
  -1   3  16       1708.77       1799.63        36.38 o                         
   1   3  16        381.69        397.86        17.68 o                         
   3   3  16        332.94        357.67        17.26 o                         
   5   3  16       1126.18       1213.67        32.38 o                         
  -4   4  16         27.52         19.43         5.66 o                         
  -2   4  16       2595.86       2588.56        35.24 o                         
   0   4  16       2744.07       2646.10        44.08 o                         
   2   4  16        240.25        203.72        17.27 o                         
 -10   1  17        569.24        610.59        22.44 o                         
  -8   1  17        458.98        448.27        21.33 o                         
  -6   1  17       2341.07       2395.26        62.94 o                         
  -4   1  17       1227.39       1180.04        35.77 o                         
  -2   1  17         28.92         35.53        11.22 o                         
   0   1  17       2596.90       2602.62        89.10 o                         
   2   1  17       2473.23       2513.17        43.65 o                         
   4   1  17         26.67         28.01         8.94 o                         
   6   1  17       2487.63       2481.22        72.51 o                         
   8   1  17       2481.74       2291.48        71.01 o                         
  -9   2  17         58.15         78.77        12.38 o                         
  -7   2  17       3864.08       3762.17        46.88 o                         
  -5   2  17       5569.64       6062.30        81.57 o                         
  -3   2  17        710.63        699.52        29.70 o                         
  -1   2  17       3583.73       3588.91        64.56 o                         
   1   2  17       7398.89       7599.48        91.40 o                         
   3   2  17        673.85        719.66        24.34 o                         
   5   2  17       1688.02       1629.43        52.39 o                         
   7   2  17       4393.60       4358.85        69.82 o                         
  -6   3  17       4929.07       4658.78        68.98 o                         
  -4   3  17       2691.76       2795.83        54.11 o                         
  -2   3  17        241.69        275.08        14.88 o                         
   0   3  17       4856.85       5207.31       133.71 o                         
   2   3  17       2288.06       2350.72        50.08 o                         
   4   3  17          0.79          2.44         8.23 o                         
  -8   0  18        698.82        647.32        29.54 o                         
  -6   0  18       2070.04       2197.66        52.75 o                         
  -4   0  18       6015.68       5918.87       116.51 o                         
  -2   0  18       2033.51       1972.45        67.05 o                         
   0   0  18       1011.03       1014.23        49.41 o                         
   2   0  18       6991.77       6819.33       128.75 o                         
   4   0  18       2422.79       2512.25        82.18 o                         
   6   0  18        174.72        194.91        29.06 o                         
  -9   1  18       2938.38       2846.61        43.61 o                         
  -7   1  18         54.34         74.67         9.84 o                         
  -5   1  18       4576.56       4862.85       165.11 o                         
  -3   1  18       2727.20       2848.88        57.52 o                         
  -1   1  18          2.92         16.10        15.64 o                         
   1   1  18       2973.26       3035.17        97.07 o                         
   3   1  18       3171.48       3370.63        65.22 o                         
   5   1  18         87.22         83.72        11.67 o                         
   7   1  18       1295.75       1133.32        57.33 o                         
  -8   2  18        100.63         88.38        10.10 o                         
  -6   2  18         22.20         27.51         8.61 o                         
  -4   2  18        187.90        181.86        16.68 o                         
  -2   2  18        497.71        492.22        25.27 o                         
   0   2  18          0.36         -6.10         8.08 o                         
   2   2  18        685.35        651.20        23.21 o                         
   4   2  18        167.25        167.48        14.38 o                         
  -5   3  18        643.10        690.92        32.42 o                         
  -3   3  18        664.03        639.70        27.84 o                         
  -1   3  18          2.95          3.88         7.81 o                         
   1   3  18        783.36        815.88        32.51 o                         
   3   3  18        948.48        921.90        28.37 o                         
  -8   1  19       1682.60       1660.85        47.12 o                         
  -6   1  19         17.16         20.10         8.05 o                         
  -4   1  19       1728.41       1659.25        45.20 o                         
  -2   1  19       2006.31       2107.44        52.12 o                         
   0   1  19        125.36        117.95        24.46 o                         
   2   1  19       1036.11        988.05        35.97 o                         
   4   1  19       1877.71       1901.95        43.70 o                         
  -5   2  19        451.82        446.59        18.17 o                         
  -3   2  19       6217.76       6006.60       160.33 o                         
  -1   2  19       2646.69       2655.62        58.14 o                         
   1   2  19        322.61        306.43        17.42 o                         
   3   2  19       4459.72       4378.24        61.55 o                         
  -6   0  20       3709.83       3620.41       102.80 o                         
  -4   0  20        179.07        152.11        25.36 o                         
  -2   0  20       5580.84       5496.44       121.97 o                         
   0   0  20       2760.33       2836.55        89.15 o                         
   2   0  20          1.19        -17.35        17.52 o                         
  -5   1  20        978.50        921.74        29.86 o                         
  -3   1  20        306.03        279.51        20.89 o                         
  -1   1  20       3750.44       3779.56       132.03 o                         
   1   1  20       1629.91       1545.69        46.22 o                         
   3   1  20        500.98        559.14        41.70 o                         
  -2   2  20        177.51        149.55        16.50 o                         
                                                                                
