# Supplementary material for: Different cation-protonation patterns in mol­ecular salts of unsymmetrical dimethyhydrazine: C2H9N2·Br and C2H9N2·H2PO3
Source: Acta Crystallogr E Crystallogr Commun. 2016 Jul 29;72(Pt 8):1206–10. doi: 10.1107/S2056989016011993 (PMC4971874; doi:10.1107/S2056989016011993)
Supplement: Supplementary file 3 [file e-72-01206-IIsup3.hkl]

data_II                                                                         
_shelx_title ' JK010_a.res in P1                New: Pna21'                     
_shelx_refln_list_code          4                                               
_shelx_F_calc_maximum       85.04                                               
_exptl_crystal_F_000       304.00                                               
_reflns_d_resolution_high  0.7700                                               
                                                                                
loop_                                                                           
 _space_group_symop_operation_xyz                                               
 'x, y, z'                                                                      
 '-x, -y, z+1/2'                                                                
 '-x+1/2, y+1/2, z+1/2'                                                         
 'x+1/2, -y+1/2, z'                                                             
                                                                                
_cell_length_a     8.0690                                                       
_cell_length_b     6.9970                                                       
_cell_length_c    11.7001                                                       
_cell_angle_alpha  90.000                                                       
_cell_angle_beta   90.000                                                       
_cell_angle_gamma  90.000                                                       
                                                                                
_shelx_F_squared_multiplier     1.000                                           
                                                                                
loop_                                                                           
 _refln_index_h                                                                 
 _refln_index_k                                                                 
 _refln_index_l                                                                 
 _refln_F_squared_calc                                                          
 _refln_F_squared_meas                                                          
 _refln_F_squared_sigma                                                         
 _refln_observed_status                                                         
   0   1 -15         40.19         39.05         2.81 o                         
   1   1 -15          7.79         10.87         1.70 o                         
   0   0 -14         42.28         55.95         4.17 o                         
   2   0 -14         50.88         51.70         2.36 o                         
   4   0 -14         39.59         34.63         2.51 o                         
   1   1 -14        110.49        130.30         2.96 o                         
   2   1 -14         10.54         10.65         1.54 o                         
   3   1 -14        335.24        371.45         9.56 o                         
   0   2 -14        150.68        158.32         6.77 o                         
   1   2 -14         97.45        101.45         3.21 o                         
   2   2 -14         48.42         47.34         1.85 o                         
   3   2 -14        181.45        193.21         4.78 o                         
   1   3 -14         23.22         22.51         2.15 o                         
   2   3 -14         18.37         18.29         2.21 o                         
   2   0 -13         29.73         35.03         2.24 o                         
   4   0 -13        153.51        168.57         3.75 o                         
   0   1 -13         17.48         17.17         2.04 o                         
   1   1 -13          9.50         10.10         1.14 o                         
   2   1 -13         22.87         23.63         1.20 o                         
   3   1 -13         77.54         83.45         1.91 o                         
   4   1 -13         28.30         28.28         1.59 o                         
   5   1 -13        162.93        170.37         3.92 o                         
   1   2 -13        131.99        140.76         4.86 o                         
   2   2 -13        134.79        144.19         2.78 o                         
   3   2 -13          3.70          5.28         1.77 o                         
   4   2 -13         98.75         98.73         2.27 o                         
   0   3 -13        342.29        359.72         5.76 o                         
   1   3 -13         21.70         19.92         1.64 o                         
   2   3 -13        179.18        192.00         3.45 o                         
   3   3 -13         37.23         33.28         2.24 o                         
   4   3 -13         16.60         14.11         1.76 o                         
   1   4 -13        151.36        148.84         3.13 o                         
   2   4 -13         12.78         12.92         1.24 o                         
   0   0 -12         71.21         92.84         4.49 o                         
   2   0 -12        249.72        273.66         4.27 o                         
   4   0 -12        532.56        570.93         8.27 o                         
   6   0 -12         15.43         17.16         1.95 o                         
   1   1 -12        217.96        232.77         4.56 o                         
   2   1 -12         37.29         36.98         1.29 o                         
   3   1 -12        199.36        213.85         4.34 o                         
   4   1 -12          9.30          9.86         0.87 o                         
   5   1 -12         10.41         11.94         1.96 o                         
   6   1 -12          8.02          8.41         1.18 o                         
   0   2 -12         72.48         77.50         2.48 o                         
   1   2 -12         22.57         26.00         1.29 o                         
   2   2 -12        139.96        152.16         2.58 o                         
   3   2 -12         51.23         51.64         1.64 o                         
   4   2 -12         82.55         85.34         3.23 o                         
   5   2 -12         67.68         68.26         1.92 o                         
   6   2 -12         23.48         22.00         1.51 o                         
   1   3 -12         50.79         47.81         1.61 o                         
   2   3 -12        516.48        536.50        11.92 o                         
   3   3 -12         21.33         22.15         1.64 o                         
   4   3 -12        108.35        110.28         4.65 o                         
   5   3 -12          1.82          0.22         1.11 o                         
   0   4 -12          2.65          5.01         1.26 o                         
   1   4 -12         18.17         17.67         1.24 o                         
   2   4 -12          1.70         -0.02         1.09 o                         
   3   4 -12         72.43         68.83         2.21 o                         
   4   4 -12          1.60          3.24         1.15 o                         
   1   5 -12         27.02         20.03         1.86 o                         
   2   5 -12         69.92         61.52         3.63 o                         
   2   0 -11        159.22        185.49         3.35 o                         
   4   0 -11        444.26        444.01         5.24 o                         
   6   0 -11        525.81        530.81         7.18 o                         
   0   1 -11         82.89         81.83         2.34 o                         
   1   1 -11         32.37         33.52         1.17 o                         
   2   1 -11         40.47         40.46         1.24 o                         
   3   1 -11         94.94        101.77         2.26 o                         
   4   1 -11         19.28         16.59         1.21 o                         
   5   1 -11         91.25         88.99         1.88 o                         
   6   1 -11         18.00         15.71         1.31 o                         
   7   1 -11        139.42        137.17         3.64 o                         
   1   2 -11        106.91        117.73         2.15 o                         
   2   2 -11        198.12        204.20         5.31 o                         
   3   2 -11         34.78         36.23         1.33 o                         
   4   2 -11        204.23        204.28         2.82 o                         
   5   2 -11          0.45          1.34         0.73 o                         
   6   2 -11         65.67         67.55         2.03 o                         
   0   3 -11        842.15        846.20         8.61 o                         
   1   3 -11         42.83         41.02         1.44 o                         
   2   3 -11        275.69        280.82         3.64 o                         
   3   3 -11         64.37         59.50         1.98 o                         
   4   3 -11         58.18         57.73         2.31 o                         
   5   3 -11          5.96          4.89         0.79 o                         
   6   3 -11          3.61          4.76         2.00 o                         
   1   4 -11        139.72        146.18         3.06 o                         
   2   4 -11         23.03         20.30         1.19 o                         
   3   4 -11        126.54        128.49         3.82 o                         
   4   4 -11         25.11         24.68         1.67 o                         
   5   4 -11          5.84          5.60         1.63 o                         
   0   5 -11        117.85        109.92         3.71 o                         
   1   5 -11          9.65          8.58         1.74 o                         
   2   5 -11        180.50        171.38         3.21 o                         
   3   5 -11          4.19          4.00         1.30 o                         
   4   5 -11        165.91        156.61         6.38 o                         
   1   6 -11         56.58         48.95         1.83 o                         
   2   6 -11         29.44         22.88         1.68 o                         
   0   0 -10        198.13        202.07         5.86 o                         
   2   0 -10        430.25        456.67         4.83 o                         
   4   0 -10        293.47        302.86         4.11 o                         
   6   0 -10         12.83         14.08         1.82 o                         
   1   1 -10        177.38        195.74         2.97 o                         
   2   1 -10         94.69        101.12         1.96 o                         
   3   1 -10        874.15        894.00         7.71 o                         
   4   1 -10         39.48         36.47         2.06 o                         
   5   1 -10         95.37         90.95         1.78 o                         
   6   1 -10         30.50         30.08         1.22 o                         
   7   1 -10        275.66        290.95         3.84 o                         
   0   2 -10        211.49        205.71         3.32 o                         
   1   2 -10        283.44        275.45         3.99 o                         
   2   2 -10        200.09        203.96         2.35 o                         
   3   2 -10        428.71        438.61         6.73 o                         
   4   2 -10        121.95        131.56         2.19 o                         
   5   2 -10         66.42         64.23         1.75 o                         
   6   2 -10         12.72         12.36         0.99 o                         
   7   2 -10         96.06         94.68         4.99 o                         
   1   3 -10         40.69         38.22         1.67 o                         
   2   3 -10        153.65        156.46         2.62 o                         
   3   3 -10         65.86         67.20         3.42 o                         
   4   3 -10        112.95        110.88         4.50 o                         
   5   3 -10         11.10         10.59         1.27 o                         
   6   3 -10        124.67        131.74         3.24 o                         
   7   3 -10         12.80         12.43         1.96 o                         
   0   4 -10          0.81          2.06         0.96 o                         
   1   4 -10        198.59        194.12         3.66 o                         
   2   4 -10          7.67          6.37         0.93 o                         
   3   4 -10        446.46        439.82         5.17 o                         
   4   4 -10         46.29         42.29         1.63 o                         
   5   4 -10        142.13        136.91         3.37 o                         
   6   4 -10          5.68          5.32         1.37 o                         
   1   5 -10         25.20         22.59         1.33 o                         
   2   5 -10        125.88        115.32         3.39 o                         
   3   5 -10        145.78        124.33         3.37 o                         
   4   5 -10        122.62        118.78         4.06 o                         
   5   5 -10         16.65         17.80         2.03 o                         
   0   6 -10         87.39         70.16         2.59 o                         
   1   6 -10         18.73         16.79         1.22 o                         
   2   6 -10         75.04         68.43         2.22 o                         
   3   6 -10         87.50         76.65         2.43 o                         
   2   0  -9         66.51         64.50         1.85 o                         
   4   0  -9        140.53        134.00         2.14 o                         
   6   0  -9        329.78        309.08         5.08 o                         
   8   0  -9        224.63        224.78         4.98 o                         
   0   1  -9         11.32         10.79         0.98 o                         
   1   1  -9        136.48        140.53         2.90 o                         
   2   1  -9         14.84         13.52         0.77 o                         
   3   1  -9        645.41        658.32         3.91 o                         
   4   1  -9         38.33         33.35         1.16 o                         
   5   1  -9        616.67        617.27         4.86 o                         
   6   1  -9         18.35         19.75         1.02 o                         
   7   1  -9        275.88        295.85         3.73 o                         
   8   1  -9         18.56         17.83         1.34 o                         
   1   2  -9        626.15        638.52        12.22 o                         
   2   2  -9        324.79        328.60         6.95 o                         
   3   2  -9        275.37        284.97         2.85 o                         
   4   2  -9        102.53        101.62         1.96 o                         
   5   2  -9         52.53         52.01         1.39 o                         
   6   2  -9         63.01         62.76         1.58 o                         
   7   2  -9         50.16         46.59         1.49 o                         
   8   2  -9        109.04        103.78         8.80 o                         
   0   3  -9        497.93        481.50         5.92 o                         
   1   3  -9         79.86         75.87         2.20 o                         
   2   3  -9        238.41        227.15         3.44 o                         
   3   3  -9        119.24        109.56         2.31 o                         
   4   3  -9         32.51         32.59         1.08 o                         
   5   3  -9         22.21         21.74         1.26 o                         
   6   3  -9         15.21         13.89         1.08 o                         
   7   3  -9         22.54         26.54         1.78 o                         
   1   4  -9        624.31        596.73         4.13 o                         
   2   4  -9         56.26         50.31         1.46 o                         
   3   4  -9        343.78        342.22         5.93 o                         
   4   4  -9         72.60         73.35         3.01 o                         
   5   4  -9         74.53         79.38         2.89 o                         
   6   4  -9         15.41         11.83         1.43 o                         
   7   4  -9         42.18         44.18         3.71 o                         
   0   5  -9        151.89        145.51         3.61 o                         
   1   5  -9         67.51         61.21         1.62 o                         
   2   5  -9        218.50        214.25         3.22 o                         
   3   5  -9        104.48        102.16         2.38 o                         
   4   5  -9        214.12        214.28         3.45 o                         
   5   5  -9        234.45        246.83         4.45 o                         
   6   5  -9          8.86         11.45         2.44 o                         
   1   6  -9         65.71         58.86         2.06 o                         
   2   6  -9         12.00         11.59         1.34 o                         
   3   6  -9        204.71        194.23         4.69 o                         
   4   6  -9         28.70         26.23         2.21 o                         
   0   7  -9         68.03         49.96         2.85 o                         
   1   7  -9         17.77         13.29         1.21 o                         
   2   7  -9         96.87         84.64         2.86 o                         
   0   0  -8       2709.94       2952.83        12.55 o                         
   2   0  -8       1483.68       1521.53         7.58 o                         
   4   0  -8       1711.65       1758.94        17.45 o                         
   6   0  -8         32.91         40.52         2.88 o                         
   8   0  -8        648.63        658.51         8.04 o                         
   1   1  -8         75.04         72.46         1.17 o                         
   2   1  -8        157.65        155.51         1.81 o                         
   3   1  -8        263.68        270.14         2.40 o                         
   4   1  -8        210.30        206.88         3.08 o                         
   5   1  -8         30.23         30.52         1.13 o                         
   6   1  -8        122.79        126.95         2.29 o                         
   7   1  -8         43.99         47.28         1.62 o                         
   8   1  -8        150.49        156.39         2.85 o                         
   0   2  -8        439.86        460.81         7.83 o                         
   1   2  -8         38.44         36.89         1.15 o                         
   2   2  -8        544.46        541.25         3.87 o                         
   3   2  -8         30.40         30.91         0.94 o                         
   4   2  -8        296.95        294.94         2.76 o                         
   5   2  -8         18.80         19.38         0.95 o                         
   6   2  -8         61.52         66.17         1.53 o                         
   7   2  -8         26.24         28.27         1.19 o                         
   8   2  -8        158.53        156.74         2.88 o                         
   1   3  -8         93.34         88.87         3.36 o                         
   2   3  -8       1533.20       1514.25         8.31 o                         
   3   3  -8         89.18         90.45         1.69 o                         
   4   3  -8        752.48        736.90        11.92 o                         
   5   3  -8          8.30          9.00         0.74 o                         
   6   3  -8        691.26        702.78         5.38 o                         
   7   3  -8         17.38         18.16         1.72 o                         
   8   3  -8        375.25        388.33         8.28 o                         
   0   4  -8         52.52         48.38         1.65 o                         
   1   4  -8         47.28         46.58         1.12 o                         
   2   4  -8         31.00         29.02         1.19 o                         
   3   4  -8        111.03        103.98         1.81 o                         
   4   4  -8          0.36          0.38         0.98 o                         
   5   4  -8         54.83         56.17         1.28 o                         
   6   4  -8         31.61         32.67         1.83 o                         
   7   4  -8         89.85        103.83         3.03 o                         
   1   5  -8         10.10         10.14         0.77 o                         
   2   5  -8        253.48        248.19         3.29 o                         
   3   5  -8         13.01         12.77         1.12 o                         
   4   5  -8        369.82        370.36         5.73 o                         
   5   5  -8          3.20          6.57         1.28 o                         
   6   5  -8        281.62        295.58         4.91 o                         
   0   6  -8        551.49        510.07        10.12 o                         
   1   6  -8         26.64         23.05         1.17 o                         
   2   6  -8        297.64        296.61         4.29 o                         
   3   6  -8        114.20        109.15         2.88 o                         
   4   6  -8        217.60        212.84         4.22 o                         
   5   6  -8        147.00        156.55         3.71 o                         
   1   7  -8         69.69         63.91         2.49 o                         
   2   7  -8         11.98         10.83         1.20 o                         
   3   7  -8         76.00         72.98         2.65 o                         
   2   0  -7       1175.25       1193.49         7.38 o                         
   4   0  -7        859.20        867.19         5.85 o                         
   6   0  -7        253.54        260.74         4.42 o                         
   8   0  -7        128.61        136.90         3.69 o                         
   0   1  -7        418.28        437.33         3.80 o                         
   1   1  -7        161.65        159.89         1.84 o                         
   2   1  -7        208.47        218.09         1.96 o                         
   3   1  -7        496.34        507.85         2.79 o                         
   4   1  -7          8.69          6.38         0.50 o                         
   5   1  -7        468.41        476.19         3.91 o                         
   6   1  -7         50.80         49.39         2.31 o                         
   7   1  -7        557.25        564.94         4.78 o                         
   8   1  -7         16.49         20.68         1.30 o                         
   9   1  -7        226.71        230.89         3.62 o                         
   1   2  -7        751.81        761.47        10.84 o                         
   2   2  -7        314.70        294.47         7.05 o                         
   3   2  -7        283.27        279.74         3.48 o                         
   4   2  -7        262.03        259.08         2.44 o                         
   5   2  -7          7.52          7.25         0.81 o                         
   6   2  -7        337.47        330.69         3.45 o                         
   7   2  -7         29.36         28.67         1.17 o                         
   8   2  -7        131.26        133.69         2.61 o                         
   9   2  -7         60.99         58.49         3.23 o                         
   0   3  -7        354.12        324.67         6.23 o                         
   1   3  -7        107.02        106.52         2.59 o                         
   2   3  -7        418.62        416.03         2.67 o                         
   3   3  -7        100.20         93.63         1.51 o                         
   4   3  -7        425.04        436.16         3.48 o                         
   5   3  -7        120.18        117.86         1.98 o                         
   6   3  -7         12.79         12.82         0.86 o                         
   7   3  -7         63.04         61.92         1.56 o                         
   8   3  -7        226.43        228.04         5.49 o                         
   1   4  -7        691.32        663.58        11.20 o                         
   2   4  -7        134.89        130.06         1.61 o                         
   3   4  -7        497.17        511.96         3.94 o                         
   4   4  -7          4.61          4.38         0.68 o                         
   5   4  -7         13.08         13.56         1.23 o                         
   6   4  -7          2.16          1.65         1.08 o                         
   7   4  -7         72.56         70.21         3.65 o                         
   8   4  -7        160.13        171.43         6.65 o                         
   0   5  -7        629.64        587.14         6.31 o                         
   1   5  -7         16.37         17.09         0.84 o                         
   2   5  -7        305.84        307.23         2.95 o                         
   3   5  -7         13.82         13.15         1.06 o                         
   4   5  -7        209.22        216.91         4.23 o                         
   5   5  -7        269.05        274.86         4.54 o                         
   6   5  -7          2.61          4.95         1.30 o                         
   7   5  -7        120.63        110.75         4.22 o                         
   1   6  -7        238.58        222.09         3.80 o                         
   2   6  -7        359.44        339.00         4.37 o                         
   3   6  -7        202.85        211.66         4.20 o                         
   4   6  -7        190.66        199.16         4.74 o                         
   5   6  -7         14.84         16.60         1.55 o                         
   6   6  -7         65.00         72.03         2.70 o                         
   0   7  -7         21.44         23.30         1.59 o                         
   1   7  -7         19.35         18.97         1.07 o                         
   2   7  -7        118.34        112.94         3.24 o                         
   3   7  -7        106.75        107.76         2.61 o                         
   4   7  -7        103.74         99.11         3.09 o                         
   1   8  -7        114.60         97.93         3.98 o                         
   0   0  -6        462.29        478.72         7.56 o                         
   2   0  -6        388.96        362.79         4.26 o                         
   4   0  -6        593.30        590.36         4.02 o                         
   6   0  -6          7.15          8.55         1.29 o                         
   8   0  -6        110.99        105.91         3.28 o                         
   1   1  -6       3447.15       3595.60        13.87 o                         
   2   1  -6        122.99        124.93         1.40 o                         
   3   1  -6        987.95       1020.19         3.90 o                         
   4   1  -6         52.38         47.18         1.21 o                         
   5   1  -6        101.36        101.31         1.74 o                         
   6   1  -6         50.58         52.16         1.35 o                         
   7   1  -6        320.68        333.37         4.09 o                         
   8   1  -6         77.59         78.76         2.04 o                         
   9   1  -6        286.88        285.30         5.24 o                         
   0   2  -6        125.49        117.01         1.91 o                         
   1   2  -6        477.31        463.36         2.94 o                         
   2   2  -6        248.50        236.70         2.25 o                         
   3   2  -6        477.68        498.80        10.68 o                         
   4   2  -6        199.87        191.64         2.10 o                         
   5   2  -6       1152.92       1188.14        16.01 o                         
   6   2  -6         48.27         49.97         1.28 o                         
   7   2  -6        400.23        393.66         3.90 o                         
   8   2  -6         67.06         66.47         2.13 o                         
   9   2  -6        118.96        118.06         2.61 o                         
   1   3  -6        100.69        100.16         1.18 o                         
   2   3  -6        332.56        340.90         2.21 o                         
   3   3  -6        109.49        116.95         1.60 o                         
   4   3  -6        107.16        106.64         1.43 o                         
   5   3  -6         16.37         14.98         0.80 o                         
   6   3  -6        156.24        160.25         2.81 o                         
   7   3  -6         18.99         19.94         1.02 o                         
   8   3  -6        176.99        187.09        16.77 o                         
   0   4  -6        272.02        273.28         3.77 o                         
   1   4  -6        232.08        221.78         2.10 o                         
   2   4  -6         65.65         63.82         1.21 o                         
   3   4  -6        606.31        575.79         7.84 o                         
   4   4  -6         47.90         49.28         1.49 o                         
   5   4  -6       1062.95       1059.72        11.42 o                         
   6   4  -6         21.17         20.62         1.55 o                         
   7   4  -6        507.96        487.80         9.03 o                         
   8   4  -6         19.65         19.33         2.17 o                         
   1   5  -6        375.22        349.39         3.03 o                         
   2   5  -6        298.98        297.24         3.16 o                         
   3   5  -6         41.60         40.91         1.44 o                         
   4   5  -6        227.08        230.56         3.97 o                         
   5   5  -6          4.30          4.11         1.10 o                         
   6   5  -6        189.78        197.29         4.87 o                         
   7   5  -6         24.13         23.81         1.91 o                         
   0   6  -6         66.78         70.96         2.02 o                         
   1   6  -6         29.05         26.20         1.08 o                         
   2   6  -6         55.07         54.48         1.84 o                         
   3   6  -6        131.82        124.41         3.46 o                         
   4   6  -6         15.02         15.42         1.32 o                         
   5   6  -6        135.93        140.80         3.59 o                         
   6   6  -6         15.87         16.95         1.64 o                         
   1   7  -6        460.70        446.69         4.52 o                         
   2   7  -6         53.52         47.12         2.46 o                         
   3   7  -6        143.80        151.97         3.44 o                         
   4   7  -6         86.25         84.21         3.15 o                         
   5   7  -6         14.30         12.78         1.59 o                         
   1   8  -6          5.60          6.86         1.17 o                         
   2   8  -6        141.54        139.17         4.90 o                         
   2   0  -5       1183.46       1196.27         6.45 o                         
   4   0  -5        819.70        848.74         6.42 o                         
   6   0  -5        671.98        682.72         6.80 o                         
   8   0  -5        592.19        576.28        10.00 o                         
   0   1  -5        797.27        749.36         5.15 o                         
   1   1  -5         73.10         76.58         1.14 o                         
   2   1  -5        333.47        334.97         2.08 o                         
   3   1  -5        425.12        427.06         5.75 o                         
   4   1  -5         40.50         40.54         1.28 o                         
   5   1  -5        410.11        412.40         3.45 o                         
   6   1  -5         55.06         53.88         1.48 o                         
   7   1  -5        175.34        185.75         3.59 o                         
   8   1  -5         15.96         16.80         1.21 o                         
   9   1  -5         94.09         98.26         2.83 o                         
   1   2  -5         70.68         65.20         1.07 o                         
   2   2  -5        619.10        625.60         3.76 o                         
   3   2  -5        268.47        270.64         2.15 o                         
   4   2  -5        253.00        246.65         2.08 o                         
   5   2  -5         49.29         45.15         1.11 o                         
   6   2  -5        730.71        722.15         4.77 o                         
   7   2  -5         89.58         94.74         2.08 o                         
   8   2  -5        348.58        348.59         3.96 o                         
   9   2  -5        104.56        108.77         2.52 o                         
   0   3  -5        847.33        796.20         5.77 o                         
   1   3  -5        168.14        175.23         3.85 o                         
   2   3  -5        845.54        872.59         8.53 o                         
   3   3  -5        151.40        146.28         1.73 o                         
   4   3  -5        526.27        528.32         4.16 o                         
   5   3  -5        270.55        264.18         5.39 o                         
   6   3  -5         46.26         46.73         1.19 o                         
   7   3  -5         56.92         58.60         1.81 o                         
   8   3  -5        126.65        123.51         5.32 o                         
   9   3  -5         63.04         65.03         3.30 o                         
   1   4  -5        466.60        452.03         4.87 o                         
   2   4  -5         26.78         28.72         1.15 o                         
   3   4  -5        247.30        238.54         3.81 o                         
   4   4  -5         88.92         84.40         2.53 o                         
   5   4  -5         85.51         92.48         1.91 o                         
   6   4  -5         29.40         31.41         0.93 o                         
   7   4  -5         23.89         25.59         1.78 o                         
   8   4  -5        100.44        105.73         6.47 o                         
   0   5  -5       1394.74       1359.47        14.41 o                         
   1   5  -5        186.90        171.41         2.05 o                         
   2   5  -5        535.72        548.28         4.74 o                         
   3   5  -5         95.14         87.01         3.18 o                         
   4   5  -5        189.54        195.15         6.72 o                         
   5   5  -5         84.03         85.37         2.57 o                         
   6   5  -5         19.02         18.55         1.73 o                         
   7   5  -5          0.66          2.11         1.27 o                         
   1   6  -5        351.79        349.12         3.25 o                         
   2   6  -5        300.91        289.74         4.17 o                         
   3   6  -5        191.99        196.40         2.82 o                         
   4   6  -5        151.46        143.27         3.11 o                         
   5   6  -5         37.60         40.04         2.90 o                         
   6   6  -5        221.22        213.84         4.16 o                         
   7   6  -5         78.68         77.75         2.86 o                         
   0   7  -5        107.03        101.08         2.80 o                         
   1   7  -5         17.76         15.63         0.90 o                         
   2   7  -5         31.39         32.23         1.24 o                         
   3   7  -5        114.76        114.39         2.75 o                         
   4   7  -5         30.29         30.09         1.76 o                         
   5   7  -5        146.58        143.08         5.16 o                         
   1   8  -5         65.74         64.61         2.16 o                         
   2   8  -5         70.05         69.48         3.51 o                         
   3   8  -5         77.81         73.49         3.20 o                         
   2   0  -4        467.92        465.46         3.19 o                         
   4   0  -4       2377.68       2561.99        11.63 o                         
   6   0  -4         63.84         62.71         2.99 o                         
   8   0  -4        343.52        352.91         5.77 o                         
  10   0  -4        347.61        352.11        12.71 o                         
   1   1  -4       1490.43       1377.97        11.85 o                         
   2   1  -4         83.63         83.65         0.98 o                         
   3   1  -4        592.13        580.84         3.26 o                         
   4   1  -4        420.50        426.30         3.12 o                         
   5   1  -4         93.78         88.05         1.41 o                         
   6   1  -4        112.84        111.89         2.01 o                         
   7   1  -4         45.39         44.88         1.51 o                         
   8   1  -4         56.43         57.56         1.79 o                         
   9   1  -4        170.54        174.86         3.14 o                         
  10   1  -4          4.44          2.93         1.21 o                         
   0   2  -4       1008.24        964.54         5.57 o                         
   1   2  -4         88.56         90.15         2.31 o                         
   2   2  -4        239.18        227.78         2.54 o                         
   3   2  -4        188.23        164.37         4.83 o                         
   4   2  -4        173.94        186.27         1.80 o                         
   5   2  -4        417.02        416.99         3.42 o                         
   6   2  -4        125.59        126.28         1.86 o                         
   7   2  -4        220.00        232.20         4.39 o                         
   8   2  -4         84.00         86.73         2.28 o                         
   9   2  -4        108.34        113.89         2.59 o                         
   1   3  -4        210.33        208.78         2.36 o                         
   2   3  -4       1738.59       1843.34        18.09 o                         
   3   3  -4         88.89         81.92         1.54 o                         
   4   3  -4        575.79        587.13         3.35 o                         
   5   3  -4          6.04          6.77         0.60 o                         
   6   3  -4       1633.12       1613.62         6.11 o                         
   7   3  -4         13.69         13.07         0.98 o                         
   8   3  -4        141.39        150.82         2.63 o                         
   9   3  -4         28.90         28.27         2.43 o                         
   0   4  -4         30.79         38.33         1.13 o                         
   1   4  -4         76.23         72.72         1.18 o                         
   2   4  -4         38.88         38.67         1.07 o                         
   3   4  -4        409.24        396.35         4.83 o                         
   4   4  -4          7.99          6.82         0.42 o                         
   5   4  -4        508.74        509.71         2.63 o                         
   6   4  -4         42.49         46.31         1.03 o                         
   7   4  -4        358.02        354.99         5.20 o                         
   8   4  -4          1.93          3.03         2.45 o                         
   1   5  -4         50.48         47.17         1.11 o                         
   2   5  -4        227.43        214.47         2.60 o                         
   3   5  -4         45.99         47.68         1.41 o                         
   4   5  -4        511.56        498.47         5.22 o                         
   5   5  -4         19.12         22.33         1.49 o                         
   6   5  -4        361.92        351.81         5.58 o                         
   7   5  -4          8.11          8.37         1.42 o                         
   8   5  -4        106.25        104.84         4.00 o                         
   0   6  -4        871.05        878.05         6.81 o                         
   1   6  -4         46.86         43.87         1.42 o                         
   2   6  -4        141.82        144.42         2.42 o                         
   3   6  -4        164.17        159.29         3.76 o                         
   4   6  -4        123.62        124.02         2.84 o                         
   5   6  -4        176.77        181.20         4.35 o                         
   6   6  -4          4.07          4.27         1.34 o                         
   7   6  -4        161.78        171.75         4.40 o                         
   1   7  -4        189.65        190.47         2.53 o                         
   2   7  -4         27.73         25.82         1.29 o                         
   3   7  -4        351.18        359.55         4.64 o                         
   4   7  -4         33.64         29.66         2.56 o                         
   5   7  -4         64.80         70.12         2.53 o                         
   6   7  -4         91.23         95.47         3.08 o                         
   0   8  -4        203.23        200.50         6.91 o                         
   1   8  -4         11.02          9.62         1.08 o                         
   2   8  -4        187.84        194.39         3.26 o                         
   3   8  -4          7.36          7.02         1.14 o                         
   4   8  -4        118.54        120.87         3.79 o                         
   2   0  -3       2740.10       2808.76        48.26 o                         
   4   0  -3       2150.47       2180.90        24.94 o                         
   6   0  -3        551.65        568.32        10.08 o                         
   8   0  -3        267.68        263.44         4.96 o                         
  10   0  -3        201.00        196.70         5.10 o                         
   0   1  -3       1379.55       1298.56         6.12 o                         
   1   1  -3         79.97         71.42         3.17 o                         
   2   1  -3        502.70        522.58         5.66 o                         
   3   1  -3        168.89        155.45         2.73 o                         
   4   1  -3         25.34         26.85         0.78 o                         
   5   1  -3        392.43        364.51         3.15 o                         
   6   1  -3        107.75        103.62         1.93 o                         
   7   1  -3        503.57        463.12         4.21 o                         
   8   1  -3         17.53         20.16         1.22 o                         
   9   1  -3        119.65        114.54         2.71 o                         
  10   1  -3         35.41         31.50         1.78 o                         
   1   2  -3        101.76         98.07         2.12 o                         
   2   2  -3        601.17        637.94         4.06 o                         
   3   2  -3        350.43        356.54         1.96 o                         
   4   2  -3        529.24        534.42         2.74 o                         
   5   2  -3         30.98         25.73         0.84 o                         
   6   2  -3       1084.95       1060.19         8.62 o                         
   7   2  -3         73.79         78.95         1.87 o                         
   8   2  -3        258.35        256.10         5.47 o                         
   9   2  -3         13.41         14.52         1.60 o                         
  10   2  -3         59.08         53.42         3.83 o                         
   0   3  -3        651.02        665.30         8.77 o                         
   1   3  -3        195.19        201.13         1.69 o                         
   2   3  -3        877.76        909.33         5.25 o                         
   3   3  -3         30.49         25.85         0.71 o                         
   4   3  -3       1001.83       1032.33         8.49 o                         
   5   3  -3        532.03        530.45        11.76 o                         
   6   3  -3         48.07         50.36         1.22 o                         
   7   3  -3        126.31        120.03         2.62 o                         
   8   3  -3        348.33        351.97         3.90 o                         
   9   3  -3         31.27         32.17         5.02 o                         
   1   4  -3        696.56        677.46         9.35 o                         
   2   4  -3        110.44        114.52         1.54 o                         
   3   4  -3        295.09        289.92        10.84 o                         
   4   4  -3         72.02         69.60         2.39 o                         
   5   4  -3          7.09          7.74         0.35 o                         
   6   4  -3         23.58         21.03         0.94 o                         
   7   4  -3         44.72         44.47         2.56 o                         
   8   4  -3        138.58        140.44         4.53 o                         
   9   4  -3         45.01         48.52         3.11 o                         
   0   5  -3       2173.76       2240.23        14.05 o                         
   1   5  -3        157.14        151.67         1.52 o                         
   2   5  -3        580.29        594.47        10.45 o                         
   3   5  -3         73.62         73.01         1.99 o                         
   4   5  -3        152.52        153.36         2.93 o                         
   5   5  -3        103.11        108.01         2.64 o                         
   6   5  -3          6.87          7.50         1.89 o                         
   7   5  -3         16.96         23.20         3.92 o                         
   8   5  -3         73.26         75.53         3.60 o                         
   1   6  -3        673.30        691.70         4.39 o                         
   2   6  -3        656.52        642.19         4.77 o                         
   3   6  -3         84.28         83.75         4.30 o                         
   4   6  -3        320.46        328.78         6.75 o                         
   5   6  -3          3.56          4.13         1.33 o                         
   6   6  -3         78.71         82.37         2.64 o                         
   7   6  -3         46.59         49.40         2.90 o                         
   0   7  -3        156.02        160.29         2.84 o                         
   1   7  -3         14.13         12.86         0.79 o                         
   2   7  -3         29.20         30.97         1.21 o                         
   3   7  -3         64.00         54.96         2.00 o                         
   4   7  -3         34.76         35.88         2.02 o                         
   5   7  -3        124.25        125.84         3.18 o                         
   6   7  -3         80.17         78.35         3.30 o                         
   1   8  -3        135.97        138.01         2.82 o                         
   2   8  -3         48.08         52.77         1.76 o                         
   3   8  -3         25.00         23.03         1.61 o                         
   4   8  -3        241.00        253.23         4.38 o                         
   2   0  -2       1250.43       1172.33         3.73 o                         
   4   0  -2        118.65        130.66         2.51 o                         
   6   0  -2         21.09         17.70         1.41 o                         
   8   0  -2          4.83          2.54         1.24 o                         
  10   0  -2        200.03        193.79         5.12 o                         
   2   1  -2        719.99        723.27         2.70 o                         
   3   1  -2       1723.29       1849.75        10.98 o                         
   4   1  -2        305.56        299.58         4.03 o                         
   5   1  -2        151.21        169.04         1.98 o                         
   6   1  -2          2.54          1.73         0.63 o                         
   7   1  -2        250.70        233.62         3.08 o                         
   8   1  -2          5.50          4.30         0.94 o                         
   9   1  -2        300.19        308.90         4.19 o                         
  10   1  -2         29.64         32.77         1.85 o                         
   0   2  -2         98.82         75.32         1.57 o                         
   1   2  -2       1839.39       1792.82        18.23 o                         
   2   2  -2        240.61        223.00         1.50 o                         
   3   2  -2        543.28        586.40         2.43 o                         
   4   2  -2        309.15        277.02         4.35 o                         
   5   2  -2       2516.12       2493.06        15.65 o                         
   6   2  -2        115.92        114.91         1.99 o                         
   7   2  -2        635.74        617.63         4.86 o                         
   8   2  -2         77.25         78.69         2.07 o                         
   9   2  -2         87.13         87.00         2.32 o                         
  10   2  -2        304.18        284.72         5.62 o                         
   1   3  -2        403.48        397.65         4.75 o                         
   2   3  -2        121.61        147.75         2.75 o                         
   3   3  -2         50.82         50.53         1.19 o                         
   4   3  -2        271.32        261.64         2.18 o                         
   5   3  -2          6.52          6.54         1.14 o                         
   6   3  -2        706.35        669.49        24.85 o                         
   7   3  -2          4.88          6.30         0.88 o                         
   8   3  -2        257.53        243.31         5.27 o                         
   9   3  -2         23.62         23.24         2.69 o                         
   0   4  -2        551.19        611.89         4.31 o                         
   1   4  -2        300.97        318.06         5.13 o                         
   2   4  -2        115.97        114.11         1.53 o                         
   3   4  -2        496.86        481.30         5.94 o                         
   4   4  -2        129.11        130.23         3.14 o                         
   5   4  -2       2070.43       1954.26         7.67 o                         
   6   4  -2         40.45         40.67         1.74 o                         
   7   4  -2        795.50        798.17         7.51 o                         
   8   4  -2         26.31         31.05         2.51 o                         
   9   4  -2         82.20         76.35         6.49 o                         
   1   5  -2        565.95        565.26         5.41 o                         
   2   5  -2        636.13        619.64         4.88 o                         
   3   5  -2         73.56         77.58         2.59 o                         
   4   5  -2        488.82        484.53         6.26 o                         
   5   5  -2         10.43          9.14         1.19 o                         
   6   5  -2        134.54        127.74         3.06 o                         
   7   5  -2         20.65         18.24         2.07 o                         
   8   5  -2         95.82        103.72         4.06 o                         
   0   6  -2        119.04        118.79         2.07 o                         
   1   6  -2         15.43         13.51         0.69 o                         
   2   6  -2        154.70        150.60         3.59 o                         
   3   6  -2        113.31         96.78         2.24 o                         
   4   6  -2         43.98         45.39         1.93 o                         
   5   6  -2        261.84        252.85         5.91 o                         
   6   6  -2         14.90         11.75         1.77 o                         
   7   6  -2        237.18        239.71         5.71 o                         
   1   7  -2        642.43        686.87         5.00 o                         
   2   7  -2         35.15         38.32         1.59 o                         
   3   7  -2        164.80        176.45         3.27 o                         
   4   7  -2         92.38         95.59         2.65 o                         
   5   7  -2         10.91         11.11         1.15 o                         
   6   7  -2        256.42        247.02         4.57 o                         
   0   8  -2         27.56         26.87         3.01 o                         
   1   8  -2         12.05         16.03         1.20 o                         
   2   8  -2        225.49        242.19         5.28 o                         
   3   8  -2         16.14         20.35         1.52 o                         
   4   8  -2        442.67        439.91        16.34 o                         
   2   0  -1       1686.97       1816.42         6.40 o                         
   4   0  -1       1134.72       1143.88         6.98 o                         
   6   0  -1        561.61        553.64         6.26 o                         
   8   0  -1        377.70        348.43        13.54 o                         
  10   0  -1         62.57         60.39         3.26 o                         
   0   1  -1        949.24        953.82         3.65 o                         
   1   1  -1        267.03        258.34         3.32 o                         
   2   1  -1        490.91        511.04         3.08 o                         
   3   1  -1       1375.51       1338.36         4.35 o                         
   4   1  -1         64.28         70.00         1.11 o                         
   5   1  -1       1645.11       1651.82         6.18 o                         
   6   1  -1        124.03        125.81         1.92 o                         
   7   1  -1       1003.70        932.54         6.14 o                         
   8   1  -1         10.77         12.19         1.14 o                         
   9   1  -1        225.73        219.61         3.58 o                         
  10   1  -1         22.16         22.28         1.65 o                         
   1   2  -1       1987.11       1854.35         8.38 o                         
   2   2  -1        911.84        957.65         9.48 o                         
   3   2  -1       1496.60       1617.46         4.10 o                         
   4   2  -1        221.15        186.87         7.42 o                         
   5   2  -1        134.53        133.27         1.79 o                         
   6   2  -1       1158.61       1102.41         6.02 o                         
   7   2  -1        179.90        175.58         2.73 o                         
   8   2  -1        283.63        271.50         3.63 o                         
   9   2  -1        161.12        156.48         3.07 o                         
  10   2  -1          0.95          0.45         1.29 o                         
   0   3  -1        928.74       1022.45         5.60 o                         
   1   3  -1        222.45        256.09         4.48 o                         
   2   3  -1       1119.55       1174.98         9.77 o                         
   3   3  -1         49.87         43.89         2.89 o                         
   4   3  -1        749.11        762.63         9.53 o                         
   5   3  -1        715.47        684.65         6.03 o                         
   6   3  -1         78.25         76.84         1.80 o                         
   7   3  -1        129.56        121.64         3.61 o                         
   8   3  -1        164.15        168.33         3.09 o                         
   9   3  -1         12.92         13.44         1.49 o                         
   1   4  -1       2031.48       2130.79        10.65 o                         
   2   4  -1         42.27         38.53         1.34 o                         
   3   4  -1        549.79        569.95         3.67 o                         
   4   4  -1        324.16        306.61         5.63 o                         
   5   4  -1         74.66         84.89         1.35 o                         
   6   4  -1        152.68        152.68         3.87 o                         
   7   4  -1         51.11         49.67         1.45 o                         
   8   4  -1         81.77         83.33         3.55 o                         
   9   4  -1        234.83        226.69         5.93 o                         
   0   5  -1       2549.35       2798.10        27.70 o                         
   1   5  -1        438.91        446.75         5.95 o                         
   2   5  -1        592.27        616.09        10.87 o                         
   3   5  -1        457.45        424.10         3.63 o                         
   4   5  -1         66.37         60.45         1.91 o                         
   5   5  -1         18.00         18.13         1.42 o                         
   6   5  -1         18.29         19.44         1.90 o                         
   7   5  -1        138.58        133.08         4.10 o                         
   8   5  -1          6.59          7.64         2.01 o                         
   1   6  -1        764.63        817.28         9.70 o                         
   2   6  -1        462.26        458.04         7.84 o                         
   3   6  -1         24.64         26.67         1.33 o                         
   4   6  -1         98.93         85.05         2.22 o                         
   5   6  -1         10.28         13.88         1.09 o                         
   6   6  -1        147.52        148.79         4.20 o                         
   7   6  -1         43.08         47.14         2.89 o                         
   0   7  -1        492.67        548.77        10.15 o                         
   1   7  -1         55.60         53.31         1.93 o                         
   2   7  -1         80.23         86.86         1.92 o                         
   3   7  -1        262.75        267.42         4.50 o                         
   4   7  -1          1.27          1.53         0.85 o                         
   5   7  -1        348.12        352.95         5.18 o                         
   6   7  -1         69.85         69.97         3.38 o                         
   1   8  -1         61.73         68.21         2.85 o                         
   2   8  -1          7.83         12.33         1.41 o                         
   3   8  -1        137.40        131.92         3.78 o                         
   4   8  -1        152.50        159.39         3.53 o                         
   0   9  -1        187.98        178.63         6.84 o                         
   1   9  -1          5.49          3.61         2.30 o                         
   2   0   0       5290.00       4977.71       155.41 o                         
   4   0   0       1725.18       1900.44         9.43 o                         
   6   0   0         63.20         53.86         1.93 o                         
   8   0   0         19.07         18.07         2.42 o                         
  10   0   0        982.23        981.68        11.57 o                         
   1   1   0         31.66         51.93         0.65 o                         
   2   1   0         13.96         17.07         0.48 o                         
   3   1   0          8.61         15.70         0.60 o                         
   4   1   0       1561.28       1588.07        14.93 o                         
   5   1   0         12.87         12.19         0.61 o                         
   6   1   0        520.76        538.32         6.11 o                         
   7   1   0         35.20         32.82         1.11 o                         
   8   1   0          0.37          0.84         0.85 o                         
   9   1   0         73.11         83.88         2.42 o                         
  10   1   0          5.81          3.98         1.34 o                         
   0   2   0       7231.53       7058.25        34.92 o                         
   1   2   0         34.40         49.48         0.88 o                         
   2   2   0        923.84        853.78         4.45 o                         
   3   2   0          5.13         10.85         0.48 o                         
   4   2   0         29.69         30.79         0.90 o                         
   5   2   0        111.62         99.05         1.43 o                         
   6   2   0        180.14        178.50         3.38 o                         
   7   2   0         15.52         14.91         1.13 o                         
   8   2   0         38.45         41.00         1.66 o                         
   9   2   0          1.97          3.91         1.18 o                         
  10   2   0        684.36        666.57         6.77 o                         
   1   3   0        537.11        557.05         8.13 o                         
   2   3   0        955.70       1073.07         7.21 o                         
   3   3   0         62.86         52.18         1.52 o                         
   4   3   0       2386.87       2315.69        11.12 o                         
   5   3   0          0.43          1.26         0.55 o                         
   6   3   0       4607.04       4599.09        26.93 o                         
   7   3   0          1.21          2.04         0.76 o                         
   8   3   0        463.81        471.57         4.84 o                         
   9   3   0         36.53         33.42         1.75 o                         
   0   4   0         33.64         27.74         0.78 o                         
   1   4   0          8.75          6.85         0.28 o                         
   2   4   0          0.55          1.56         0.46 o                         
   3   4   0        104.60        100.11         1.39 o                         
   4   4   0         41.69         37.59         1.32 o                         
   5   4   0        210.55        211.58         2.48 o                         
   6   4   0         45.60         44.14         1.11 o                         
   7   4   0         94.81         92.56         3.57 o                         
   8   4   0         21.78         23.65         4.24 o                         
   9   4   0         45.30         47.44         3.16 o                         
   1   5   0        101.67        111.36         2.66 o                         
   2   5   0        263.59        240.08         2.71 o                         
   3   5   0          0.59          0.67         0.71 o                         
   4   5   0       1108.64       1027.86         7.30 o                         
   5   5   0         12.69         15.07         1.02 o                         
   6   5   0        879.55        815.33        12.97 o                         
   7   5   0          0.48          1.75         2.94 o                         
   8   5   0        140.01        139.07         6.03 o                         
   0   6   0       2727.80       3030.12        13.15 o                         
   1   6   0         65.65         66.33         1.20 o                         
   2   6   0        621.09        645.75         8.91 o                         
   3   6   0        219.95        218.13         3.23 o                         
   4   6   0         16.41         12.53         1.71 o                         
   5   6   0        255.73        235.33         5.25 o                         
   6   6   0          7.77          4.76         1.56 o                         
   7   6   0        226.76        220.52         5.42 o                         
   1   7   0          0.13          0.59         0.64 o                         
   2   7   0          6.71          7.72         1.08 o                         
   3   7   0        271.51        277.45         4.21 o                         
   4   7   0          0.51          1.32         0.89 o                         
   5   7   0         62.18         71.49         2.60 o                         
   6   7   0         47.88         50.48         2.87 o                         
   0   8   0        319.64        319.33         8.07 o                         
   1   8   0          0.73         -0.87         1.68 o                         
   2   8   0        362.66        400.60        14.46 o                         
   3   8   0         35.75         37.47         2.45 o                         
   4   8   0        225.90        235.48         4.25 o                         
   1   9   0        149.35        163.03         6.02 o                         
   2   0   1       1678.46       1814.19         7.56 o                         
   4   0   1       1121.44       1108.54        29.18 o                         
   6   0   1        546.68        514.82         6.16 o                         
   8   0   1        368.01        360.96        11.14 o                         
  10   0   1         63.13         61.65         3.68 o                         
   0   1   1        942.78        946.87         3.25 o                         
   1   1   1        269.30        253.24         1.59 o                         
   2   1   1        485.43        502.24         3.27 o                         
   3   1   1       1381.79       1270.95        60.34 o                         
   4   1   1         63.27         68.99         1.83 o                         
   5   1   1       1656.62       1674.72         7.02 o                         
   6   1   1        123.98        128.27         1.81 o                         
   7   1   1       1014.64        949.60         6.22 o                         
   8   1   1         10.31         13.39         1.68 o                         
   9   1   1        227.96        226.15         3.85 o                         
  10   1   1         21.48         20.91         1.76 o                         
   1   2   1       2003.61       1871.57        11.64 o                         
   2   2   1        906.94        974.64         7.89 o                         
   3   2   1       1505.06       1650.54        15.43 o                         
   4   2   1        217.97        197.39         2.37 o                         
   5   2   1        134.21        130.56         1.48 o                         
   6   2   1       1154.91       1117.21        14.99 o                         
   7   2   1        181.21        177.80         2.81 o                         
   8   2   1        280.10        268.68         4.48 o                         
   9   2   1        161.60        168.92         3.40 o                         
  10   2   1          0.86         -0.67         1.38 o                         
   0   3   1        904.44        986.94         3.83 o                         
   1   3   1        221.81        255.49         2.56 o                         
   2   3   1       1099.99       1166.40         7.92 o                         
   3   3   1         48.01         50.59         1.16 o                         
   4   3   1        748.63        750.06        12.06 o                         
   5   3   1        716.85        692.50         9.68 o                         
   6   3   1         78.26         79.19         2.08 o                         
   7   3   1        130.20        121.24         2.43 o                         
   8   3   1        163.10        168.58         3.10 o                         
   9   3   1         12.38         14.78         1.48 o                         
   1   4   1       2046.48       2121.65        12.88 o                         
   2   4   1         42.33         38.39         0.70 o                         
   3   4   1        555.64        566.59         7.46 o                         
   4   4   1        324.63        316.09         4.47 o                         
   5   4   1         73.46         86.14         1.39 o                         
   6   4   1        153.15        153.37         2.40 o                         
   7   4   1         52.15         56.99         2.33 o                         
   8   4   1         81.69         83.75         3.68 o                         
   9   4   1        234.75        227.90         6.12 o                         
   0   5   1       2547.99       2773.29         6.80 o                         
   1   5   1        439.80        450.14         7.13 o                         
   2   5   1        586.62        568.35        18.20 o                         
   3   5   1        459.02        442.75         6.68 o                         
   4   5   1         64.73         36.51         4.79 o                         
   5   5   1         18.83         13.66         0.89 o                         
   6   5   1         18.23         11.23         1.29 o                         
   7   5   1        140.60        137.11         5.77 o                         
   8   5   1          5.81          6.72         3.01 o                         
   1   6   1        766.04        794.51         9.09 o                         
   2   6   1        461.16        466.60         4.51 o                         
   3   6   1         22.84         22.20         1.13 o                         
   4   6   1         96.35         91.40         2.26 o                         
   5   6   1          9.87         10.35         1.13 o                         
   6   6   1        142.42        140.33         4.18 o                         
   7   6   1         42.60         40.46         2.72 o                         
   0   7   1        495.03        569.29        10.06 o                         
   1   7   1         56.13         58.07         1.55 o                         
   2   7   1         81.53         90.68         2.33 o                         
   3   7   1        264.37        273.84         3.60 o                         
   4   7   1          1.46          3.11         1.01 o                         
   5   7   1        351.24        376.52         6.49 o                         
   6   7   1         69.78         71.75         3.35 o                         
   1   8   1         61.05         56.58         3.85 o                         
   2   8   1          6.97          8.52         1.04 o                         
   3   8   1        136.96        137.36         2.65 o                         
   4   8   1        151.62        168.08         4.38 o                         
   0   9   1        186.87        178.10         6.65 o                         
   1   9   1          5.14          5.94         1.71 o                         
   2   0   2       1266.82       1128.75         7.27 o                         
   4   0   2        116.52        139.96         4.18 o                         
   6   0   2         21.07         15.05         2.57 o                         
   8   0   2          4.14          4.46         1.50 o                         
  10   0   2        204.12        219.71        11.16 o                         
   2   1   2        722.38        715.89         4.12 o                         
   3   1   2       1699.62       1847.75        10.60 o                         
   4   1   2        308.29        307.90         3.40 o                         
   5   1   2        148.96        177.49         3.86 o                         
   6   1   2          3.06          2.95         0.56 o                         
   7   1   2        248.19        245.69         3.69 o                         
   8   1   2          5.26          5.42         1.10 o                         
   9   1   2        297.64        295.17         5.22 o                         
  10   1   2         29.87         36.46         2.12 o                         
   0   2   2        102.19         83.63         0.93 o                         
   1   2   2       1834.57       1857.01         9.39 o                         
   2   2   2        242.57        222.88         1.87 o                         
   3   2   2        533.86        586.66         3.17 o                         
   4   2   2        310.61        295.45         4.24 o                         
   5   2   2       2518.20       2441.00        57.44 o                         
   6   2   2        115.87        115.27         2.00 o                         
   7   2   2        633.68        594.34         8.59 o                         
   8   2   2         77.73         80.79         2.64 o                         
   9   2   2         83.96         87.83         2.62 o                         
  10   2   2        306.90        306.60         4.99 o                         
   1   3   2        405.11        399.04         2.98 o                         
   2   3   2        121.26        148.66         2.69 o                         
   3   3   2         49.70         51.83         1.52 o                         
   4   3   2        277.50        277.13         2.17 o                         
   5   3   2          6.30          5.73         0.57 o                         
   6   3   2        714.71        668.23         8.59 o                         
   7   3   2          4.67          6.58         1.05 o                         
   8   3   2        260.45        262.96         4.25 o                         
   9   3   2         23.50         27.17         1.85 o                         
   0   4   2        551.15        613.01         4.81 o                         
   1   4   2        297.48        308.14         5.94 o                         
   2   4   2        115.77        121.41         1.69 o                         
   3   4   2        487.80        472.86         6.46 o                         
   4   4   2        128.90        134.17         1.66 o                         
   5   4   2       2071.34       1989.15        17.39 o                         
   6   4   2         40.45         36.82         1.14 o                         
   7   4   2        793.10        824.18        39.52 o                         
   8   4   2         26.17         30.15         2.65 o                         
   9   4   2         78.26         82.57         4.07 o                         
   1   5   2        565.18        552.92         6.35 o                         
   2   5   2        639.12        639.09         5.28 o                         
   3   5   2         72.10         67.23         1.54 o                         
   4   5   2        491.74        448.90        15.11 o                         
   5   5   2         10.27          7.52         0.55 o                         
   6   5   2        134.67        136.98         4.09 o                         
   7   5   2         20.43         18.73         2.26 o                         
   8   5   2         95.75         98.10         4.23 o                         
   0   6   2        122.37        124.68         2.18 o                         
   1   6   2         15.22         14.06         0.70 o                         
   2   6   2        157.53        151.08         4.24 o                         
   3   6   2        112.66         88.19         8.54 o                         
   4   6   2         44.79         50.28         1.77 o                         
   5   6   2        262.59        256.01         3.66 o                         
   6   6   2         14.91         17.29         2.05 o                         
   7   6   2        237.96        222.04         5.60 o                         
   1   7   2        640.19        712.42         7.82 o                         
   2   7   2         34.07         36.51         1.37 o                         
   3   7   2        162.37        179.74         4.30 o                         
   4   7   2         91.14         97.23         2.52 o                         
   5   7   2         10.55         17.53         2.01 o                         
   6   7   2        256.23        242.32         5.69 o                         
   0   8   2         24.19         29.69         2.93 o                         
   1   8   2         12.12         17.20         1.84 o                         
   2   8   2        226.77        241.39         5.03 o                         
   3   8   2         16.44         20.91         1.51 o                         
   4   8   2        444.92        461.47         6.96 o                         
   2   0   3       2744.26       2865.02         7.98 o                         
   4   0   3       2156.02       2292.24        23.65 o                         
   6   0   3        550.68        570.86        12.28 o                         
   8   0   3        268.29        293.41         9.50 o                         
  10   0   3        199.54        199.53         5.81 o                         
   0   1   3       1379.84       1300.12         4.70 o                         
   1   1   3         78.10         74.99         0.71 o                         
   2   1   3        503.46        524.63         2.93 o                         
   3   1   3        166.74        155.83         1.83 o                         
   4   1   3         24.70         27.10         0.68 o                         
   5   1   3        392.10        396.99         3.19 o                         
   6   1   3        107.87        106.25         2.59 o                         
   7   1   3        501.60        505.25         7.18 o                         
   8   1   3         17.47         20.75         1.71 o                         
   9   1   3        118.73        109.61         2.88 o                         
  10   1   3         34.35         31.96         2.07 o                         
   1   2   3         98.57         94.71         0.87 o                         
   2   2   3        593.60        638.60         2.78 o                         
   3   2   3        350.56        364.12         3.22 o                         
   4   2   3        527.52        541.77         4.16 o                         
   5   2   3         31.71         29.09         0.96 o                         
   6   2   3       1091.47       1077.12        12.71 o                         
   7   2   3         73.50         78.88         2.13 o                         
   8   2   3        259.62        261.11         7.20 o                         
   9   2   3         13.87         17.10         1.60 o                         
  10   2   3         57.61         58.21         2.54 o                         
   0   3   3        639.45        636.45         2.95 o                         
   1   3   3        194.03        201.61         1.43 o                         
   2   3   3        881.68        815.89        25.57 o                         
   3   3   3         29.21         25.74         0.69 o                         
   4   3   3       1004.54       1002.65         7.33 o                         
   5   3   3        535.23        527.75         3.32 o                         
   6   3   3         48.06         47.98         1.49 o                         
   7   3   3        126.33        120.53         2.66 o                         
   8   3   3        349.30        357.57         7.08 o                         
   9   3   3         30.15         32.39         2.00 o                         
   1   4   3        695.11        674.03         6.71 o                         
   2   4   3        110.13        114.38         2.18 o                         
   3   4   3        290.52        306.84         5.65 o                         
   4   4   3         72.44         69.53         1.21 o                         
   5   4   3          7.62          9.12         0.76 o                         
   6   4   3         23.86         20.14         1.02 o                         
   7   4   3         43.75         45.14         2.22 o                         
   8   4   3        138.25        145.51         4.67 o                         
   9   4   3         46.09         48.67         3.45 o                         
   0   5   3       2184.85       2281.58         8.34 o                         
   1   5   3        157.49        146.64         3.91 o                         
   2   5   3        582.25        597.80         6.99 o                         
   3   5   3         74.60         70.96         1.65 o                         
   4   5   3        148.34        136.49         4.46 o                         
   5   5   3        101.53         97.52         2.99 o                         
   6   5   3          6.92          9.75         2.08 o                         
   7   5   3         16.33         22.61         2.83 o                         
   8   5   3         71.12         71.39         4.38 o                         
   1   6   3        676.15        680.02         5.64 o                         
   2   6   3        659.08        647.75        15.00 o                         
   3   6   3         81.16         93.01         3.51 o                         
   4   6   3        319.78        338.90         5.66 o                         
   5   6   3          3.33          3.50         1.51 o                         
   6   6   3         76.62         77.46         3.50 o                         
   7   6   3         45.68         49.70         3.17 o                         
   0   7   3        158.41        176.44         2.73 o                         
   1   7   3         14.06         13.82         1.09 o                         
   2   7   3         28.23         29.10         1.79 o                         
   3   7   3         64.21         62.38         2.58 o                         
   4   7   3         33.83         36.84         2.27 o                         
   5   7   3        123.91        122.10         3.95 o                         
   6   7   3         80.16         83.78         3.62 o                         
   1   8   3        136.32        157.40         6.02 o                         
   2   8   3         46.28         51.14         3.64 o                         
   3   8   3         24.69         20.10         1.96 o                         
   4   8   3        240.25        265.56         5.56 o                         
   2   0   4        464.19        445.67         3.18 o                         
   4   0   4       2358.52       2560.34        11.09 o                         
   6   0   4         63.78         61.00         3.59 o                         
   8   0   4        336.57        329.38         8.86 o                         
  10   0   4        350.22        349.08         7.68 o                         
   1   1   4       1493.13       1357.92         6.44 o                         
   2   1   4         82.06         79.37         1.91 o                         
   3   1   4        585.60        569.09         3.60 o                         
   4   1   4        422.73        448.35         3.54 o                         
   5   1   4         93.51         84.87         1.41 o                         
   6   1   4        113.67        119.33         2.24 o                         
   7   1   4         44.31         41.05         1.79 o                         
   8   1   4         54.75         59.73         3.03 o                         
   9   1   4        171.65        192.62         3.93 o                         
  10   1   4          4.21          7.05         1.66 o                         
   0   2   4       1018.98        980.43        10.60 o                         
   1   2   4         87.51         84.35         0.89 o                         
   2   2   4        235.74        225.75         2.22 o                         
   3   2   4        188.01        175.21         1.99 o                         
   4   2   4        170.68        184.67         1.97 o                         
   5   2   4        419.95        429.05        10.52 o                         
   6   2   4        125.51        130.53         2.32 o                         
   7   2   4        219.21        226.68         4.93 o                         
   8   2   4         82.42         81.71         3.50 o                         
   9   2   4        107.46        117.49         3.17 o                         
   1   3   4        211.27        218.29         1.32 o                         
   2   3   4       1723.44       1847.88        15.61 o                         
   3   3   4         88.15         83.52         2.03 o                         
   4   3   4        577.52        562.02         4.36 o                         
   5   3   4          5.90          6.87         0.69 o                         
   6   3   4       1646.53       1533.78        32.94 o                         
   7   3   4         13.51         13.95         1.54 o                         
   8   3   4        139.99        142.35         3.68 o                         
   9   3   4         28.85         30.44         2.02 o                         
   0   4   4         31.01         38.23         0.95 o                         
   1   4   4         76.01         74.07         0.97 o                         
   2   4   4         39.11         32.06         2.39 o                         
   3   4   4        409.94        397.51         3.54 o                         
   4   4   4          7.92          5.05         0.55 o                         
   5   4   4        509.54        479.33         4.98 o                         
   6   4   4         42.52         46.88         2.52 o                         
   7   4   4        356.43        362.57         9.16 o                         
   8   4   4          1.90          1.79         1.46 o                         
   1   5   4         49.98         45.29         0.94 o                         
   2   5   4        226.01        212.99         6.60 o                         
   3   5   4         46.52         40.08         1.57 o                         
   4   5   4        513.75        469.76        10.20 o                         
   5   5   4         19.27         19.50         2.01 o                         
   6   5   4        364.05        369.82         5.02 o                         
   7   5   4          8.22         12.52         2.37 o                         
   8   5   4        103.88        101.84         4.44 o                         
   0   6   4        877.20        902.63         9.50 o                         
   1   6   4         47.07         27.53         4.44 o                         
   2   6   4        141.77        139.88         2.58 o                         
   3   6   4        164.22        173.06         3.98 o                         
   4   6   4        121.32        121.59         5.13 o                         
   5   6   4        176.27        184.30         4.69 o                         
   6   6   4          4.06          5.73         1.97 o                         
   7   6   4        161.91        156.58         6.43 o                         
   1   7   4        186.00        193.63         3.83 o                         
   2   7   4         27.16         24.75         1.75 o                         
   3   7   4        353.92        371.68         5.81 o                         
   4   7   4         32.91         31.68         2.34 o                         
   5   7   4         65.31         77.01         3.38 o                         
   6   7   4         92.00         92.55         4.03 o                         
   4   8   4        119.37        128.19         4.15 o                         
   2   0   5       1186.43       1209.79         6.37 o                         
   4   0   5        819.57        856.31         5.04 o                         
   6   0   5        666.67        661.73        11.09 o                         
   8   0   5        588.55        600.53        12.33 o                         
   0   1   5        799.87        757.66         4.30 o                         
   1   1   5         73.16         73.35         0.84 o                         
   2   1   5        333.83        338.52         2.35 o                         
   3   1   5        426.17        431.24         2.58 o                         
   4   1   5         39.72         39.68         1.00 o                         
   5   1   5        413.20        418.26         4.89 o                         
   6   1   5         55.06         54.82         6.75 o                         
   7   1   5        178.08        179.22        10.32 o                         
   8   1   5         15.53         17.63         2.70 o                         
   9   1   5         93.84        101.82         4.17 o                         
   1   2   5         69.40         61.82         1.25 o                         
   2   2   5        611.56        609.33         7.42 o                         
   3   2   5        272.47        278.08         2.24 o                         
   4   2   5        252.08        247.87         5.74 o                         
   5   2   5         49.35         44.47         1.33 o                         
   6   2   5        735.99        690.00        16.96 o                         
   7   2   5         90.71         97.32         7.37 o                         
   8   2   5        348.31        359.48         6.88 o                         
   9   2   5        104.36        108.14         4.45 o                         
   0   3   5        835.31        836.27         3.90 o                         
   1   3   5        166.98        174.64         1.30 o                         
   2   3   5        840.90        868.83         5.77 o                         
   3   3   5        149.22        145.95         2.15 o                         
   4   3   5        530.04        539.76        11.10 o                         
   5   3   5        274.07        256.33         3.40 o                         
   6   3   5         46.28         45.42         1.82 o                         
   7   3   5         57.54         62.16         2.97 o                         
   8   3   5        127.29        124.28         4.10 o                         
   9   3   5         61.71         65.71         3.04 o                         
   1   4   5        470.56        465.82         5.54 o                         
   2   4   5         26.58         25.90         0.64 o                         
   3   4   5        247.99        231.43         3.65 o                         
   4   4   5         89.38         81.53         1.58 o                         
   5   4   5         84.73         79.72         2.74 o                         
   6   4   5         29.71         30.67         2.15 o                         
   7   4   5         24.25         30.34         2.38 o                         
   8   4   5         99.95         96.75         3.34 o                         
   0   5   5       1407.28       1418.61         7.03 o                         
   1   5   5        187.76        181.79         1.87 o                         
   2   5   5        534.69        550.02         6.38 o                         
   3   5   5         96.40         85.91         1.97 o                         
   4   5   5        185.17        164.22         3.12 o                         
   5   5   5         82.27         85.55         6.08 o                         
   6   5   5         19.00         21.90         1.73 o                         
   7   5   5          0.81         -1.72         1.72 o                         
   8   5   5         70.19         68.11         9.63 o                         
   1   6   5        355.72        297.83        14.36 o                         
   2   6   5        302.85        297.03         3.51 o                         
   3   6   5        188.47        189.67         4.66 o                         
   4   6   5        151.25        143.15         3.94 o                         
   5   6   5         37.18         36.25         2.51 o                         
   6   6   5        217.65        211.81         5.46 o                         
   7   6   5         77.51         74.19         3.88 o                         
   1   7   5         18.09         14.96         1.50 o                         
   2   7   5         30.87         35.45         2.07 o                         
   3   7   5        115.17        126.29         3.71 o                         
   4   7   5         29.54         26.96         3.30 o                         
   5   7   5        146.36        153.09         4.74 o                         
   0   0   6        480.44        498.90         4.38 o                         
   2   0   6        381.73        355.99         2.85 o                         
   4   0   6        585.03        577.43         6.08 o                         
   6   0   6          7.19          5.40         1.90 o                         
   8   0   6        108.33        113.78         5.86 o                         
   1   1   6       3474.52       3586.56         7.39 o                         
   2   1   6        124.00        128.34         1.25 o                         
   3   1   6        975.97        995.77         8.04 o                         
   4   1   6         53.50         50.79         1.13 o                         
   5   1   6        100.13         97.82         2.10 o                         
   6   1   6         48.69         45.43         2.44 o                         
   7   1   6        317.48        327.24        13.01 o                         
   8   1   6         75.85         70.92         7.50 o                         
   9   1   6        286.86        280.46         6.68 o                         
   0   2   6        119.51        109.23         1.55 o                         
   1   2   6        474.05        462.38         4.09 o                         
   2   2   6        244.80        229.83         2.23 o                         
   3   2   6        474.37        486.49         4.96 o                         
   4   2   6        200.87        196.27         5.93 o                         
   5   2   6       1163.92       1247.89         9.09 o                         
   6   2   6         48.24         49.05         1.71 o                         
   7   2   6        403.95        405.40         6.99 o                         
   8   2   6         67.46         72.76         4.76 o                         
   9   2   6        116.66        114.76         4.66 o                         
   1   3   6        102.02        102.42         1.11 o                         
   2   3   6        326.32        328.46         2.51 o                         
   3   3   6        108.76        115.61         1.76 o                         
   4   3   6        104.39        103.95         3.85 o                         
   5   3   6         16.18         16.68         1.66 o                         
   6   3   6        156.80        162.99         3.38 o                         
   7   3   6         18.76         20.85         2.14 o                         
   8   3   6        175.47        175.31         5.12 o                         
   0   4   6        272.80        285.68         5.32 o                         
   1   4   6        229.57        225.96         3.05 o                         
   2   4   6         65.96         61.25         1.34 o                         
   3   4   6        603.19        572.34         9.05 o                         
   4   4   6         47.69         46.47         1.12 o                         
   5   4   6       1074.63       1035.58        31.34 o                         
   6   4   6         21.18         19.53         1.94 o                         
   7   4   6        512.71        528.67         8.12 o                         
   8   4   6         19.54         17.43         4.71 o                         
   1   5   6        377.60        352.26         5.61 o                         
   2   5   6        302.32        259.39         6.99 o                         
   3   5   6         40.85         22.48         6.13 o                         
   4   5   6        227.51        245.39         7.00 o                         
   5   5   6          4.19          6.48         2.29 o                         
   6   5   6        184.77        194.52         6.84 o                         
   7   5   6         23.88         28.88         4.09 o                         
   0   6   6         64.52         69.51         3.18 o                         
   1   6   6         28.87         27.59         1.24 o                         
   2   6   6         54.31         63.74         3.70 o                         
   3   6   6        131.01        133.61         3.87 o                         
   4   6   6         14.89         17.70         2.10 o                         
   5   6   6        136.27        139.95         4.43 o                         
   6   6   6         15.87         15.43         4.53 o                         
   1   7   6        464.20        459.32         7.43 o                         
   2   7   6         52.80         51.50         2.92 o                         
   3   7   6        143.51        155.01         4.19 o                         
   4   7   6         86.16         86.77         4.04 o                         
   5   7   6         14.17         19.36         2.48 o                         
   2   0   7       1185.98       1207.73        38.41 o                         
   6   0   7        255.92        263.16         7.55 o                         
   8   0   7        131.58        134.01         6.35 o                         
   0   1   7        423.20        436.39         3.15 o                         
   1   1   7        159.98        158.66         1.42 o                         
   2   1   7        211.48        218.88         2.02 o                         
   3   1   7        490.36        513.98         4.40 o                         
   4   1   7          8.76          8.96         1.05 o                         
   5   1   7        462.19        464.96         9.51 o                         
   6   1   7         50.87         48.20         2.51 o                         
   7   1   7        553.24        537.90        11.88 o                         
   8   1   7         16.72         15.34         2.16 o                         
   9   1   7        224.77        228.74         8.17 o                         
   1   2   7        742.02        764.79         5.30 o                         
   2   2   7        311.61        303.87         3.37 o                         
   3   2   7        281.65        288.85         3.85 o                         
   4   2   7        263.90        275.42         3.81 o                         
   5   2   7          7.53          6.31         1.13 o                         
   6   2   7        344.73        325.21         5.92 o                         
   7   2   7         29.26         30.28         2.39 o                         
   8   2   7        133.76        129.10         4.54 o                         
   9   2   7         59.00         55.18         4.93 o                         
   0   3   7        353.55        331.31         6.97 o                         
   1   3   7        106.31        104.53         1.35 o                         
   2   3   7        426.47        427.12         7.77 o                         
   3   3   7         99.28        100.20         2.04 o                         
   4   3   7        430.47        449.99         6.52 o                         
   5   3   7        122.69        124.07         2.72 o                         
   6   3   7         12.77          8.41         1.55 o                         
   7   3   7         63.32         63.58         5.31 o                         
   8   3   7        229.56        232.04        14.47 o                         
   1   4   7        685.98        680.62        11.22 o                         
   2   4   7        134.57        126.75         2.19 o                         
   3   4   7        492.77        511.71         7.07 o                         
   4   4   7          4.70          5.97         0.98 o                         
   5   4   7         12.84         15.31         2.75 o                         
   6   4   7          2.11          0.44         1.40 o                         
   7   4   7         71.67         67.72         3.36 o                         
   8   4   7        159.73        158.02         5.15 o                         
   0   5   7        641.39        643.46         5.73 o                         
   1   5   7         16.54         16.69         0.73 o                         
   2   5   7        309.05        282.49         2.68 o                         
   3   5   7         13.48         12.36         2.29 o                         
   4   5   7        206.64        211.04         7.05 o                         
   5   5   7        266.18        257.00         7.95 o                         
   6   5   7          2.64          6.60         1.70 o                         
   7   5   7        119.25        120.30         4.88 o                         
   1   6   7        242.00        227.23        21.03 o                         
   2   6   7        363.19        364.88         8.01 o                         
   3   6   7        200.36        206.64         6.57 o                         
   4   6   7        193.33        228.18         7.58 o                         
   5   6   7         14.57         15.58         2.35 o                         
   6   6   7         65.01         66.06         3.65 o                         
   2   7   7        116.48        107.21         6.33 o                         
   3   7   7        104.50        102.31         4.77 o                         
   4   7   7        102.92         93.11         3.82 o                         
   0   0   8       2735.96       2927.48        22.29 o                         
   2   0   8       1477.83       1491.44         9.45 o                         
   6   0   8         32.84         36.09         3.48 o                         
   8   0   8        643.47        615.47        13.21 o                         
   1   1   8         80.49         77.48         1.85 o                         
   2   1   8        156.74        153.15         2.97 o                         
   3   1   8        264.24        271.35         4.24 o                         
   5   1   8         30.68         29.91         3.12 o                         
   6   1   8        123.04        119.91        11.76 o                         
   7   1   8         43.88         44.56         2.75 o                         
   8   1   8        148.91        149.94         4.82 o                         
   0   2   8        441.22        450.83         4.76 o                         
   1   2   8         38.50         41.19         1.18 o                         
   2   2   8        541.87        560.27         8.95 o                         
   3   2   8         31.88         34.53         2.51 o                         
   4   2   8        295.51        291.06         4.54 o                         
   5   2   8         20.84         22.23         2.92 o                         
   6   2   8         61.44         58.68         6.18 o                         
   7   2   8         26.57         23.56         2.31 o                         
   8   2   8        157.64        149.16         4.98 o                         
   1   3   8         93.27         86.92         2.87 o                         
   2   3   8       1523.08       1502.35        11.19 o                         
   3   3   8         89.31         90.82         2.11 o                         
   4   3   8        751.96        762.08         6.11 o                         
   5   3   8          8.28         12.09         2.50 o                         
   6   3   8        699.16        673.81        45.35 o                         
   7   3   8         17.38         18.73         2.24 o                         
   8   3   8        373.09        370.89        25.66 o                         
   0   4   8         52.77         52.05         1.81 o                         
   1   4   8         48.06         46.14         1.64 o                         
   2   4   8         31.21         26.25         1.44 o                         
   3   4   8        114.01        105.95         4.01 o                         
   4   4   8          0.34          2.36         2.15 o                         
   5   4   8         55.43         49.31         3.90 o                         
   6   4   8         31.63         28.83         3.41 o                         
   7   4   8         89.81         85.55        13.05 o                         
   1   5   8         10.41         10.68         0.97 o                         
   2   5   8        252.90        239.85         6.65 o                         
   3   5   8         13.42         16.84         2.56 o                         
   4   5   8        370.87        357.49         8.97 o                         
   5   5   8          3.28          3.32         2.61 o                         
   6   5   8        281.60        271.85        26.43 o                         
   0   6   8        555.77        509.75         8.45 o                         
   1   6   8         26.97         26.00         2.71 o                         
   2   6   8        296.90        314.60         7.97 o                         
   3   6   8        114.48        123.00         5.40 o                         
   4   6   8        215.31        213.61         7.50 o                         
   5   6   8        145.82        153.14         6.94 o                         
   3   7   8         78.89         80.91         7.52 o                         
   6   0   9        322.02        293.85         8.54 o                         
   8   0   9        221.91        215.69         8.30 o                         
   5   1   9        619.80        596.13        11.40 o                         
   6   1   9         18.33         17.32         2.13 o                         
   7   1   9        277.85        289.90        19.40 o                         
   8   1   9         18.06         14.45         2.33 o                         
   2   2   9        321.41        307.26         4.42 o                         
   4   2   9         99.91        105.17         4.86 o                         
   5   2   9         52.91         52.26         3.98 o                         
   6   2   9         64.37         59.31         2.95 o                         
   7   2   9         50.98         50.28         5.42 o                         
   8   2   9        109.32         97.75         7.09 o                         
   1   3   9         79.58         73.00         2.26 o                         
   2   3   9        233.44        208.67         4.24 o                         
   3   3   9        118.73        108.14         3.12 o                         
   4   3   9         33.47         33.32         3.18 o                         
   5   3   9         23.22         27.91         3.30 o                         
   6   3   9         15.23         14.99         3.10 o                         
   7   3   9         22.40         22.74         2.40 o                         
   1   4   9        627.93        596.85         5.84 o                         
   2   4   9         56.38         51.30         2.79 o                         
   3   4   9        346.91        359.19         8.62 o                         
   4   4   9         72.87         82.05         4.60 o                         
   5   4   9         74.79         67.02         4.69 o                         
   6   4   9         15.56         14.55         3.01 o                         
   7   4   9         42.76         36.91         8.26 o                         
   0   5   9        155.94        157.48         5.13 o                         
   1   5   9         67.86         69.57         3.85 o                         
   2   5   9        217.15        214.76         6.58 o                         
   3   5   9        105.46        120.94         5.34 o                         
   4   5   9        211.29        205.50         7.12 o                         
   5   5   9        234.57        230.56         8.29 o                         
   6   5   9          8.87          8.31         3.09 o                         
   1   6   9         66.55         66.37         3.88 o                         
   2   6   9         12.62         12.47         2.59 o                         
   3   6   9        203.43        221.00         7.57 o                         
   4   6   9         27.05         31.63         3.96 o                         
   6   0  10         12.91          6.34         2.19 o                         
   5   1  10         94.71        102.70         5.31 o                         
   6   1  10         30.26         30.21         3.74 o                         
   7   1  10        274.09        279.63         6.33 o                         
   4   2  10        124.08        126.75         5.57 o                         
   5   2  10         67.47         61.98         4.42 o                         
   6   2  10         12.73         16.00         3.12 o                         
   7   2  10         94.73         89.54         3.97 o                         
   3   3  10         65.96         60.65         3.92 o                         
   4   3  10        114.92        118.81         5.53 o                         
   5   3  10         11.07         10.12         2.53 o                         
   6   3  10        127.84        127.46         6.40 o                         
   7   3  10         12.84         11.67         2.33 o                         
   2   4  10          7.58          7.65         2.13 o                         
   3   4  10        442.80        439.71         9.76 o                         
   4   4  10         46.15         46.36         3.96 o                         
   5   4  10        142.70        142.62         6.57 o                         
   6   4  10          5.69         11.98         3.09 o                         
   1   5  10         25.13         20.97         2.66 o                         
   2   5  10        129.01        131.23         5.50 o                         
   3   5  10        144.52        141.31         6.21 o                         
   4   5  10        123.94        112.48         5.77 o                         
   5   5  10         16.50         15.82         3.27 o                         
   1   6  10         18.81         18.94         2.80 o                         
   2   6  10         77.03         66.31         4.39 o                         
   3   6  10         87.56         79.87         5.23 o                         
   6   0  11        521.42        511.36        11.71 o                         
   5   1  11         90.13         92.85         5.22 o                         
   6   1  11         18.03         16.23         4.16 o                         
   7   1  11        140.78        130.44        10.66 o                         
   5   2  11          0.45          0.99         2.22 o                         
   6   2  11         65.80         65.03         5.00 o                         
   4   3  11         59.82         62.39         4.38 o                         
   5   3  11          6.20          4.71         2.59 o                         
   6   3  11          3.58         -0.17         2.92 o                         
   2   4  11         23.05         21.93         2.93 o                         
   3   4  11        126.59        130.45         5.99 o                         
   4   4  11         25.20         26.26         3.55 o                         
   5   4  11          5.67          5.02         2.88 o                         
   0   5  11        118.73        116.40         5.01 o                         
   1   5  11          9.71          8.64         2.41 o                         
   2   5  11        180.52        185.09         6.85 o                         
   3   5  11          4.25          3.61         2.44 o                         
   4   5  11        165.49        159.97         7.21 o                         
   2   6  11         30.32         21.05         3.39 o                         
   6   0  12         15.38         15.01         3.17 o                         
   5   1  12         10.51          8.44         2.54 o                         
   6   1  12          7.92          5.82         1.77 o                         
   5   2  12         66.87         64.06         4.96 o                         
   4   3  12        108.50        115.94         6.01 o                         
   5   3  12          1.84          0.99         2.75 o                         
   2   4  12          1.74         -2.27         2.27 o                         
   3   4  12         73.44         73.07         5.00 o                         
   4   4  12          1.63          3.37         2.78 o                         
   1   5  12         26.93         23.23         3.46 o                         
   2   5  12         70.28         58.69         4.79 o                         
   4   3  13         16.83         20.28         3.71 o                         
   2   4  13         12.88         13.13         3.07 o                         
                                                                                
